# Supplementary material for: Integrating Single-Cell Profiling with Generative AI for De Novo Design of MMP9 Protein Binders in Diffuse Large B-Cell Lymphoma
Source: Molecules. 2026 Jun 5;31(11):1969. doi: 10.3390/molecules31111969 (PMC13257871; doi:10.3390/molecules31111969)
Supplement: Supplementary file 1 [file molecules-31-01969-s001.zip]

Archive with 5 entries (5 files):
- .DS_Store
- M30.pdb
- M34.pdb
- M97.pdb
- Supplementary_Materials.pdf
