# Supplementary material for: Integrating Single-Cell Profiling with Generative AI for De Novo Design of MMP9 Protein Binders in Diffuse Large B-Cell Lymphoma
Source: Molecules. 2026 Jun 5;31(11):1969. doi: 10.3390/molecules31111969 (PMC13257871; doi:10.3390/molecules31111969)
Supplement: Supplementary file 1 [file molecules-31-01969-s001.zip › M30.pdb]

HEADER                                            24-APR-25   XXXX              
EXPDTA    THEORETICAL MODEL                                                     
REMARK 220                                                                      
REMARK 220 EXPERIMENTAL DETAILS                                                 
REMARK 220  EXPERIMENT TYPE                : THEORETICAL MODELLING              
REMARK 220  DATE OF DATA COLLECTION        : 24-APR-25                          
REMARK 220                                                                      
REMARK 220 REMARK: MODEL GENERATED BY ROSETTA                                   
REMARK 220  VERSION 2025.12+release.05ba3ce142                                  
SSBOND     CYS B   54    CYS B  242                                       1.86  
ATOM      1  N   PRO A   1      21.374   6.165 -11.225  1.00  0.00           N  
ATOM      2  CA  PRO A   1      21.565   7.220 -10.226  1.00  0.00           C  
ATOM      3  C   PRO A   1      20.340   7.420  -9.337  1.00  0.00           C  
ATOM      4  O   PRO A   1      19.208   7.410  -9.828  1.00  0.00           O  
ATOM      5  CB  PRO A   1      21.833   8.465 -11.076  1.00  0.00           C  
ATOM      6  CG  PRO A   1      21.512   8.049 -12.475  1.00  0.00           C  
ATOM      7  CD  PRO A   1      21.240   6.572 -12.483  1.00  0.00           C  
ATOM      8  HA  PRO A   1      22.439   6.975  -9.604  1.00  0.00           H  
ATOM      9 1HB  PRO A   1      21.205   9.299 -10.730  1.00  0.00           H  
ATOM     10 2HB  PRO A   1      22.880   8.781 -10.960  1.00  0.00           H  
ATOM     11 1HG  PRO A   1      20.638   8.605 -12.846  1.00  0.00           H  
ATOM     12 2HG  PRO A   1      22.350   8.291 -13.145  1.00  0.00           H  
ATOM     13 1HD  PRO A   1      20.214   6.389 -12.835  1.00  0.00           H  
ATOM     14 2HD  PRO A   1      21.969   6.068 -13.134  1.00  0.00           H  
ATOM     15 1H   PRO A   1      20.601   5.703 -10.752  1.00  0.00           H  
ATOM     16 2H   PRO A   1      22.218   5.626 -10.963  1.00  0.00           H  
ATOM     17  N   SER A   2      20.383   6.877  -8.036  1.00  0.00           N  
ATOM     18  CA  SER A   2      19.350   6.896  -7.007  1.00  0.00           C  
ATOM     19  C   SER A   2      19.098   8.314  -6.503  1.00  0.00           C  
ATOM     20  O   SER A   2      20.041   9.075  -6.278  1.00  0.00           O  
ATOM     21  CB  SER A   2      19.741   5.993  -5.837  1.00  0.00           C  
ATOM     22  OG  SER A   2      18.800   6.100  -4.782  1.00  0.00           O  
ATOM     23  H   SER A   2      21.265   6.427  -7.839  1.00  0.00           H  
ATOM     24  HA  SER A   2      18.422   6.521  -7.441  1.00  0.00           H  
ATOM     25 1HB  SER A   2      19.796   4.959  -6.178  1.00  0.00           H  
ATOM     26 2HB  SER A   2      20.731   6.272  -5.477  1.00  0.00           H  
ATOM     27  HG  SER A   2      18.139   6.730  -5.080  1.00  0.00           H  
ATOM     28  N   VAL A   3      17.819   8.946  -6.711  1.00  0.00           N  
ATOM     29  CA  VAL A   3      17.411  10.277  -6.272  1.00  0.00           C  
ATOM     30  C   VAL A   3      16.727  10.185  -4.910  1.00  0.00           C  
ATOM     31  O   VAL A   3      15.676  10.793  -4.694  1.00  0.00           O  
ATOM     32  CB  VAL A   3      16.469  10.948  -7.298  1.00  0.00           C  
ATOM     33  CG1 VAL A   3      16.263  12.422  -6.956  1.00  0.00           C  
ATOM     34  CG2 VAL A   3      17.026  10.796  -8.712  1.00  0.00           C  
ATOM     35  H   VAL A   3      17.161   8.373  -7.220  1.00  0.00           H  
ATOM     36  HA  VAL A   3      18.303  10.897  -6.173  1.00  0.00           H  
ATOM     37  HB  VAL A   3      15.490  10.472  -7.244  1.00  0.00           H  
ATOM     38 1HG1 VAL A   3      15.597  12.876  -7.690  1.00  0.00           H  
ATOM     39 2HG1 VAL A   3      15.821  12.507  -5.964  1.00  0.00           H  
ATOM     40 3HG1 VAL A   3      17.223  12.937  -6.972  1.00  0.00           H  
ATOM     41 1HG2 VAL A   3      16.351  11.273  -9.422  1.00  0.00           H  
ATOM     42 2HG2 VAL A   3      18.007  11.268  -8.770  1.00  0.00           H  
ATOM     43 3HG2 VAL A   3      17.119   9.737  -8.955  1.00  0.00           H  
ATOM     44  N   THR A   4      17.357   9.319  -4.041  1.00  0.00           N  
ATOM     45  CA  THR A   4      16.741   9.083  -2.740  1.00  0.00           C  
ATOM     46  C   THR A   4      17.119  10.186  -1.755  1.00  0.00           C  
ATOM     47  O   THR A   4      18.231  10.715  -1.804  1.00  0.00           O  
ATOM     48  CB  THR A   4      17.155   7.716  -2.166  1.00  0.00           C  
ATOM     49  OG1 THR A   4      18.585   7.636  -2.120  1.00  0.00           O  
ATOM     50  CG2 THR A   4      16.620   6.574  -3.025  1.00  0.00           C  
ATOM     51  H   THR A   4      18.220   8.847  -4.270  1.00  0.00           H  
ATOM     52  HA  THR A   4      15.658   9.088  -2.864  1.00  0.00           H  
ATOM     53  HB  THR A   4      16.761   7.611  -1.155  1.00  0.00           H  
ATOM     54  HG1 THR A   4      18.962   8.452  -2.457  1.00  0.00           H  
ATOM     55 1HG2 THR A   4      16.927   5.621  -2.595  1.00  0.00           H  
ATOM     56 2HG2 THR A   4      15.532   6.623  -3.059  1.00  0.00           H  
ATOM     57 3HG2 THR A   4      17.018   6.661  -4.035  1.00  0.00           H  
ATOM     58  N   VAL A   5      16.153  10.702  -0.985  1.00  0.00           N  
ATOM     59  CA  VAL A   5      16.394  11.626   0.118  1.00  0.00           C  
ATOM     60  C   VAL A   5      16.343  10.871   1.445  1.00  0.00           C  
ATOM     61  O   VAL A   5      15.325  10.263   1.782  1.00  0.00           O  
ATOM     62  CB  VAL A   5      15.369  12.783   0.124  1.00  0.00           C  
ATOM     63  CG1 VAL A   5      15.679  13.774   1.244  1.00  0.00           C  
ATOM     64  CG2 VAL A   5      15.355  13.489  -1.230  1.00  0.00           C  
ATOM     65  H   VAL A   5      15.205  10.423  -1.195  1.00  0.00           H  
ATOM     66  HA  VAL A   5      17.389  12.055  -0.001  1.00  0.00           H  
ATOM     67  HB  VAL A   5      14.378  12.377   0.328  1.00  0.00           H  
ATOM     68 1HG1 VAL A   5      14.945  14.580   1.230  1.00  0.00           H  
ATOM     69 2HG1 VAL A   5      15.636  13.262   2.205  1.00  0.00           H  
ATOM     70 3HG1 VAL A   5      16.676  14.189   1.097  1.00  0.00           H  
ATOM     71 1HG2 VAL A   5      14.628  14.300  -1.210  1.00  0.00           H  
ATOM     72 2HG2 VAL A   5      16.345  13.894  -1.440  1.00  0.00           H  
ATOM     73 3HG2 VAL A   5      15.082  12.777  -2.009  1.00  0.00           H  
ATOM     74  N   ASN A   6      17.508  10.835   2.106  1.00  0.00           N  
ATOM     75  CA  ASN A   6      17.526  10.241   3.439  1.00  0.00           C  
ATOM     76  C   ASN A   6      16.900  11.170   4.475  1.00  0.00           C  
ATOM     77  O   ASN A   6      17.211  12.362   4.515  1.00  0.00           O  
ATOM     78  CB  ASN A   6      18.955   9.878   3.845  1.00  0.00           C  
ATOM     79  CG  ASN A   6      19.555   8.796   2.968  1.00  0.00           C  
ATOM     80  OD1 ASN A   6      18.885   7.821   2.619  1.00  0.00           O  
ATOM     81  ND2 ASN A   6      20.821   8.961   2.605  1.00  0.00           N  
ATOM     82  H   ASN A   6      18.366  11.201   1.719  1.00  0.00           H  
ATOM     83  HA  ASN A   6      16.927   9.329   3.420  1.00  0.00           H  
ATOM     84 1HB  ASN A   6      19.586  10.766   3.789  1.00  0.00           H  
ATOM     85 2HB  ASN A   6      18.963   9.536   4.880  1.00  0.00           H  
ATOM     86 1HD2 ASN A   6      21.269   8.278   2.026  1.00  0.00           H  
ATOM     87 2HD2 ASN A   6      21.327   9.767   2.910  1.00  0.00           H  
ATOM     88  N   ILE A   7      15.986  10.627   5.225  1.00  0.00           N  
ATOM     89  CA  ILE A   7      15.218  11.410   6.187  1.00  0.00           C  
ATOM     90  C   ILE A   7      15.754  11.167   7.596  1.00  0.00           C  
ATOM     91  O   ILE A   7      15.823  10.023   8.052  1.00  0.00           O  
ATOM     92  CB  ILE A   7      13.712  11.070   6.120  1.00  0.00           C  
ATOM     93  CG1 ILE A   7      13.175  11.299   4.703  1.00  0.00           C  
ATOM     94  CG2 ILE A   7      12.927  11.895   7.143  1.00  0.00           C  
ATOM     95  CD1 ILE A   7      13.295  12.738   4.220  1.00  0.00           C  
ATOM     96  H   ILE A   7      15.804   9.637   5.139  1.00  0.00           H  
ATOM     97  HA  ILE A   7      15.338  12.466   5.948  1.00  0.00           H  
ATOM     98  HB  ILE A   7      13.568  10.012   6.336  1.00  0.00           H  
ATOM     99 1HG1 ILE A   7      13.712  10.660   4.003  1.00  0.00           H  
ATOM    100 2HG1 ILE A   7      12.123  11.015   4.662  1.00  0.00           H  
ATOM    101 1HG2 ILE A   7      11.869  11.642   7.080  1.00  0.00           H  
ATOM    102 2HG2 ILE A   7      13.293  11.676   8.145  1.00  0.00           H  
ATOM    103 3HG2 ILE A   7      13.059  12.957   6.933  1.00  0.00           H  
ATOM    104 1HD1 ILE A   7      12.893  12.818   3.210  1.00  0.00           H  
ATOM    105 2HD1 ILE A   7      12.734  13.394   4.887  1.00  0.00           H  
ATOM    106 3HD1 ILE A   7      14.343  13.034   4.217  1.00  0.00           H  
ATOM    107  N   GLU A   8      16.095  12.255   8.201  1.00  0.00           N  
ATOM    108  CA  GLU A   8      16.697  12.144   9.526  1.00  0.00           C  
ATOM    109  C   GLU A   8      15.701  12.524  10.618  1.00  0.00           C  
ATOM    110  O   GLU A   8      15.823  12.075  11.760  1.00  0.00           O  
ATOM    111  CB  GLU A   8      17.946  13.023   9.624  1.00  0.00           C  
ATOM    112  CG  GLU A   8      19.075  12.593   8.698  1.00  0.00           C  
ATOM    113  CD  GLU A   8      20.317  13.462   8.822  1.00  0.00           C  
ATOM    114  OE1 GLU A   8      21.338  13.159   8.164  1.00  0.00           O  
ATOM    115  OE2 GLU A   8      20.269  14.452   9.585  1.00  0.00           O  
ATOM    116  H   GLU A   8      15.962  13.171   7.796  1.00  0.00           H  
ATOM    117  HA  GLU A   8      16.989  11.106   9.688  1.00  0.00           H  
ATOM    118 1HB  GLU A   8      17.685  14.054   9.386  1.00  0.00           H  
ATOM    119 2HB  GLU A   8      18.322  13.009  10.647  1.00  0.00           H  
ATOM    120 1HG  GLU A   8      19.346  11.563   8.927  1.00  0.00           H  
ATOM    121 2HG  GLU A   8      18.719  12.626   7.669  1.00  0.00           H  
ATOM    122  N   THR A   9      14.771  13.411  10.241  1.00  0.00           N  
ATOM    123  CA  THR A   9      13.781  13.854  11.217  1.00  0.00           C  
ATOM    124  C   THR A   9      12.370  13.739  10.648  1.00  0.00           C  
ATOM    125  O   THR A   9      12.185  13.741   9.429  1.00  0.00           O  
ATOM    126  CB  THR A   9      14.043  15.306  11.657  1.00  0.00           C  
ATOM    127  OG1 THR A   9      13.836  16.182  10.542  1.00  0.00           O  
ATOM    128  CG2 THR A   9      15.470  15.478  12.166  1.00  0.00           C  
ATOM    129  H   THR A   9      14.736  13.781   9.302  1.00  0.00           H  
ATOM    130  HA  THR A   9      13.850  13.213  12.096  1.00  0.00           H  
ATOM    131  HB  THR A   9      13.350  15.575  12.454  1.00  0.00           H  
ATOM    132  HG1 THR A   9      13.581  15.666   9.773  1.00  0.00           H  
ATOM    133 1HG2 THR A   9      15.626  16.513  12.470  1.00  0.00           H  
ATOM    134 2HG2 THR A   9      15.634  14.820  13.020  1.00  0.00           H  
ATOM    135 3HG2 THR A   9      16.172  15.224  11.373  1.00  0.00           H  
ATOM    136  N   ILE A  10      11.354  13.691  11.635  1.00  0.00           N  
ATOM    137  CA  ILE A  10       9.945  13.674  11.257  1.00  0.00           C  
ATOM    138  C   ILE A  10       9.587  14.973  10.539  1.00  0.00           C  
ATOM    139  O   ILE A  10       8.844  14.960   9.555  1.00  0.00           O  
ATOM    140  CB  ILE A  10       9.032  13.472  12.488  1.00  0.00           C  
ATOM    141  CG1 ILE A  10       9.243  12.077  13.086  1.00  0.00           C  
ATOM    142  CG2 ILE A  10       7.563  13.691  12.112  1.00  0.00           C  
ATOM    143  CD1 ILE A  10       8.589  11.882  14.447  1.00  0.00           C  
ATOM    144  H   ILE A  10      11.601  13.668  12.614  1.00  0.00           H  
ATOM    145  HA  ILE A  10       9.781  12.843  10.572  1.00  0.00           H  
ATOM    146  HB  ILE A  10       9.307  14.184  13.265  1.00  0.00           H  
ATOM    147 1HG1 ILE A  10       8.843  11.326  12.406  1.00  0.00           H  
ATOM    148 2HG1 ILE A  10      10.311  11.885  13.193  1.00  0.00           H  
ATOM    149 1HG2 ILE A  10       6.937  13.544  12.991  1.00  0.00           H  
ATOM    150 2HG2 ILE A  10       7.431  14.705  11.738  1.00  0.00           H  
ATOM    151 3HG2 ILE A  10       7.275  12.979  11.338  1.00  0.00           H  
ATOM    152 1HD1 ILE A  10       8.784  10.870  14.803  1.00  0.00           H  
ATOM    153 2HD1 ILE A  10       9.001  12.602  15.155  1.00  0.00           H  
ATOM    154 3HD1 ILE A  10       7.514  12.034  14.359  1.00  0.00           H  
ATOM    155  N   GLU A  11      10.084  16.041  11.006  1.00  0.00           N  
ATOM    156  CA  GLU A  11       9.855  17.356  10.415  1.00  0.00           C  
ATOM    157  C   GLU A  11      10.295  17.388   8.954  1.00  0.00           C  
ATOM    158  O   GLU A  11       9.590  17.929   8.100  1.00  0.00           O  
ATOM    159  CB  GLU A  11      10.591  18.438  11.209  1.00  0.00           C  
ATOM    160  CG  GLU A  11      10.359  19.849  10.687  1.00  0.00           C  
ATOM    161  CD  GLU A  11      11.075  20.915  11.501  1.00  0.00           C  
ATOM    162  OE1 GLU A  11      10.836  22.121  11.265  1.00  0.00           O  
ATOM    163  OE2 GLU A  11      11.881  20.541  12.382  1.00  0.00           O  
ATOM    164  H   GLU A  11      10.666  15.966  11.828  1.00  0.00           H  
ATOM    165  HA  GLU A  11       8.786  17.568  10.447  1.00  0.00           H  
ATOM    166 1HB  GLU A  11      10.273  18.405  12.251  1.00  0.00           H  
ATOM    167 2HB  GLU A  11      11.663  18.240  11.187  1.00  0.00           H  
ATOM    168 1HG  GLU A  11      10.707  19.906   9.656  1.00  0.00           H  
ATOM    169 2HG  GLU A  11       9.290  20.056  10.693  1.00  0.00           H  
ATOM    170  N   GLN A  12      11.401  16.771   8.693  1.00  0.00           N  
ATOM    171  CA  GLN A  12      11.916  16.715   7.329  1.00  0.00           C  
ATOM    172  C   GLN A  12      10.944  15.989   6.403  1.00  0.00           C  
ATOM    173  O   GLN A  12      10.677  16.449   5.291  1.00  0.00           O  
ATOM    174  CB  GLN A  12      13.282  16.027   7.299  1.00  0.00           C  
ATOM    175  CG  GLN A  12      13.991  16.127   5.955  1.00  0.00           C  
ATOM    176  CD  GLN A  12      15.380  15.516   5.977  1.00  0.00           C  
ATOM    177  OE1 GLN A  12      15.791  14.912   6.973  1.00  0.00           O  
ATOM    178  NE2 GLN A  12      16.112  15.668   4.879  1.00  0.00           N  
ATOM    179  H   GLN A  12      11.920  16.321   9.434  1.00  0.00           H  
ATOM    180  HA  GLN A  12      12.032  17.734   6.961  1.00  0.00           H  
ATOM    181 1HB  GLN A  12      13.928  16.468   8.058  1.00  0.00           H  
ATOM    182 2HB  GLN A  12      13.163  14.971   7.543  1.00  0.00           H  
ATOM    183 1HG  GLN A  12      13.401  15.601   5.205  1.00  0.00           H  
ATOM    184 2HG  GLN A  12      14.088  17.178   5.684  1.00  0.00           H  
ATOM    185 1HE2 GLN A  12      17.036  15.286   4.836  1.00  0.00           H  
ATOM    186 2HE2 GLN A  12      15.740  16.164   4.094  1.00  0.00           H  
ATOM    187  N   ALA A  13      10.452  14.881   6.883  1.00  0.00           N  
ATOM    188  CA  ALA A  13       9.489  14.076   6.135  1.00  0.00           C  
ATOM    189  C   ALA A  13       8.204  14.857   5.876  1.00  0.00           C  
ATOM    190  O   ALA A  13       7.674  14.839   4.763  1.00  0.00           O  
ATOM    191  CB  ALA A  13       9.180  12.783   6.886  1.00  0.00           C  
ATOM    192  H   ALA A  13      10.746  14.572   7.798  1.00  0.00           H  
ATOM    193  HA  ALA A  13       9.932  13.827   5.171  1.00  0.00           H  
ATOM    194 1HB  ALA A  13       8.461  12.194   6.316  1.00  0.00           H  
ATOM    195 2HB  ALA A  13      10.098  12.209   7.015  1.00  0.00           H  
ATOM    196 3HB  ALA A  13       8.761  13.021   7.862  1.00  0.00           H  
ATOM    197  N   GLU A  14       7.763  15.573   6.849  1.00  0.00           N  
ATOM    198  CA  GLU A  14       6.535  16.353   6.729  1.00  0.00           C  
ATOM    199  C   GLU A  14       6.705  17.501   5.739  1.00  0.00           C  
ATOM    200  O   GLU A  14       5.810  17.775   4.938  1.00  0.00           O  
ATOM    201  CB  GLU A  14       6.107  16.895   8.095  1.00  0.00           C  
ATOM    202  CG  GLU A  14       5.586  15.827   9.045  1.00  0.00           C  
ATOM    203  CD  GLU A  14       5.227  16.369  10.420  1.00  0.00           C  
ATOM    204  OE1 GLU A  14       4.559  15.653  11.200  1.00  0.00           O  
ATOM    205  OE2 GLU A  14       5.615  17.521  10.718  1.00  0.00           O  
ATOM    206  H   GLU A  14       8.278  15.597   7.717  1.00  0.00           H  
ATOM    207  HA  GLU A  14       5.747  15.701   6.351  1.00  0.00           H  
ATOM    208 1HB  GLU A  14       6.953  17.390   8.572  1.00  0.00           H  
ATOM    209 2HB  GLU A  14       5.324  17.642   7.961  1.00  0.00           H  
ATOM    210 1HG  GLU A  14       4.699  15.369   8.609  1.00  0.00           H  
ATOM    211 2HG  GLU A  14       6.344  15.053   9.155  1.00  0.00           H  
ATOM    212  N   LEU A  15       7.747  18.223   5.805  1.00  0.00           N  
ATOM    213  CA  LEU A  15       8.023  19.342   4.910  1.00  0.00           C  
ATOM    214  C   LEU A  15       8.178  18.861   3.471  1.00  0.00           C  
ATOM    215  O   LEU A  15       7.714  19.521   2.538  1.00  0.00           O  
ATOM    216  CB  LEU A  15       9.288  20.082   5.351  1.00  0.00           C  
ATOM    217  CG  LEU A  15       9.180  20.901   6.638  1.00  0.00           C  
ATOM    218  CD1 LEU A  15      10.545  21.458   7.029  1.00  0.00           C  
ATOM    219  CD2 LEU A  15       8.166  22.028   6.472  1.00  0.00           C  
ATOM    220  H   LEU A  15       8.415  17.994   6.527  1.00  0.00           H  
ATOM    221  HA  LEU A  15       7.183  20.034   4.952  1.00  0.00           H  
ATOM    222 1HB  LEU A  15      10.084  19.353   5.495  1.00  0.00           H  
ATOM    223 2HB  LEU A  15       9.587  20.764   4.555  1.00  0.00           H  
ATOM    224  HG  LEU A  15       8.859  20.254   7.455  1.00  0.00           H  
ATOM    225 1HD1 LEU A  15      10.452  22.038   7.947  1.00  0.00           H  
ATOM    226 2HD1 LEU A  15      11.241  20.635   7.190  1.00  0.00           H  
ATOM    227 3HD1 LEU A  15      10.918  22.099   6.231  1.00  0.00           H  
ATOM    228 1HD2 LEU A  15       8.102  22.600   7.398  1.00  0.00           H  
ATOM    229 2HD2 LEU A  15       8.482  22.685   5.661  1.00  0.00           H  
ATOM    230 3HD2 LEU A  15       7.188  21.606   6.238  1.00  0.00           H  
ATOM    231  N   LEU A  16       8.791  17.733   3.346  1.00  0.00           N  
ATOM    232  CA  LEU A  16       8.950  17.158   2.015  1.00  0.00           C  
ATOM    233  C   LEU A  16       7.596  16.800   1.412  1.00  0.00           C  
ATOM    234  O   LEU A  16       7.388  16.957   0.206  1.00  0.00           O  
ATOM    235  CB  LEU A  16       9.841  15.914   2.071  1.00  0.00           C  
ATOM    236  CG  LEU A  16      10.315  15.359   0.727  1.00  0.00           C  
ATOM    237  CD1 LEU A  16      11.138  16.404  -0.018  1.00  0.00           C  
ATOM    238  CD2 LEU A  16      11.123  14.081   0.931  1.00  0.00           C  
ATOM    239  H   LEU A  16       9.163  17.238   4.144  1.00  0.00           H  
ATOM    240  HA  LEU A  16       9.426  17.898   1.373  1.00  0.00           H  
ATOM    241 1HB  LEU A  16      10.728  16.148   2.657  1.00  0.00           H  
ATOM    242 2HB  LEU A  16       9.295  15.118   2.578  1.00  0.00           H  
ATOM    243  HG  LEU A  16       9.451  15.135   0.101  1.00  0.00           H  
ATOM    244 1HD1 LEU A  16      11.468  15.994  -0.973  1.00  0.00           H  
ATOM    245 2HD1 LEU A  16      10.527  17.289  -0.196  1.00  0.00           H  
ATOM    246 3HD1 LEU A  16      12.007  16.676   0.580  1.00  0.00           H  
ATOM    247 1HD2 LEU A  16      11.451  13.700  -0.036  1.00  0.00           H  
ATOM    248 2HD2 LEU A  16      11.994  14.296   1.551  1.00  0.00           H  
ATOM    249 3HD2 LEU A  16      10.502  13.333   1.424  1.00  0.00           H  
ATOM    250  N   ASN A  17       6.690  16.259   2.272  1.00  0.00           N  
ATOM    251  CA  ASN A  17       5.326  15.967   1.845  1.00  0.00           C  
ATOM    252  C   ASN A  17       4.641  17.205   1.272  1.00  0.00           C  
ATOM    253  O   ASN A  17       3.937  17.120   0.265  1.00  0.00           O  
ATOM    254  CB  ASN A  17       4.509  15.397   3.007  1.00  0.00           C  
ATOM    255  CG  ASN A  17       3.218  14.748   2.550  1.00  0.00           C  
ATOM    256  OD1 ASN A  17       3.012  14.521   1.354  1.00  0.00           O  
ATOM    257  ND2 ASN A  17       2.340  14.442   3.498  1.00  0.00           N  
ATOM    258  H   ASN A  17       6.962  16.055   3.223  1.00  0.00           H  
ATOM    259  HA  ASN A  17       5.365  15.222   1.048  1.00  0.00           H  
ATOM    260 1HB  ASN A  17       5.105  14.656   3.542  1.00  0.00           H  
ATOM    261 2HB  ASN A  17       4.271  16.195   3.710  1.00  0.00           H  
ATOM    262 1HD2 ASN A  17       1.470  14.012   3.254  1.00  0.00           H  
ATOM    263 2HD2 ASN A  17       2.548  14.642   4.455  1.00  0.00           H  
ATOM    264  N   ILE A  18       4.831  18.377   1.828  1.00  0.00           N  
ATOM    265  CA  ILE A  18       4.266  19.645   1.377  1.00  0.00           C  
ATOM    266  C   ILE A  18       4.824  19.997   0.000  1.00  0.00           C  
ATOM    267  O   ILE A  18       4.072  20.357  -0.909  1.00  0.00           O  
ATOM    268  CB  ILE A  18       4.557  20.782   2.381  1.00  0.00           C  
ATOM    269  CG1 ILE A  18       3.830  20.525   3.705  1.00  0.00           C  
ATOM    270  CG2 ILE A  18       4.158  22.138   1.791  1.00  0.00           C  
ATOM    271  CD1 ILE A  18       4.252  21.455   4.834  1.00  0.00           C  
ATOM    272  H   ILE A  18       5.429  18.367   2.642  1.00  0.00           H  
ATOM    273  HA  ILE A  18       3.186  19.532   1.295  1.00  0.00           H  
ATOM    274  HB  ILE A  18       5.621  20.798   2.614  1.00  0.00           H  
ATOM    275 1HG1 ILE A  18       2.756  20.635   3.558  1.00  0.00           H  
ATOM    276 2HG1 ILE A  18       4.011  19.499   4.027  1.00  0.00           H  
ATOM    277 1HG2 ILE A  18       4.370  22.926   2.514  1.00  0.00           H  
ATOM    278 2HG2 ILE A  18       4.726  22.319   0.880  1.00  0.00           H  
ATOM    279 3HG2 ILE A  18       3.093  22.135   1.560  1.00  0.00           H  
ATOM    280 1HD1 ILE A  18       3.692  21.209   5.737  1.00  0.00           H  
ATOM    281 2HD1 ILE A  18       5.319  21.335   5.025  1.00  0.00           H  
ATOM    282 3HD1 ILE A  18       4.047  22.487   4.551  1.00  0.00           H  
ATOM    283  N   LEU A  19       6.128  19.841  -0.096  1.00  0.00           N  
ATOM    284  CA  LEU A  19       6.802  20.203  -1.339  1.00  0.00           C  
ATOM    285  C   LEU A  19       6.339  19.312  -2.487  1.00  0.00           C  
ATOM    286  O   LEU A  19       6.091  19.797  -3.593  1.00  0.00           O  
ATOM    287  CB  LEU A  19       8.320  20.097  -1.175  1.00  0.00           C  
ATOM    288  CG  LEU A  19       8.989  21.188  -0.337  1.00  0.00           C  
ATOM    289  CD1 LEU A  19      10.469  20.875  -0.143  1.00  0.00           C  
ATOM    290  CD2 LEU A  19       8.808  22.553  -0.993  1.00  0.00           C  
ATOM    291  H   LEU A  19       6.674  19.476   0.671  1.00  0.00           H  
ATOM    292  HA  LEU A  19       6.549  21.234  -1.582  1.00  0.00           H  
ATOM    293 1HB  LEU A  19       8.553  19.141  -0.710  1.00  0.00           H  
ATOM    294 2HB  LEU A  19       8.779  20.118  -2.163  1.00  0.00           H  
ATOM    295  HG  LEU A  19       8.540  21.211   0.656  1.00  0.00           H  
ATOM    296 1HD1 LEU A  19      10.932  21.660   0.455  1.00  0.00           H  
ATOM    297 2HD1 LEU A  19      10.575  19.919   0.370  1.00  0.00           H  
ATOM    298 3HD1 LEU A  19      10.960  20.823  -1.114  1.00  0.00           H  
ATOM    299 1HD2 LEU A  19       9.290  23.317  -0.382  1.00  0.00           H  
ATOM    300 2HD2 LEU A  19       9.260  22.543  -1.985  1.00  0.00           H  
ATOM    301 3HD2 LEU A  19       7.745  22.776  -1.081  1.00  0.00           H  
ATOM    302  N   ILE A  20       6.223  18.048  -2.259  1.00  0.00           N  
ATOM    303  CA  ILE A  20       5.830  17.066  -3.263  1.00  0.00           C  
ATOM    304  C   ILE A  20       4.372  17.287  -3.658  1.00  0.00           C  
ATOM    305  O   ILE A  20       4.016  17.174  -4.834  1.00  0.00           O  
ATOM    306  CB  ILE A  20       6.034  15.622  -2.753  1.00  0.00           C  
ATOM    307  CG1 ILE A  20       7.528  15.288  -2.678  1.00  0.00           C  
ATOM    308  CG2 ILE A  20       5.294  14.623  -3.647  1.00  0.00           C  
ATOM    309  CD1 ILE A  20       7.830  13.943  -2.032  1.00  0.00           C  
ATOM    310  H   ILE A  20       6.421  17.738  -1.319  1.00  0.00           H  
ATOM    311  HA  ILE A  20       6.453  17.205  -4.145  1.00  0.00           H  
ATOM    312  HB  ILE A  20       5.649  15.537  -1.737  1.00  0.00           H  
ATOM    313 1HG1 ILE A  20       7.951  15.285  -3.682  1.00  0.00           H  
ATOM    314 2HG1 ILE A  20       8.046  16.060  -2.109  1.00  0.00           H  
ATOM    315 1HG2 ILE A  20       5.451  13.612  -3.271  1.00  0.00           H  
ATOM    316 2HG2 ILE A  20       4.229  14.850  -3.642  1.00  0.00           H  
ATOM    317 3HG2 ILE A  20       5.675  14.694  -4.666  1.00  0.00           H  
ATOM    318 1HD1 ILE A  20       8.908  13.781  -2.016  1.00  0.00           H  
ATOM    319 2HD1 ILE A  20       7.447  13.935  -1.011  1.00  0.00           H  
ATOM    320 3HD1 ILE A  20       7.353  13.149  -2.605  1.00  0.00           H  
ATOM    321  N   LYS A  21       3.452  17.762  -2.806  1.00  0.00           N  
ATOM    322  CA  LYS A  21       2.039  18.009  -3.079  1.00  0.00           C  
ATOM    323  C   LYS A  21       1.846  19.319  -3.838  1.00  0.00           C  
ATOM    324  O   LYS A  21       1.016  19.400  -4.746  1.00  0.00           O  
ATOM    325  CB  LYS A  21       1.237  18.035  -1.777  1.00  0.00           C  
ATOM    326  CG  LYS A  21       0.941  16.656  -1.204  1.00  0.00           C  
ATOM    327  CD  LYS A  21       0.051  16.742   0.029  1.00  0.00           C  
ATOM    328  CE  LYS A  21      -0.220  15.366   0.620  1.00  0.00           C  
ATOM    329  NZ  LYS A  21      -1.058  15.449   1.854  1.00  0.00           N  
ATOM    330  H   LYS A  21       3.817  17.958  -1.885  1.00  0.00           H  
ATOM    331  HA  LYS A  21       1.661  17.200  -3.705  1.00  0.00           H  
ATOM    332 1HB  LYS A  21       1.783  18.604  -1.024  1.00  0.00           H  
ATOM    333 2HB  LYS A  21       0.287  18.542  -1.945  1.00  0.00           H  
ATOM    334 1HG  LYS A  21       0.441  16.048  -1.959  1.00  0.00           H  
ATOM    335 2HG  LYS A  21       1.876  16.167  -0.931  1.00  0.00           H  
ATOM    336 1HD  LYS A  21       0.535  17.362   0.785  1.00  0.00           H  
ATOM    337 2HD  LYS A  21      -0.899  17.203  -0.240  1.00  0.00           H  
ATOM    338 1HE  LYS A  21      -0.735  14.749  -0.115  1.00  0.00           H  
ATOM    339 2HE  LYS A  21       0.726  14.884   0.868  1.00  0.00           H  
ATOM    340 1HZ  LYS A  21      -1.216  14.520   2.217  1.00  0.00           H  
ATOM    341 2HZ  LYS A  21      -0.580  16.005   2.549  1.00  0.00           H  
ATOM    342 3HZ  LYS A  21      -1.945  15.878   1.631  1.00  0.00           H  
ATOM    343  N   GLU A  22       2.677  20.091  -3.388  1.00  0.00           N  
ATOM    344  CA  GLU A  22       2.419  21.461  -3.822  1.00  0.00           C  
ATOM    345  C   GLU A  22       3.373  21.874  -4.939  1.00  0.00           C  
ATOM    346  O   GLU A  22       3.051  22.750  -5.745  1.00  0.00           O  
ATOM    347  CB  GLU A  22       2.538  22.430  -2.644  1.00  0.00           C  
ATOM    348  CG  GLU A  22       1.459  22.246  -1.585  1.00  0.00           C  
ATOM    349  CD  GLU A  22       1.451  23.350  -0.539  1.00  0.00           C  
ATOM    350  OE1 GLU A  22       0.608  23.303   0.386  1.00  0.00           O  
ATOM    351  OE2 GLU A  22       2.293  24.269  -0.646  1.00  0.00           O  
ATOM    352  H   GLU A  22       3.470  19.905  -2.790  1.00  0.00           H  
ATOM    353  HA  GLU A  22       1.403  21.514  -4.215  1.00  0.00           H  
ATOM    354 1HB  GLU A  22       3.509  22.304  -2.165  1.00  0.00           H  
ATOM    355 2HB  GLU A  22       2.484  23.456  -3.010  1.00  0.00           H  
ATOM    356 1HG  GLU A  22       0.485  22.221  -2.074  1.00  0.00           H  
ATOM    357 2HG  GLU A  22       1.610  21.288  -1.090  1.00  0.00           H  
ATOM    358  N   ALA A  23       4.505  21.052  -4.998  1.00  0.00           N  
ATOM    359  CA  ALA A  23       5.543  21.410  -5.963  1.00  0.00           C  
ATOM    360  C   ALA A  23       5.792  20.271  -6.948  1.00  0.00           C  
ATOM    361  O   ALA A  23       5.631  19.098  -6.604  1.00  0.00           O  
ATOM    362  CB  ALA A  23       6.837  21.777  -5.240  1.00  0.00           C  
ATOM    363  H   ALA A  23       4.635  20.238  -4.415  1.00  0.00           H  
ATOM    364  HA  ALA A  23       5.196  22.276  -6.528  1.00  0.00           H  
ATOM    365 1HB  ALA A  23       7.600  22.041  -5.972  1.00  0.00           H  
ATOM    366 2HB  ALA A  23       6.657  22.626  -4.581  1.00  0.00           H  
ATOM    367 3HB  ALA A  23       7.178  20.927  -4.651  1.00  0.00           H  
ATOM    368  N   ASN A  24       5.291  20.369  -8.239  1.00  0.00           N  
ATOM    369  CA  ASN A  24       5.594  19.356  -9.244  1.00  0.00           C  
ATOM    370  C   ASN A  24       7.096  19.111  -9.358  1.00  0.00           C  
ATOM    371  O   ASN A  24       7.711  19.459 -10.368  1.00  0.00           O  
ATOM    372  CB  ASN A  24       5.017  19.758 -10.603  1.00  0.00           C  
ATOM    373  CG  ASN A  24       4.859  18.579 -11.543  1.00  0.00           C  
ATOM    374  OD1 ASN A  24       4.731  17.433 -11.104  1.00  0.00           O  
ATOM    375  ND2 ASN A  24       4.867  18.851 -12.842  1.00  0.00           N  
ATOM    376  H   ASN A  24       4.706  21.153  -8.491  1.00  0.00           H  
ATOM    377  HA  ASN A  24       5.136  18.415  -8.936  1.00  0.00           H  
ATOM    378 1HB  ASN A  24       4.042  20.226 -10.461  1.00  0.00           H  
ATOM    379 2HB  ASN A  24       5.669  20.495 -11.072  1.00  0.00           H  
ATOM    380 1HD2 ASN A  24       4.766  18.112 -13.509  1.00  0.00           H  
ATOM    381 2HD2 ASN A  24       4.973  19.794 -13.154  1.00  0.00           H  
ATOM    382  N   LEU A  25       7.718  18.720  -8.154  1.00  0.00           N  
ATOM    383  CA  LEU A  25       9.166  18.556  -8.073  1.00  0.00           C  
ATOM    384  C   LEU A  25       9.662  17.582  -9.135  1.00  0.00           C  
ATOM    385  O   LEU A  25       9.065  16.523  -9.341  1.00  0.00           O  
ATOM    386  CB  LEU A  25       9.572  18.063  -6.681  1.00  0.00           C  
ATOM    387  CG  LEU A  25       9.281  19.008  -5.515  1.00  0.00           C  
ATOM    388  CD1 LEU A  25       9.545  18.308  -4.186  1.00  0.00           C  
ATOM    389  CD2 LEU A  25      10.118  20.277  -5.633  1.00  0.00           C  
ATOM    390  H   LEU A  25       7.157  18.550  -7.332  1.00  0.00           H  
ATOM    391  HA  LEU A  25       9.634  19.524  -8.250  1.00  0.00           H  
ATOM    392 1HB  LEU A  25       9.053  17.128  -6.479  1.00  0.00           H  
ATOM    393 2HB  LEU A  25      10.644  17.867  -6.681  1.00  0.00           H  
ATOM    394  HG  LEU A  25       8.225  19.279  -5.521  1.00  0.00           H  
ATOM    395 1HD1 LEU A  25       9.333  18.993  -3.365  1.00  0.00           H  
ATOM    396 2HD1 LEU A  25       8.901  17.432  -4.102  1.00  0.00           H  
ATOM    397 3HD1 LEU A  25      10.588  17.998  -4.139  1.00  0.00           H  
ATOM    398 1HD2 LEU A  25       9.897  20.938  -4.795  1.00  0.00           H  
ATOM    399 2HD2 LEU A  25      11.177  20.017  -5.621  1.00  0.00           H  
ATOM    400 3HD2 LEU A  25       9.880  20.784  -6.568  1.00  0.00           H  
ATOM    401  N   ASN A  26      10.597  18.036 -10.099  1.00  0.00           N  
ATOM    402  CA  ASN A  26      11.268  17.101 -10.996  1.00  0.00           C  
ATOM    403  C   ASN A  26      12.486  16.464 -10.333  1.00  0.00           C  
ATOM    404  O   ASN A  26      12.846  16.824  -9.211  1.00  0.00           O  
ATOM    405  CB  ASN A  26      11.676  17.802 -12.294  1.00  0.00           C  
ATOM    406  CG  ASN A  26      12.715  18.883 -12.072  1.00  0.00           C  
ATOM    407  OD1 ASN A  26      13.564  18.773 -11.183  1.00  0.00           O  
ATOM    408  ND2 ASN A  26      12.657  19.936 -12.879  1.00  0.00           N  
ATOM    409  H   ASN A  26      10.806  19.022 -10.170  1.00  0.00           H  
ATOM    410  HA  ASN A  26      10.574  16.295 -11.239  1.00  0.00           H  
ATOM    411 1HB  ASN A  26      12.077  17.068 -12.994  1.00  0.00           H  
ATOM    412 2HB  ASN A  26      10.797  18.250 -12.758  1.00  0.00           H  
ATOM    413 1HD2 ASN A  26      13.318  20.680 -12.778  1.00  0.00           H  
ATOM    414 2HD2 ASN A  26      11.953  19.985 -13.587  1.00  0.00           H  
ATOM    415  N   ILE A  27      13.085  15.385 -10.928  1.00  0.00           N  
ATOM    416  CA  ILE A  27      14.141  14.550 -10.367  1.00  0.00           C  
ATOM    417  C   ILE A  27      15.322  15.423  -9.948  1.00  0.00           C  
ATOM    418  O   ILE A  27      15.906  15.218  -8.882  1.00  0.00           O  
ATOM    419  CB  ILE A  27      14.602  13.471 -11.372  1.00  0.00           C  
ATOM    420  CG1 ILE A  27      13.490  12.440 -11.596  1.00  0.00           C  
ATOM    421  CG2 ILE A  27      15.887  12.793 -10.886  1.00  0.00           C  
ATOM    422  CD1 ILE A  27      13.747  11.495 -12.762  1.00  0.00           C  
ATOM    423  H   ILE A  27      12.732  15.177 -11.851  1.00  0.00           H  
ATOM    424  HA  ILE A  27      13.751  14.047  -9.483  1.00  0.00           H  
ATOM    425  HB  ILE A  27      14.792  13.933 -12.340  1.00  0.00           H  
ATOM    426 1HG1 ILE A  27      13.363  11.841 -10.695  1.00  0.00           H  
ATOM    427 2HG1 ILE A  27      12.547  12.956 -11.780  1.00  0.00           H  
ATOM    428 1HG2 ILE A  27      16.194  12.036 -11.607  1.00  0.00           H  
ATOM    429 2HG2 ILE A  27      16.675  13.538 -10.784  1.00  0.00           H  
ATOM    430 3HG2 ILE A  27      15.707  12.321  -9.920  1.00  0.00           H  
ATOM    431 1HD1 ILE A  27      12.915  10.797 -12.855  1.00  0.00           H  
ATOM    432 2HD1 ILE A  27      13.842  12.071 -13.683  1.00  0.00           H  
ATOM    433 3HD1 ILE A  27      14.667  10.940 -12.584  1.00  0.00           H  
ATOM    434  N   GLU A  28      15.710  16.494 -10.690  1.00  0.00           N  
ATOM    435  CA  GLU A  28      16.814  17.399 -10.384  1.00  0.00           C  
ATOM    436  C   GLU A  28      16.534  18.204  -9.118  1.00  0.00           C  
ATOM    437  O   GLU A  28      17.423  18.392  -8.286  1.00  0.00           O  
ATOM    438  CB  GLU A  28      17.077  18.343 -11.560  1.00  0.00           C  
ATOM    439  CG  GLU A  28      17.631  17.647 -12.795  1.00  0.00           C  
ATOM    440  CD  GLU A  28      18.982  16.990 -12.558  1.00  0.00           C  
ATOM    441  OE1 GLU A  28      19.212  15.873 -13.075  1.00  0.00           O  
ATOM    442  OE2 GLU A  28      19.816  17.596 -11.850  1.00  0.00           O  
ATOM    443  H   GLU A  28      15.163  16.650 -11.524  1.00  0.00           H  
ATOM    444  HA  GLU A  28      17.711  16.804 -10.208  1.00  0.00           H  
ATOM    445 1HB  GLU A  28      16.150  18.844 -11.839  1.00  0.00           H  
ATOM    446 2HB  GLU A  28      17.786  19.113 -11.257  1.00  0.00           H  
ATOM    447 1HG  GLU A  28      16.924  16.883 -13.117  1.00  0.00           H  
ATOM    448 2HG  GLU A  28      17.726  18.376 -13.598  1.00  0.00           H  
ATOM    449  N   GLU A  29      15.322  18.514  -8.925  1.00  0.00           N  
ATOM    450  CA  GLU A  29      14.889  19.297  -7.772  1.00  0.00           C  
ATOM    451  C   GLU A  29      14.861  18.446  -6.505  1.00  0.00           C  
ATOM    452  O   GLU A  29      15.222  18.919  -5.426  1.00  0.00           O  
ATOM    453  CB  GLU A  29      13.508  19.908  -8.025  1.00  0.00           C  
ATOM    454  CG  GLU A  29      13.502  20.993  -9.093  1.00  0.00           C  
ATOM    455  CD  GLU A  29      12.104  21.459  -9.466  1.00  0.00           C  
ATOM    456  OE1 GLU A  29      11.918  22.669  -9.729  1.00  0.00           O  
ATOM    457  OE2 GLU A  29      11.187  20.608  -9.495  1.00  0.00           O  
ATOM    458  H   GLU A  29      14.634  18.206  -9.597  1.00  0.00           H  
ATOM    459  HA  GLU A  29      15.604  20.106  -7.615  1.00  0.00           H  
ATOM    460 1HB  GLU A  29      12.814  19.125  -8.332  1.00  0.00           H  
ATOM    461 2HB  GLU A  29      13.126  20.340  -7.100  1.00  0.00           H  
ATOM    462 1HG  GLU A  29      14.070  21.849  -8.730  1.00  0.00           H  
ATOM    463 2HG  GLU A  29      14.000  20.614  -9.984  1.00  0.00           H  
ATOM    464  N   LEU A  30      14.471  17.253  -6.646  1.00  0.00           N  
ATOM    465  CA  LEU A  30      14.461  16.345  -5.504  1.00  0.00           C  
ATOM    466  C   LEU A  30      15.880  16.053  -5.029  1.00  0.00           C  
ATOM    467  O   LEU A  30      16.126  15.944  -3.825  1.00  0.00           O  
ATOM    468  CB  LEU A  30      13.752  15.037  -5.866  1.00  0.00           C  
ATOM    469  CG  LEU A  30      13.442  14.090  -4.706  1.00  0.00           C  
ATOM    470  CD1 LEU A  30      12.442  14.732  -3.750  1.00  0.00           C  
ATOM    471  CD2 LEU A  30      12.911  12.759  -5.228  1.00  0.00           C  
ATOM    472  H   LEU A  30      14.163  16.915  -7.546  1.00  0.00           H  
ATOM    473  HA  LEU A  30      13.918  16.821  -4.688  1.00  0.00           H  
ATOM    474 1HB  LEU A  30      12.807  15.277  -6.351  1.00  0.00           H  
ATOM    475 2HB  LEU A  30      14.373  14.490  -6.576  1.00  0.00           H  
ATOM    476  HG  LEU A  30      14.351  13.907  -4.133  1.00  0.00           H  
ATOM    477 1HD1 LEU A  30      12.231  14.046  -2.929  1.00  0.00           H  
ATOM    478 2HD1 LEU A  30      12.861  15.656  -3.351  1.00  0.00           H  
ATOM    479 3HD1 LEU A  30      11.519  14.953  -4.284  1.00  0.00           H  
ATOM    480 1HD2 LEU A  30      12.697  12.098  -4.388  1.00  0.00           H  
ATOM    481 2HD2 LEU A  30      11.997  12.930  -5.797  1.00  0.00           H  
ATOM    482 3HD2 LEU A  30      13.659  12.296  -5.872  1.00  0.00           H  
ATOM    483  N   LYS A  31      16.906  16.023  -5.944  1.00  0.00           N  
ATOM    484  CA  LYS A  31      18.307  15.756  -5.630  1.00  0.00           C  
ATOM    485  C   LYS A  31      18.895  16.861  -4.756  1.00  0.00           C  
ATOM    486  O   LYS A  31      19.820  16.618  -3.978  1.00  0.00           O  
ATOM    487  CB  LYS A  31      19.126  15.611  -6.913  1.00  0.00           C  
ATOM    488  CG  LYS A  31      18.936  14.278  -7.622  1.00  0.00           C  
ATOM    489  CD  LYS A  31      19.833  14.164  -8.848  1.00  0.00           C  
ATOM    490  CE  LYS A  31      19.630  12.838  -9.568  1.00  0.00           C  
ATOM    491  NZ  LYS A  31      20.473  12.740 -10.797  1.00  0.00           N  
ATOM    492  H   LYS A  31      16.642  16.203  -6.902  1.00  0.00           H  
ATOM    493  HA  LYS A  31      18.364  14.820  -5.073  1.00  0.00           H  
ATOM    494 1HB  LYS A  31      18.856  16.406  -7.609  1.00  0.00           H  
ATOM    495 2HB  LYS A  31      20.186  15.724  -6.683  1.00  0.00           H  
ATOM    496 1HG  LYS A  31      19.171  13.464  -6.936  1.00  0.00           H  
ATOM    497 2HG  LYS A  31      17.897  14.177  -7.934  1.00  0.00           H  
ATOM    498 1HD  LYS A  31      19.611  14.979  -9.539  1.00  0.00           H  
ATOM    499 2HD  LYS A  31      20.877  14.243  -8.544  1.00  0.00           H  
ATOM    500 1HE  LYS A  31      19.886  12.018  -8.899  1.00  0.00           H  
ATOM    501 2HE  LYS A  31      18.582  12.734  -9.850  1.00  0.00           H  
ATOM    502 1HZ  LYS A  31      20.312  11.850 -11.247  1.00  0.00           H  
ATOM    503 2HZ  LYS A  31      20.230  13.487 -11.433  1.00  0.00           H  
ATOM    504 3HZ  LYS A  31      21.448  12.817 -10.544  1.00  0.00           H  
ATOM    505  N   GLU A  32      18.275  17.948  -4.833  1.00  0.00           N  
ATOM    506  CA  GLU A  32      18.768  19.123  -4.120  1.00  0.00           C  
ATOM    507  C   GLU A  32      18.206  19.184  -2.703  1.00  0.00           C  
ATOM    508  O   GLU A  32      18.709  19.931  -1.861  1.00  0.00           O  
ATOM    509  CB  GLU A  32      18.414  20.402  -4.882  1.00  0.00           C  
ATOM    510  CG  GLU A  32      19.132  20.542  -6.217  1.00  0.00           C  
ATOM    511  CD  GLU A  32      18.707  21.773  -7.001  1.00  0.00           C  
ATOM    512  OE1 GLU A  32      19.225  21.988  -8.120  1.00  0.00           O  
ATOM    513  OE2 GLU A  32      17.849  22.529  -6.492  1.00  0.00           O  
ATOM    514  H   GLU A  32      17.433  18.025  -5.385  1.00  0.00           H  
ATOM    515  HA  GLU A  32      19.854  19.052  -4.045  1.00  0.00           H  
ATOM    516 1HB  GLU A  32      17.340  20.429  -5.069  1.00  0.00           H  
ATOM    517 2HB  GLU A  32      18.661  21.270  -4.271  1.00  0.00           H  
ATOM    518 1HG  GLU A  32      20.205  20.597  -6.036  1.00  0.00           H  
ATOM    519 2HG  GLU A  32      18.938  19.654  -6.817  1.00  0.00           H  
ATOM    520  N   LEU A  33      17.199  18.283  -2.404  1.00  0.00           N  
ATOM    521  CA  LEU A  33      16.488  18.322  -1.131  1.00  0.00           C  
ATOM    522  C   LEU A  33      17.085  17.325  -0.144  1.00  0.00           C  
ATOM    523  O   LEU A  33      16.411  16.381   0.276  1.00  0.00           O  
ATOM    524  CB  LEU A  33      15.000  18.025  -1.338  1.00  0.00           C  
ATOM    525  CG  LEU A  33      14.221  19.027  -2.191  1.00  0.00           C  
ATOM    526  CD1 LEU A  33      12.790  18.543  -2.403  1.00  0.00           C  
ATOM    527  CD2 LEU A  33      14.234  20.407  -1.542  1.00  0.00           C  
ATOM    528  H   LEU A  33      16.950  17.580  -3.085  1.00  0.00           H  
ATOM    529  HA  LEU A  33      16.588  19.322  -0.710  1.00  0.00           H  
ATOM    530 1HB  LEU A  33      14.903  17.050  -1.812  1.00  0.00           H  
ATOM    531 2HB  LEU A  33      14.515  17.981  -0.363  1.00  0.00           H  
ATOM    532  HG  LEU A  33      14.678  19.097  -3.179  1.00  0.00           H  
ATOM    533 1HD1 LEU A  33      12.248  19.266  -3.012  1.00  0.00           H  
ATOM    534 2HD1 LEU A  33      12.804  17.579  -2.912  1.00  0.00           H  
ATOM    535 3HD1 LEU A  33      12.295  18.438  -1.438  1.00  0.00           H  
ATOM    536 1HD2 LEU A  33      13.675  21.107  -2.164  1.00  0.00           H  
ATOM    537 2HD2 LEU A  33      13.773  20.350  -0.556  1.00  0.00           H  
ATOM    538 3HD2 LEU A  33      15.263  20.752  -1.442  1.00  0.00           H  
ATOM    539  N   LYS A  34      18.461  17.499   0.219  1.00  0.00           N  
ATOM    540  CA  LYS A  34      19.158  16.515   1.043  1.00  0.00           C  
ATOM    541  C   LYS A  34      19.227  16.968   2.499  1.00  0.00           C  
ATOM    542  O   LYS A  34      19.230  16.140   3.412  1.00  0.00           O  
ATOM    543  CB  LYS A  34      20.567  16.266   0.504  1.00  0.00           C  
ATOM    544  CG  LYS A  34      20.599  15.545  -0.836  1.00  0.00           C  
ATOM    545  CD  LYS A  34      22.022  15.187  -1.244  1.00  0.00           C  
ATOM    546  CE  LYS A  34      22.052  14.441  -2.571  1.00  0.00           C  
ATOM    547  NZ  LYS A  34      23.442  14.049  -2.955  1.00  0.00           N  
ATOM    548  H   LYS A  34      18.961  18.317  -0.100  1.00  0.00           H  
ATOM    549  HA  LYS A  34      18.601  15.578   1.008  1.00  0.00           H  
ATOM    550 1HB  LYS A  34      21.086  17.218   0.388  1.00  0.00           H  
ATOM    551 2HB  LYS A  34      21.131  15.671   1.222  1.00  0.00           H  
ATOM    552 1HG  LYS A  34      20.010  14.630  -0.771  1.00  0.00           H  
ATOM    553 2HG  LYS A  34      20.162  16.184  -1.603  1.00  0.00           H  
ATOM    554 1HD  LYS A  34      22.614  16.098  -1.337  1.00  0.00           H  
ATOM    555 2HD  LYS A  34      22.473  14.558  -0.477  1.00  0.00           H  
ATOM    556 1HE  LYS A  34      21.440  13.543  -2.497  1.00  0.00           H  
ATOM    557 2HE  LYS A  34      21.636  15.075  -3.354  1.00  0.00           H  
ATOM    558 1HZ  LYS A  34      23.422  13.558  -3.838  1.00  0.00           H  
ATOM    559 2HZ  LYS A  34      24.014  14.877  -3.043  1.00  0.00           H  
ATOM    560 3HZ  LYS A  34      23.831  13.446  -2.244  1.00  0.00           H  
ATOM    561  N   ASP A  35      19.185  18.267   2.744  1.00  0.00           N  
ATOM    562  CA  ASP A  35      19.268  18.741   4.122  1.00  0.00           C  
ATOM    563  C   ASP A  35      18.036  19.562   4.495  1.00  0.00           C  
ATOM    564  O   ASP A  35      17.357  20.105   3.621  1.00  0.00           O  
ATOM    565  CB  ASP A  35      20.536  19.572   4.328  1.00  0.00           C  
ATOM    566  CG  ASP A  35      20.533  20.866   3.534  1.00  0.00           C  
ATOM    567  OD1 ASP A  35      20.112  21.912   4.074  1.00  0.00           O  
ATOM    568  OD2 ASP A  35      20.954  20.840   2.358  1.00  0.00           O  
ATOM    569  H   ASP A  35      19.096  18.940   1.997  1.00  0.00           H  
ATOM    570  HA  ASP A  35      19.308  17.875   4.784  1.00  0.00           H  
ATOM    571 1HB  ASP A  35      20.645  19.813   5.386  1.00  0.00           H  
ATOM    572 2HB  ASP A  35      21.407  18.986   4.034  1.00  0.00           H  
ATOM    573  N   LEU A  36      17.697  19.646   5.805  1.00  0.00           N  
ATOM    574  CA  LEU A  36      16.502  20.259   6.375  1.00  0.00           C  
ATOM    575  C   LEU A  36      16.457  21.752   6.069  1.00  0.00           C  
ATOM    576  O   LEU A  36      15.400  22.290   5.733  1.00  0.00           O  
ATOM    577  CB  LEU A  36      16.454  20.034   7.889  1.00  0.00           C  
ATOM    578  CG  LEU A  36      15.208  20.548   8.611  1.00  0.00           C  
ATOM    579  CD1 LEU A  36      13.955  19.888   8.044  1.00  0.00           C  
ATOM    580  CD2 LEU A  36      15.318  20.298  10.111  1.00  0.00           C  
ATOM    581  H   LEU A  36      18.376  19.224   6.423  1.00  0.00           H  
ATOM    582  HA  LEU A  36      15.626  19.792   5.926  1.00  0.00           H  
ATOM    583 1HB  LEU A  36      16.525  18.965   8.084  1.00  0.00           H  
ATOM    584 2HB  LEU A  36      17.317  20.523   8.341  1.00  0.00           H  
ATOM    585  HG  LEU A  36      15.103  21.619   8.438  1.00  0.00           H  
ATOM    586 1HD1 LEU A  36      13.076  20.264   8.568  1.00  0.00           H  
ATOM    587 2HD1 LEU A  36      13.870  20.120   6.982  1.00  0.00           H  
ATOM    588 3HD1 LEU A  36      14.021  18.809   8.176  1.00  0.00           H  
ATOM    589 1HD2 LEU A  36      14.422  20.671  10.609  1.00  0.00           H  
ATOM    590 2HD2 LEU A  36      15.417  19.228  10.295  1.00  0.00           H  
ATOM    591 3HD2 LEU A  36      16.193  20.816  10.503  1.00  0.00           H  
ATOM    592  N   GLU A  37      17.576  22.389   6.092  1.00  0.00           N  
ATOM    593  CA  GLU A  37      17.634  23.825   5.835  1.00  0.00           C  
ATOM    594  C   GLU A  37      17.220  24.146   4.402  1.00  0.00           C  
ATOM    595  O   GLU A  37      16.458  25.087   4.166  1.00  0.00           O  
ATOM    596  CB  GLU A  37      19.040  24.364   6.109  1.00  0.00           C  
ATOM    597  CG  GLU A  37      19.404  24.411   7.586  1.00  0.00           C  
ATOM    598  CD  GLU A  37      20.831  24.872   7.838  1.00  0.00           C  
ATOM    599  OE1 GLU A  37      21.100  25.450   8.915  1.00  0.00           O  
ATOM    600  OE2 GLU A  37      21.686  24.653   6.951  1.00  0.00           O  
ATOM    601  H   GLU A  37      18.431  21.890   6.291  1.00  0.00           H  
ATOM    602  HA  GLU A  37      16.933  24.325   6.505  1.00  0.00           H  
ATOM    603 1HB  GLU A  37      19.774  23.741   5.598  1.00  0.00           H  
ATOM    604 2HB  GLU A  37      19.128  25.373   5.705  1.00  0.00           H  
ATOM    605 1HG  GLU A  37      18.723  25.092   8.096  1.00  0.00           H  
ATOM    606 2HG  GLU A  37      19.270  23.419   8.014  1.00  0.00           H  
ATOM    607  N   THR A  38      17.702  23.338   3.457  1.00  0.00           N  
ATOM    608  CA  THR A  38      17.348  23.508   2.053  1.00  0.00           C  
ATOM    609  C   THR A  38      15.855  23.277   1.839  1.00  0.00           C  
ATOM    610  O   THR A  38      15.204  24.025   1.106  1.00  0.00           O  
ATOM    611  CB  THR A  38      18.152  22.550   1.154  1.00  0.00           C  
ATOM    612  OG1 THR A  38      19.552  22.766   1.367  1.00  0.00           O  
ATOM    613  CG2 THR A  38      17.833  22.780  -0.319  1.00  0.00           C  
ATOM    614  H   THR A  38      18.328  22.590   3.720  1.00  0.00           H  
ATOM    615  HA  THR A  38      17.583  24.531   1.758  1.00  0.00           H  
ATOM    616  HB  THR A  38      17.908  21.519   1.410  1.00  0.00           H  
ATOM    617  HG1 THR A  38      19.672  23.458   2.021  1.00  0.00           H  
ATOM    618 1HG2 THR A  38      18.415  22.090  -0.929  1.00  0.00           H  
ATOM    619 2HG2 THR A  38      16.770  22.611  -0.492  1.00  0.00           H  
ATOM    620 3HG2 THR A  38      18.086  23.804  -0.590  1.00  0.00           H  
ATOM    621  N   ILE A  39      15.295  22.308   2.477  1.00  0.00           N  
ATOM    622  CA  ILE A  39      13.881  21.960   2.387  1.00  0.00           C  
ATOM    623  C   ILE A  39      13.034  23.095   2.958  1.00  0.00           C  
ATOM    624  O   ILE A  39      12.038  23.500   2.353  1.00  0.00           O  
ATOM    625  CB  ILE A  39      13.576  20.638   3.127  1.00  0.00           C  
ATOM    626  CG1 ILE A  39      14.284  19.466   2.438  1.00  0.00           C  
ATOM    627  CG2 ILE A  39      12.065  20.398   3.202  1.00  0.00           C  
ATOM    628  CD1 ILE A  39      14.197  18.154   3.206  1.00  0.00           C  
ATOM    629  H   ILE A  39      15.898  21.764   3.077  1.00  0.00           H  
ATOM    630  HA  ILE A  39      13.624  21.829   1.337  1.00  0.00           H  
ATOM    631  HB  ILE A  39      13.976  20.687   4.139  1.00  0.00           H  
ATOM    632 1HG1 ILE A  39      13.853  19.311   1.450  1.00  0.00           H  
ATOM    633 2HG1 ILE A  39      15.338  19.708   2.299  1.00  0.00           H  
ATOM    634 1HG2 ILE A  39      11.871  19.462   3.726  1.00  0.00           H  
ATOM    635 2HG2 ILE A  39      11.593  21.219   3.739  1.00  0.00           H  
ATOM    636 3HG2 ILE A  39      11.655  20.341   2.193  1.00  0.00           H  
ATOM    637 1HD1 ILE A  39      14.722  17.374   2.654  1.00  0.00           H  
ATOM    638 2HD1 ILE A  39      14.656  18.276   4.188  1.00  0.00           H  
ATOM    639 3HD1 ILE A  39      13.152  17.872   3.326  1.00  0.00           H  
ATOM    640  N   LYS A  40      13.465  23.705   4.043  1.00  0.00           N  
ATOM    641  CA  LYS A  40      12.739  24.798   4.682  1.00  0.00           C  
ATOM    642  C   LYS A  40      12.707  26.034   3.788  1.00  0.00           C  
ATOM    643  O   LYS A  40      11.672  26.693   3.667  1.00  0.00           O  
ATOM    644  CB  LYS A  40      13.369  25.144   6.032  1.00  0.00           C  
ATOM    645  CG  LYS A  40      13.034  24.158   7.142  1.00  0.00           C  
ATOM    646  CD  LYS A  40      13.599  24.611   8.482  1.00  0.00           C  
ATOM    647  CE  LYS A  40      13.246  23.637   9.597  1.00  0.00           C  
ATOM    648  NZ  LYS A  40      13.820  24.064  10.909  1.00  0.00           N  
ATOM    649  H   LYS A  40      14.339  23.395   4.443  1.00  0.00           H  
ATOM    650  HA  LYS A  40      11.710  24.478   4.850  1.00  0.00           H  
ATOM    651 1HB  LYS A  40      14.454  25.181   5.929  1.00  0.00           H  
ATOM    652 2HB  LYS A  40      13.036  26.133   6.346  1.00  0.00           H  
ATOM    653 1HG  LYS A  40      11.951  24.063   7.230  1.00  0.00           H  
ATOM    654 2HG  LYS A  40      13.448  23.180   6.897  1.00  0.00           H  
ATOM    655 1HD  LYS A  40      14.685  24.689   8.412  1.00  0.00           H  
ATOM    656 2HD  LYS A  40      13.198  25.593   8.733  1.00  0.00           H  
ATOM    657 1HE  LYS A  40      12.163  23.569   9.691  1.00  0.00           H  
ATOM    658 2HE  LYS A  40      13.630  22.647   9.350  1.00  0.00           H  
ATOM    659 1HZ  LYS A  40      13.566  23.395  11.622  1.00  0.00           H  
ATOM    660 2HZ  LYS A  40      14.827  24.113  10.837  1.00  0.00           H  
ATOM    661 3HZ  LYS A  40      13.456  24.973  11.156  1.00  0.00           H  
ATOM    662  N   GLU A  41      13.838  26.293   3.219  1.00  0.00           N  
ATOM    663  CA  GLU A  41      13.939  27.441   2.323  1.00  0.00           C  
ATOM    664  C   GLU A  41      12.991  27.299   1.135  1.00  0.00           C  
ATOM    665  O   GLU A  41      12.327  28.262   0.746  1.00  0.00           O  
ATOM    666  CB  GLU A  41      15.378  27.613   1.830  1.00  0.00           C  
ATOM    667  CG  GLU A  41      16.332  28.142   2.891  1.00  0.00           C  
ATOM    668  CD  GLU A  41      17.767  28.261   2.401  1.00  0.00           C  
ATOM    669  OE1 GLU A  41      18.636  28.724   3.175  1.00  0.00           O  
ATOM    670  OE2 GLU A  41      18.024  27.889   1.235  1.00  0.00           O  
ATOM    671  H   GLU A  41      14.654  25.720   3.379  1.00  0.00           H  
ATOM    672  HA  GLU A  41      13.651  28.337   2.874  1.00  0.00           H  
ATOM    673 1HB  GLU A  41      15.759  26.654   1.478  1.00  0.00           H  
ATOM    674 2HB  GLU A  41      15.393  28.302   0.985  1.00  0.00           H  
ATOM    675 1HG  GLU A  41      15.991  29.125   3.214  1.00  0.00           H  
ATOM    676 2HG  GLU A  41      16.304  27.477   3.753  1.00  0.00           H  
ATOM    677  N   LYS A  42      12.913  26.143   0.593  1.00  0.00           N  
ATOM    678  CA  LYS A  42      12.054  25.892  -0.560  1.00  0.00           C  
ATOM    679  C   LYS A  42      10.580  25.973  -0.176  1.00  0.00           C  
ATOM    680  O   LYS A  42       9.752  26.434  -0.963  1.00  0.00           O  
ATOM    681  CB  LYS A  42      12.362  24.524  -1.172  1.00  0.00           C  
ATOM    682  CG  LYS A  42      13.565  24.519  -2.103  1.00  0.00           C  
ATOM    683  CD  LYS A  42      13.569  23.291  -3.004  1.00  0.00           C  
ATOM    684  CE  LYS A  42      14.698  23.349  -4.025  1.00  0.00           C  
ATOM    685  NZ  LYS A  42      14.585  22.258  -5.038  1.00  0.00           N  
ATOM    686  H   LYS A  42      13.460  25.384   0.973  1.00  0.00           H  
ATOM    687  HA  LYS A  42      12.248  26.660  -1.310  1.00  0.00           H  
ATOM    688 1HB  LYS A  42      12.547  23.803  -0.376  1.00  0.00           H  
ATOM    689 2HB  LYS A  42      11.497  24.174  -1.736  1.00  0.00           H  
ATOM    690 1HG  LYS A  42      13.547  25.414  -2.726  1.00  0.00           H  
ATOM    691 2HG  LYS A  42      14.481  24.527  -1.513  1.00  0.00           H  
ATOM    692 1HD  LYS A  42      13.689  22.393  -2.396  1.00  0.00           H  
ATOM    693 2HD  LYS A  42      12.619  23.225  -3.534  1.00  0.00           H  
ATOM    694 1HE  LYS A  42      14.676  24.310  -4.537  1.00  0.00           H  
ATOM    695 2HE  LYS A  42      15.656  23.257  -3.514  1.00  0.00           H  
ATOM    696 1HZ  LYS A  42      15.348  22.328  -5.696  1.00  0.00           H  
ATOM    697 2HZ  LYS A  42      14.622  21.361  -4.574  1.00  0.00           H  
ATOM    698 3HZ  LYS A  42      13.708  22.345  -5.531  1.00  0.00           H  
ATOM    699  N   VAL A  43      10.284  25.415   0.935  1.00  0.00           N  
ATOM    700  CA  VAL A  43       8.922  25.507   1.450  1.00  0.00           C  
ATOM    701  C   VAL A  43       8.542  26.973   1.648  1.00  0.00           C  
ATOM    702  O   VAL A  43       7.431  27.385   1.303  1.00  0.00           O  
ATOM    703  CB  VAL A  43       8.763  24.732   2.777  1.00  0.00           C  
ATOM    704  CG1 VAL A  43       7.405  25.024   3.414  1.00  0.00           C  
ATOM    705  CG2 VAL A  43       8.935  23.233   2.542  1.00  0.00           C  
ATOM    706  H   VAL A  43      10.978  24.909   1.467  1.00  0.00           H  
ATOM    707  HA  VAL A  43       8.244  25.067   0.717  1.00  0.00           H  
ATOM    708  HB  VAL A  43       9.522  25.075   3.481  1.00  0.00           H  
ATOM    709 1HG1 VAL A  43       7.314  24.468   4.348  1.00  0.00           H  
ATOM    710 2HG1 VAL A  43       7.321  26.091   3.618  1.00  0.00           H  
ATOM    711 3HG1 VAL A  43       6.611  24.720   2.733  1.00  0.00           H  
ATOM    712 1HG2 VAL A  43       8.821  22.701   3.486  1.00  0.00           H  
ATOM    713 2HG2 VAL A  43       8.180  22.886   1.836  1.00  0.00           H  
ATOM    714 3HG2 VAL A  43       9.928  23.040   2.135  1.00  0.00           H  
ATOM    715  N   LYS A  44       9.432  27.852   2.217  1.00  0.00           N  
ATOM    716  CA  LYS A  44       9.198  29.283   2.388  1.00  0.00           C  
ATOM    717  C   LYS A  44       8.955  29.965   1.045  1.00  0.00           C  
ATOM    718  O   LYS A  44       8.068  30.813   0.925  1.00  0.00           O  
ATOM    719  CB  LYS A  44      10.380  29.939   3.103  1.00  0.00           C  
ATOM    720  CG  LYS A  44      10.433  29.658   4.598  1.00  0.00           C  
ATOM    721  CD  LYS A  44      11.589  30.393   5.264  1.00  0.00           C  
ATOM    722  CE  LYS A  44      11.704  30.036   6.740  1.00  0.00           C  
ATOM    723  NZ  LYS A  44      12.867  30.715   7.385  1.00  0.00           N  
ATOM    724  H   LYS A  44      10.306  27.455   2.533  1.00  0.00           H  
ATOM    725  HA  LYS A  44       8.304  29.417   2.998  1.00  0.00           H  
ATOM    726 1HB  LYS A  44      11.313  29.590   2.660  1.00  0.00           H  
ATOM    727 2HB  LYS A  44      10.336  31.019   2.963  1.00  0.00           H  
ATOM    728 1HG  LYS A  44       9.498  29.976   5.062  1.00  0.00           H  
ATOM    729 2HG  LYS A  44      10.554  28.588   4.763  1.00  0.00           H  
ATOM    730 1HD  LYS A  44      12.523  30.132   4.764  1.00  0.00           H  
ATOM    731 2HD  LYS A  44      11.437  31.468   5.173  1.00  0.00           H  
ATOM    732 1HE  LYS A  44      10.792  30.330   7.257  1.00  0.00           H  
ATOM    733 2HE  LYS A  44      11.823  28.958   6.845  1.00  0.00           H  
ATOM    734 1HZ  LYS A  44      12.911  30.455   8.360  1.00  0.00           H  
ATOM    735 2HZ  LYS A  44      13.721  30.434   6.923  1.00  0.00           H  
ATOM    736 3HZ  LYS A  44      12.757  31.716   7.309  1.00  0.00           H  
ATOM    737  N   GLU A  45       9.783  29.612   0.049  1.00  0.00           N  
ATOM    738  CA  GLU A  45       9.641  30.160  -1.296  1.00  0.00           C  
ATOM    739  C   GLU A  45       8.259  29.861  -1.871  1.00  0.00           C  
ATOM    740  O   GLU A  45       7.657  30.713  -2.528  1.00  0.00           O  
ATOM    741  CB  GLU A  45      10.727  29.604  -2.221  1.00  0.00           C  
ATOM    742  CG  GLU A  45      12.119  30.145  -1.929  1.00  0.00           C  
ATOM    743  CD  GLU A  45      13.200  29.517  -2.795  1.00  0.00           C  
ATOM    744  OE1 GLU A  45      14.397  29.810  -2.578  1.00  0.00           O  
ATOM    745  OE2 GLU A  45      12.846  28.725  -3.697  1.00  0.00           O  
ATOM    746  H   GLU A  45      10.523  28.950   0.235  1.00  0.00           H  
ATOM    747  HA  GLU A  45       9.752  31.244  -1.242  1.00  0.00           H  
ATOM    748 1HB  GLU A  45      10.759  28.518  -2.133  1.00  0.00           H  
ATOM    749 2HB  GLU A  45      10.480  29.841  -3.256  1.00  0.00           H  
ATOM    750 1HG  GLU A  45      12.121  31.222  -2.095  1.00  0.00           H  
ATOM    751 2HG  GLU A  45      12.354  29.966  -0.881  1.00  0.00           H  
ATOM    752  N   LEU A  46       7.787  28.640  -1.632  1.00  0.00           N  
ATOM    753  CA  LEU A  46       6.473  28.202  -2.093  1.00  0.00           C  
ATOM    754  C   LEU A  46       5.365  28.988  -1.401  1.00  0.00           C  
ATOM    755  O   LEU A  46       4.360  29.333  -2.026  1.00  0.00           O  
ATOM    756  CB  LEU A  46       6.288  26.704  -1.837  1.00  0.00           C  
ATOM    757  CG  LEU A  46       6.877  25.759  -2.886  1.00  0.00           C  
ATOM    758  CD1 LEU A  46       6.999  24.348  -2.321  1.00  0.00           C  
ATOM    759  CD2 LEU A  46       6.023  25.763  -4.150  1.00  0.00           C  
ATOM    760  H   LEU A  46       8.365  27.996  -1.111  1.00  0.00           H  
ATOM    761  HA  LEU A  46       6.405  28.383  -3.165  1.00  0.00           H  
ATOM    762 1HB  LEU A  46       6.747  26.456  -0.881  1.00  0.00           H  
ATOM    763 2HB  LEU A  46       5.221  26.492  -1.770  1.00  0.00           H  
ATOM    764  HG  LEU A  46       7.887  26.082  -3.141  1.00  0.00           H  
ATOM    765 1HD1 LEU A  46       7.420  23.688  -3.079  1.00  0.00           H  
ATOM    766 2HD1 LEU A  46       7.653  24.361  -1.449  1.00  0.00           H  
ATOM    767 3HD1 LEU A  46       6.013  23.986  -2.031  1.00  0.00           H  
ATOM    768 1HD2 LEU A  46       6.458  25.085  -4.885  1.00  0.00           H  
ATOM    769 2HD2 LEU A  46       5.012  25.435  -3.907  1.00  0.00           H  
ATOM    770 3HD2 LEU A  46       5.988  26.772  -4.562  1.00  0.00           H  
ATOM    771  N   GLU A  47       5.517  29.264  -0.089  1.00  0.00           N  
ATOM    772  CA  GLU A  47       4.520  30.005   0.678  1.00  0.00           C  
ATOM    773  C   GLU A  47       4.449  31.462   0.229  1.00  0.00           C  
ATOM    774  O   GLU A  47       3.373  32.062   0.217  1.00  0.00           O  
ATOM    775  CB  GLU A  47       4.829  29.931   2.176  1.00  0.00           C  
ATOM    776  CG  GLU A  47       4.563  28.566   2.792  1.00  0.00           C  
ATOM    777  CD  GLU A  47       4.828  28.521   4.289  1.00  0.00           C  
ATOM    778  OE1 GLU A  47       4.374  27.564   4.957  1.00  0.00           O  
ATOM    779  OE2 GLU A  47       5.495  29.450   4.797  1.00  0.00           O  
ATOM    780  H   GLU A  47       6.355  28.943   0.374  1.00  0.00           H  
ATOM    781  HA  GLU A  47       3.543  29.554   0.502  1.00  0.00           H  
ATOM    782 1HB  GLU A  47       5.877  30.181   2.344  1.00  0.00           H  
ATOM    783 2HB  GLU A  47       4.227  30.667   2.709  1.00  0.00           H  
ATOM    784 1HG  GLU A  47       3.523  28.295   2.614  1.00  0.00           H  
ATOM    785 2HG  GLU A  47       5.192  27.827   2.297  1.00  0.00           H  
ATOM    786  N   ILE A  48       5.517  32.122  -0.207  1.00  0.00           N  
ATOM    787  CA  ILE A  48       5.598  33.502  -0.675  1.00  0.00           C  
ATOM    788  C   ILE A  48       4.939  33.621  -2.047  1.00  0.00           C  
ATOM    789  O   ILE A  48       4.280  34.622  -2.341  1.00  0.00           O  
ATOM    790  CB  ILE A  48       7.063  33.991  -0.739  1.00  0.00           C  
ATOM    791  CG1 ILE A  48       7.662  34.070   0.670  1.00  0.00           C  
ATOM    792  CG2 ILE A  48       7.148  35.347  -1.447  1.00  0.00           C  
ATOM    793  CD1 ILE A  48       9.165  34.309   0.690  1.00  0.00           C  
ATOM    794  H   ILE A  48       6.354  31.557  -0.195  1.00  0.00           H  
ATOM    795  HA  ILE A  48       5.058  34.137   0.026  1.00  0.00           H  
ATOM    796  HB  ILE A  48       7.664  33.268  -1.289  1.00  0.00           H  
ATOM    797 1HG1 ILE A  48       7.182  34.876   1.225  1.00  0.00           H  
ATOM    798 2HG1 ILE A  48       7.460  33.141   1.204  1.00  0.00           H  
ATOM    799 1HG2 ILE A  48       8.187  35.675  -1.482  1.00  0.00           H  
ATOM    800 2HG2 ILE A  48       6.764  35.252  -2.462  1.00  0.00           H  
ATOM    801 3HG2 ILE A  48       6.554  36.080  -0.901  1.00  0.00           H  
ATOM    802 1HD1 ILE A  48       9.513  34.352   1.722  1.00  0.00           H  
ATOM    803 2HD1 ILE A  48       9.670  33.494   0.170  1.00  0.00           H  
ATOM    804 3HD1 ILE A  48       9.390  35.251   0.193  1.00  0.00           H  
ATOM    805  N   LYS A  49       5.040  32.599  -2.899  1.00  0.00           N  
ATOM    806  CA  LYS A  49       4.453  32.563  -4.235  1.00  0.00           C  
ATOM    807  C   LYS A  49       2.946  32.330  -4.168  1.00  0.00           C  
ATOM    808  O   LYS A  49       2.208  32.745  -5.064  1.00  0.00           O  
ATOM    809  CB  LYS A  49       5.113  31.475  -5.083  1.00  0.00           C  
ATOM    810  CG  LYS A  49       6.508  31.833  -5.573  1.00  0.00           C  
ATOM    811  CD  LYS A  49       7.071  30.758  -6.493  1.00  0.00           C  
ATOM    812  CE  LYS A  49       8.492  31.085  -6.933  1.00  0.00           C  
ATOM    813  NZ  LYS A  49       9.052  30.028  -7.827  1.00  0.00           N  
ATOM    814  H   LYS A  49       5.567  31.802  -2.572  1.00  0.00           H  
ATOM    815  HA  LYS A  49       4.623  33.528  -4.714  1.00  0.00           H  
ATOM    816 1HB  LYS A  49       5.184  30.555  -4.503  1.00  0.00           H  
ATOM    817 2HB  LYS A  49       4.492  31.266  -5.954  1.00  0.00           H  
ATOM    818 1HG  LYS A  49       6.472  32.778  -6.116  1.00  0.00           H  
ATOM    819 2HG  LYS A  49       7.174  31.950  -4.719  1.00  0.00           H  
ATOM    820 1HD  LYS A  49       7.074  29.799  -5.973  1.00  0.00           H  
ATOM    821 2HD  LYS A  49       6.441  30.670  -7.378  1.00  0.00           H  
ATOM    822 1HE  LYS A  49       8.498  32.036  -7.464  1.00  0.00           H  
ATOM    823 2HE  LYS A  49       9.132  31.180  -6.056  1.00  0.00           H  
ATOM    824 1HZ  LYS A  49       9.993  30.278  -8.097  1.00  0.00           H  
ATOM    825 2HZ  LYS A  49       9.067  29.145  -7.337  1.00  0.00           H  
ATOM    826 3HZ  LYS A  49       8.476  29.945  -8.653  1.00  0.00           H  
ATOM    827  N   LYS A  50       2.409  31.872  -2.985  1.00  0.00           N  
ATOM    828  CA  LYS A  50       0.973  31.729  -2.765  1.00  0.00           C  
ATOM    829  C   LYS A  50       0.342  33.062  -2.373  1.00  0.00           C  
ATOM    830  O   LYS A  50      -0.758  33.390  -2.823  1.00  0.00           O  
ATOM    831  CB  LYS A  50       0.697  30.681  -1.686  1.00  0.00           C  
ATOM    832  CG  LYS A  50       0.744  29.246  -2.190  1.00  0.00           C  
ATOM    833  CD  LYS A  50       0.295  28.262  -1.118  1.00  0.00           C  
ATOM    834  CE  LYS A  50       0.418  26.820  -1.594  1.00  0.00           C  
ATOM    835  NZ  LYS A  50      -0.027  25.852  -0.548  1.00  0.00           N  
ATOM    836  H   LYS A  50       3.047  31.627  -2.242  1.00  0.00           H  
ATOM    837  HA  LYS A  50       0.511  31.399  -3.696  1.00  0.00           H  
ATOM    838 1HB  LYS A  50       1.429  30.782  -0.885  1.00  0.00           H  
ATOM    839 2HB  LYS A  50      -0.288  30.855  -1.253  1.00  0.00           H  
ATOM    840 1HG  LYS A  50       0.092  29.144  -3.058  1.00  0.00           H  
ATOM    841 2HG  LYS A  50       1.762  28.999  -2.491  1.00  0.00           H  
ATOM    842 1HD  LYS A  50       0.907  28.392  -0.225  1.00  0.00           H  
ATOM    843 2HD  LYS A  50      -0.745  28.458  -0.856  1.00  0.00           H  
ATOM    844 1HE  LYS A  50      -0.189  26.679  -2.487  1.00  0.00           H  
ATOM    845 2HE  LYS A  50       1.456  26.609  -1.851  1.00  0.00           H  
ATOM    846 1HZ  LYS A  50       0.069  24.909  -0.898  1.00  0.00           H  
ATOM    847 2HZ  LYS A  50       0.543  25.963   0.279  1.00  0.00           H  
ATOM    848 3HZ  LYS A  50      -0.994  26.027  -0.316  1.00  0.00           H  
TER                                                                             
ATOM    850  N   ASP B  51       3.430   1.510 -22.690  1.00  0.00           N  
ATOM    851  CA  ASP B  51       3.003   0.363 -21.894  1.00  0.00           C  
ATOM    852  C   ASP B  51       4.150  -0.170 -21.040  1.00  0.00           C  
ATOM    853  O   ASP B  51       4.206  -1.365 -20.742  1.00  0.00           O  
ATOM    854  CB  ASP B  51       2.461  -0.745 -22.799  1.00  0.00           C  
ATOM    855  CG  ASP B  51       1.052  -0.471 -23.295  1.00  0.00           C  
ATOM    856  OD1 ASP B  51       0.338   0.350 -22.679  1.00  0.00           O  
ATOM    857  OD2 ASP B  51       0.651  -1.082 -24.309  1.00  0.00           O  
ATOM    858  H   ASP B  51       3.744   1.361 -23.638  1.00  0.00           H  
ATOM    859  HA  ASP B  51       2.207   0.685 -21.222  1.00  0.00           H  
ATOM    860 1HB  ASP B  51       3.116  -0.863 -23.662  1.00  0.00           H  
ATOM    861 2HB  ASP B  51       2.461  -1.691 -22.256  1.00  0.00           H  
ATOM    862  N   ASP B  52       5.081   0.737 -20.886  1.00  0.00           N  
ATOM    863  CA  ASP B  52       6.309   0.546 -20.120  1.00  0.00           C  
ATOM    864  C   ASP B  52       6.112   0.942 -18.659  1.00  0.00           C  
ATOM    865  O   ASP B  52       5.581   2.016 -18.367  1.00  0.00           O  
ATOM    866  CB  ASP B  52       7.455   1.354 -20.734  1.00  0.00           C  
ATOM    867  CG  ASP B  52       8.817   0.952 -20.196  1.00  0.00           C  
ATOM    868  OD1 ASP B  52       8.883   0.252 -19.163  1.00  0.00           O  
ATOM    869  OD2 ASP B  52       9.834   1.343 -20.809  1.00  0.00           O  
ATOM    870  H   ASP B  52       4.916   1.625 -21.338  1.00  0.00           H  
ATOM    871  HA  ASP B  52       6.574  -0.511 -20.149  1.00  0.00           H  
ATOM    872 1HB  ASP B  52       7.455   1.222 -21.816  1.00  0.00           H  
ATOM    873 2HB  ASP B  52       7.300   2.415 -20.534  1.00  0.00           H  
ATOM    874  N   ALA B  53       6.364  -0.074 -17.654  1.00  0.00           N  
ATOM    875  CA  ALA B  53       6.224   0.193 -16.225  1.00  0.00           C  
ATOM    876  C   ALA B  53       6.927   1.491 -15.838  1.00  0.00           C  
ATOM    877  O   ALA B  53       6.511   2.173 -14.899  1.00  0.00           O  
ATOM    878  CB  ALA B  53       6.779  -0.973 -15.409  1.00  0.00           C  
ATOM    879  H   ALA B  53       6.645  -0.995 -17.957  1.00  0.00           H  
ATOM    880  HA  ALA B  53       5.162   0.305 -16.004  1.00  0.00           H  
ATOM    881 1HB  ALA B  53       6.667  -0.759 -14.346  1.00  0.00           H  
ATOM    882 2HB  ALA B  53       6.231  -1.883 -15.655  1.00  0.00           H  
ATOM    883 3HB  ALA B  53       7.834  -1.110 -15.642  1.00  0.00           H  
ATOM    884  N   CYS B  54       7.926   1.944 -16.630  1.00  0.00           N  
ATOM    885  CA  CYS B  54       8.754   3.101 -16.311  1.00  0.00           C  
ATOM    886  C   CYS B  54       8.012   4.400 -16.605  1.00  0.00           C  
ATOM    887  O   CYS B  54       8.393   5.463 -16.111  1.00  0.00           O  
ATOM    888  CB  CYS B  54      10.061   3.060 -17.102  1.00  0.00           C  
ATOM    889  SG  CYS B  54      11.182   1.741 -16.586  1.00  0.00           S  
ATOM    890  H   CYS B  54       8.095   1.440 -17.489  1.00  0.00           H  
ATOM    891  HA  CYS B  54       8.990   3.075 -15.247  1.00  0.00           H  
ATOM    892 1HB  CYS B  54       9.841   2.926 -18.161  1.00  0.00           H  
ATOM    893 2HB  CYS B  54      10.582   4.011 -16.994  1.00  0.00           H  
ATOM    894  N   ASN B  55       6.900   4.316 -17.294  1.00  0.00           N  
ATOM    895  CA  ASN B  55       6.129   5.499 -17.660  1.00  0.00           C  
ATOM    896  C   ASN B  55       4.863   5.625 -16.818  1.00  0.00           C  
ATOM    897  O   ASN B  55       4.090   6.570 -16.988  1.00  0.00           O  
ATOM    898  CB  ASN B  55       5.776   5.470 -19.149  1.00  0.00           C  
ATOM    899  CG  ASN B  55       6.993   5.620 -20.041  1.00  0.00           C  
ATOM    900  OD1 ASN B  55       7.937   6.341 -19.707  1.00  0.00           O  
ATOM    901  ND2 ASN B  55       6.980   4.940 -21.181  1.00  0.00           N  
ATOM    902  H   ASN B  55       6.569   3.405 -17.579  1.00  0.00           H  
ATOM    903  HA  ASN B  55       6.737   6.383 -17.463  1.00  0.00           H  
ATOM    904 1HB  ASN B  55       5.280   4.528 -19.387  1.00  0.00           H  
ATOM    905 2HB  ASN B  55       5.076   6.275 -19.373  1.00  0.00           H  
ATOM    906 1HD2 ASN B  55       7.757   5.001 -21.809  1.00  0.00           H  
ATOM    907 2HD2 ASN B  55       6.194   4.367 -21.412  1.00  0.00           H  
ATOM    908  N   VAL B  56       4.684   4.694 -15.920  1.00  0.00           N  
ATOM    909  CA  VAL B  56       3.520   4.741 -15.042  1.00  0.00           C  
ATOM    910  C   VAL B  56       3.800   5.669 -13.862  1.00  0.00           C  
ATOM    911  O   VAL B  56       4.795   5.499 -13.153  1.00  0.00           O  
ATOM    912  CB  VAL B  56       3.134   3.334 -14.534  1.00  0.00           C  
ATOM    913  CG1 VAL B  56       1.967   3.416 -13.552  1.00  0.00           C  
ATOM    914  CG2 VAL B  56       2.786   2.420 -15.708  1.00  0.00           C  
ATOM    915  H   VAL B  56       5.344   3.935 -15.822  1.00  0.00           H  
ATOM    916  HA  VAL B  56       2.677   5.141 -15.606  1.00  0.00           H  
ATOM    917  HB  VAL B  56       3.977   2.911 -13.987  1.00  0.00           H  
ATOM    918 1HG1 VAL B  56       1.711   2.414 -13.206  1.00  0.00           H  
ATOM    919 2HG1 VAL B  56       2.252   4.032 -12.699  1.00  0.00           H  
ATOM    920 3HG1 VAL B  56       1.104   3.859 -14.049  1.00  0.00           H  
ATOM    921 1HG2 VAL B  56       2.517   1.433 -15.333  1.00  0.00           H  
ATOM    922 2HG2 VAL B  56       1.945   2.841 -16.260  1.00  0.00           H  
ATOM    923 3HG2 VAL B  56       3.648   2.334 -16.370  1.00  0.00           H  
ATOM    924  N   ASN B  57       2.887   6.643 -13.724  1.00  0.00           N  
ATOM    925  CA  ASN B  57       3.062   7.642 -12.675  1.00  0.00           C  
ATOM    926  C   ASN B  57       2.518   7.150 -11.337  1.00  0.00           C  
ATOM    927  O   ASN B  57       3.155   7.332 -10.298  1.00  0.00           O  
ATOM    928  CB  ASN B  57       2.391   8.959 -13.069  1.00  0.00           C  
ATOM    929  CG  ASN B  57       3.162   9.710 -14.137  1.00  0.00           C  
ATOM    930  OD1 ASN B  57       4.391   9.628 -14.206  1.00  0.00           O  
ATOM    931  ND2 ASN B  57       2.446  10.447 -14.978  1.00  0.00           N  
ATOM    932  H   ASN B  57       2.081   6.701 -14.329  1.00  0.00           H  
ATOM    933  HA  ASN B  57       4.130   7.822 -12.543  1.00  0.00           H  
ATOM    934 1HB  ASN B  57       1.384   8.759 -13.438  1.00  0.00           H  
ATOM    935 2HB  ASN B  57       2.297   9.597 -12.190  1.00  0.00           H  
ATOM    936 1HD2 ASN B  57       2.902  10.964 -15.703  1.00  0.00           H  
ATOM    937 2HD2 ASN B  57       1.451  10.485 -14.887  1.00  0.00           H  
ATOM    938  N   ILE B  58       1.413   6.500 -11.451  1.00  0.00           N  
ATOM    939  CA  ILE B  58       0.792   5.972 -10.241  1.00  0.00           C  
ATOM    940  C   ILE B  58       0.276   4.558 -10.502  1.00  0.00           C  
ATOM    941  O   ILE B  58      -0.578   4.352 -11.368  1.00  0.00           O  
ATOM    942  CB  ILE B  58      -0.358   6.881  -9.753  1.00  0.00           C  
ATOM    943  CG1 ILE B  58       0.157   8.301  -9.495  1.00  0.00           C  
ATOM    944  CG2 ILE B  58      -1.010   6.298  -8.496  1.00  0.00           C  
ATOM    945  CD1 ILE B  58      -0.941   9.315  -9.205  1.00  0.00           C  
ATOM    946  H   ILE B  58       0.964   6.344 -12.342  1.00  0.00           H  
ATOM    947  HA  ILE B  58       1.546   5.928  -9.456  1.00  0.00           H  
ATOM    948  HB  ILE B  58      -1.112   6.965 -10.535  1.00  0.00           H  
ATOM    949 1HG1 ILE B  58       0.842   8.291  -8.648  1.00  0.00           H  
ATOM    950 2HG1 ILE B  58       0.717   8.648 -10.364  1.00  0.00           H  
ATOM    951 1HG2 ILE B  58      -1.817   6.953  -8.168  1.00  0.00           H  
ATOM    952 2HG2 ILE B  58      -1.412   5.311  -8.720  1.00  0.00           H  
ATOM    953 3HG2 ILE B  58      -0.265   6.215  -7.705  1.00  0.00           H  
ATOM    954 1HD1 ILE B  58      -0.495  10.295  -9.034  1.00  0.00           H  
ATOM    955 2HD1 ILE B  58      -1.621   9.369 -10.056  1.00  0.00           H  
ATOM    956 3HD1 ILE B  58      -1.494   9.009  -8.318  1.00  0.00           H  
ATOM    957  N   PHE B  59       0.771   3.623  -9.648  1.00  0.00           N  
ATOM    958  CA  PHE B  59       0.312   2.245  -9.776  1.00  0.00           C  
ATOM    959  C   PHE B  59      -0.948   2.016  -8.950  1.00  0.00           C  
ATOM    960  O   PHE B  59      -1.123   2.624  -7.893  1.00  0.00           O  
ATOM    961  CB  PHE B  59       1.409   1.269  -9.342  1.00  0.00           C  
ATOM    962  CG  PHE B  59       2.590   1.230 -10.274  1.00  0.00           C  
ATOM    963  CD1 PHE B  59       2.559   0.453 -11.426  1.00  0.00           C  
ATOM    964  CD2 PHE B  59       3.732   1.971  -9.998  1.00  0.00           C  
ATOM    965  CE1 PHE B  59       3.651   0.415 -12.290  1.00  0.00           C  
ATOM    966  CE2 PHE B  59       4.827   1.938 -10.857  1.00  0.00           C  
ATOM    967  CZ  PHE B  59       4.785   1.159 -12.002  1.00  0.00           C  
ATOM    968  H   PHE B  59       1.444   3.853  -8.931  1.00  0.00           H  
ATOM    969  HA  PHE B  59       0.073   2.056 -10.823  1.00  0.00           H  
ATOM    970 1HB  PHE B  59       1.767   1.542  -8.350  1.00  0.00           H  
ATOM    971 2HB  PHE B  59       0.995   0.264  -9.275  1.00  0.00           H  
ATOM    972  HD1 PHE B  59       1.666  -0.131 -11.651  1.00  0.00           H  
ATOM    973  HD2 PHE B  59       3.765   2.584  -9.096  1.00  0.00           H  
ATOM    974  HE1 PHE B  59       3.612  -0.198 -13.190  1.00  0.00           H  
ATOM    975  HE2 PHE B  59       5.718   2.524 -10.629  1.00  0.00           H  
ATOM    976  HZ  PHE B  59       5.642   1.130 -12.674  1.00  0.00           H  
ATOM    977  N   ASP B  60      -1.875   1.104  -9.499  1.00  0.00           N  
ATOM    978  CA  ASP B  60      -3.063   0.748  -8.729  1.00  0.00           C  
ATOM    979  C   ASP B  60      -2.684   0.049  -7.426  1.00  0.00           C  
ATOM    980  O   ASP B  60      -3.272   0.320  -6.376  1.00  0.00           O  
ATOM    981  CB  ASP B  60      -3.990  -0.146  -9.555  1.00  0.00           C  
ATOM    982  CG  ASP B  60      -4.584   0.565 -10.758  1.00  0.00           C  
ATOM    983  OD1 ASP B  60      -4.713   1.808 -10.729  1.00  0.00           O  
ATOM    984  OD2 ASP B  60      -4.929  -0.124 -11.743  1.00  0.00           O  
ATOM    985  H   ASP B  60      -1.738   0.691 -10.411  1.00  0.00           H  
ATOM    986  HA  ASP B  60      -3.598   1.664  -8.475  1.00  0.00           H  
ATOM    987 1HB  ASP B  60      -3.438  -1.018  -9.905  1.00  0.00           H  
ATOM    988 2HB  ASP B  60      -4.805  -0.505  -8.926  1.00  0.00           H  
ATOM    989  N   ALA B  61      -1.692  -0.881  -7.450  1.00  0.00           N  
ATOM    990  CA  ALA B  61      -1.239  -1.652  -6.296  1.00  0.00           C  
ATOM    991  C   ALA B  61       0.169  -2.198  -6.518  1.00  0.00           C  
ATOM    992  O   ALA B  61       0.541  -2.532  -7.646  1.00  0.00           O  
ATOM    993  CB  ALA B  61      -2.209  -2.795  -6.005  1.00  0.00           C  
ATOM    994  H   ALA B  61      -1.251  -1.031  -8.346  1.00  0.00           H  
ATOM    995  HA  ALA B  61      -1.210  -0.986  -5.434  1.00  0.00           H  
ATOM    996 1HB  ALA B  61      -1.857  -3.360  -5.142  1.00  0.00           H  
ATOM    997 2HB  ALA B  61      -3.198  -2.388  -5.794  1.00  0.00           H  
ATOM    998 3HB  ALA B  61      -2.265  -3.453  -6.871  1.00  0.00           H  
ATOM    999  N   ILE B  62       0.910  -2.230  -5.464  1.00  0.00           N  
ATOM   1000  CA  ILE B  62       2.251  -2.805  -5.463  1.00  0.00           C  
ATOM   1001  C   ILE B  62       2.366  -3.840  -4.346  1.00  0.00           C  
ATOM   1002  O   ILE B  62       1.930  -3.598  -3.218  1.00  0.00           O  
ATOM   1003  CB  ILE B  62       3.333  -1.715  -5.297  1.00  0.00           C  
ATOM   1004  CG1 ILE B  62       3.180  -0.642  -6.381  1.00  0.00           C  
ATOM   1005  CG2 ILE B  62       4.733  -2.335  -5.334  1.00  0.00           C  
ATOM   1006  CD1 ILE B  62       4.088   0.566  -6.189  1.00  0.00           C  
ATOM   1007  H   ILE B  62       0.541  -1.840  -4.608  1.00  0.00           H  
ATOM   1008  HA  ILE B  62       2.414  -3.303  -6.418  1.00  0.00           H  
ATOM   1009  HB  ILE B  62       3.196  -1.209  -4.342  1.00  0.00           H  
ATOM   1010 1HG1 ILE B  62       3.395  -1.077  -7.356  1.00  0.00           H  
ATOM   1011 2HG1 ILE B  62       2.148  -0.290  -6.402  1.00  0.00           H  
ATOM   1012 1HG2 ILE B  62       5.481  -1.551  -5.216  1.00  0.00           H  
ATOM   1013 2HG2 ILE B  62       4.833  -3.056  -4.524  1.00  0.00           H  
ATOM   1014 3HG2 ILE B  62       4.883  -2.839  -6.289  1.00  0.00           H  
ATOM   1015 1HD1 ILE B  62       3.920   1.280  -6.996  1.00  0.00           H  
ATOM   1016 2HD1 ILE B  62       3.865   1.041  -5.233  1.00  0.00           H  
ATOM   1017 3HD1 ILE B  62       5.128   0.244  -6.201  1.00  0.00           H  
ATOM   1018  N   ALA B  63       3.044  -4.988  -4.612  1.00  0.00           N  
ATOM   1019  CA  ALA B  63       3.176  -6.016  -3.583  1.00  0.00           C  
ATOM   1020  C   ALA B  63       4.379  -6.914  -3.857  1.00  0.00           C  
ATOM   1021  O   ALA B  63       4.734  -7.152  -5.014  1.00  0.00           O  
ATOM   1022  CB  ALA B  63       1.901  -6.851  -3.499  1.00  0.00           C  
ATOM   1023  H   ALA B  63       3.462  -5.143  -5.518  1.00  0.00           H  
ATOM   1024  HA  ALA B  63       3.336  -5.519  -2.626  1.00  0.00           H  
ATOM   1025 1HB  ALA B  63       2.015  -7.613  -2.728  1.00  0.00           H  
ATOM   1026 2HB  ALA B  63       1.059  -6.205  -3.250  1.00  0.00           H  
ATOM   1027 3HB  ALA B  63       1.717  -7.332  -4.459  1.00  0.00           H  
ATOM   1028  N   GLU B  64       4.974  -7.280  -2.786  1.00  0.00           N  
ATOM   1029  CA  GLU B  64       5.979  -8.335  -2.875  1.00  0.00           C  
ATOM   1030  C   GLU B  64       5.329  -9.715  -2.910  1.00  0.00           C  
ATOM   1031  O   GLU B  64       4.587 -10.082  -1.996  1.00  0.00           O  
ATOM   1032  CB  GLU B  64       6.959  -8.245  -1.702  1.00  0.00           C  
ATOM   1033  CG  GLU B  64       8.127  -9.216  -1.800  1.00  0.00           C  
ATOM   1034  CD  GLU B  64       9.105  -9.097  -0.642  1.00  0.00           C  
ATOM   1035  OE1 GLU B  64      10.234  -9.628  -0.744  1.00  0.00           O  
ATOM   1036  OE2 GLU B  64       8.738  -8.469   0.377  1.00  0.00           O  
ATOM   1037  H   GLU B  64       4.773  -6.866  -1.887  1.00  0.00           H  
ATOM   1038  HA  GLU B  64       6.535  -8.205  -3.804  1.00  0.00           H  
ATOM   1039 1HB  GLU B  64       7.362  -7.234  -1.641  1.00  0.00           H  
ATOM   1040 2HB  GLU B  64       6.430  -8.443  -0.770  1.00  0.00           H  
ATOM   1041 1HG  GLU B  64       7.739 -10.234  -1.825  1.00  0.00           H  
ATOM   1042 2HG  GLU B  64       8.658  -9.036  -2.734  1.00  0.00           H  
ATOM   1043  N   ILE B  65       5.549 -10.499  -3.971  1.00  0.00           N  
ATOM   1044  CA  ILE B  65       5.090 -11.874  -4.136  1.00  0.00           C  
ATOM   1045  C   ILE B  65       6.287 -12.792  -4.376  1.00  0.00           C  
ATOM   1046  O   ILE B  65       6.946 -12.705  -5.414  1.00  0.00           O  
ATOM   1047  CB  ILE B  65       4.080 -11.997  -5.299  1.00  0.00           C  
ATOM   1048  CG1 ILE B  65       2.914 -11.021  -5.099  1.00  0.00           C  
ATOM   1049  CG2 ILE B  65       3.573 -13.436  -5.424  1.00  0.00           C  
ATOM   1050  CD1 ILE B  65       1.946 -10.964  -6.272  1.00  0.00           C  
ATOM   1051  H   ILE B  65       6.087 -10.068  -4.709  1.00  0.00           H  
ATOM   1052  HA  ILE B  65       4.591 -12.184  -3.219  1.00  0.00           H  
ATOM   1053  HB  ILE B  65       4.564 -11.712  -6.233  1.00  0.00           H  
ATOM   1054 1HG1 ILE B  65       2.353 -11.303  -4.209  1.00  0.00           H  
ATOM   1055 2HG1 ILE B  65       3.304 -10.016  -4.934  1.00  0.00           H  
ATOM   1056 1HG2 ILE B  65       2.863 -13.501  -6.248  1.00  0.00           H  
ATOM   1057 2HG2 ILE B  65       4.413 -14.102  -5.616  1.00  0.00           H  
ATOM   1058 3HG2 ILE B  65       3.081 -13.730  -4.497  1.00  0.00           H  
ATOM   1059 1HD1 ILE B  65       1.151 -10.251  -6.053  1.00  0.00           H  
ATOM   1060 2HD1 ILE B  65       2.479 -10.648  -7.169  1.00  0.00           H  
ATOM   1061 3HD1 ILE B  65       1.514 -11.950  -6.435  1.00  0.00           H  
ATOM   1062  N   GLY B  66       6.483 -13.695  -3.348  1.00  0.00           N  
ATOM   1063  CA  GLY B  66       7.720 -14.455  -3.420  1.00  0.00           C  
ATOM   1064  C   GLY B  66       8.960 -13.586  -3.331  1.00  0.00           C  
ATOM   1065  O   GLY B  66       9.090 -12.772  -2.414  1.00  0.00           O  
ATOM   1066  H   GLY B  66       5.850 -13.858  -2.578  1.00  0.00           H  
ATOM   1067 1HA  GLY B  66       7.746 -15.185  -2.611  1.00  0.00           H  
ATOM   1068 2HA  GLY B  66       7.751 -15.012  -4.356  1.00  0.00           H  
ATOM   1069  N   ASN B  67       9.861 -13.671  -4.275  1.00  0.00           N  
ATOM   1070  CA  ASN B  67      11.093 -12.890  -4.253  1.00  0.00           C  
ATOM   1071  C   ASN B  67      11.048 -11.742  -5.257  1.00  0.00           C  
ATOM   1072  O   ASN B  67      12.075 -11.129  -5.552  1.00  0.00           O  
ATOM   1073  CB  ASN B  67      12.302 -13.788  -4.527  1.00  0.00           C  
ATOM   1074  CG  ASN B  67      12.552 -14.786  -3.414  1.00  0.00           C  
ATOM   1075  OD1 ASN B  67      12.288 -14.506  -2.241  1.00  0.00           O  
ATOM   1076  ND2 ASN B  67      13.063 -15.958  -3.772  1.00  0.00           N  
ATOM   1077  H   ASN B  67       9.692 -14.302  -5.045  1.00  0.00           H  
ATOM   1078  HA  ASN B  67      11.205 -12.448  -3.262  1.00  0.00           H  
ATOM   1079 1HB  ASN B  67      12.147 -14.333  -5.459  1.00  0.00           H  
ATOM   1080 2HB  ASN B  67      13.192 -13.171  -4.652  1.00  0.00           H  
ATOM   1081 1HD2 ASN B  67      13.249 -16.655  -3.079  1.00  0.00           H  
ATOM   1082 2HD2 ASN B  67      13.262 -16.144  -4.734  1.00  0.00           H  
ATOM   1083  N   GLN B  68       9.900 -11.481  -5.805  1.00  0.00           N  
ATOM   1084  CA  GLN B  68       9.762 -10.438  -6.816  1.00  0.00           C  
ATOM   1085  C   GLN B  68       8.757  -9.376  -6.378  1.00  0.00           C  
ATOM   1086  O   GLN B  68       7.843  -9.662  -5.601  1.00  0.00           O  
ATOM   1087  CB  GLN B  68       9.337 -11.041  -8.156  1.00  0.00           C  
ATOM   1088  CG  GLN B  68      10.347 -12.021  -8.737  1.00  0.00           C  
ATOM   1089  CD  GLN B  68       9.898 -12.610 -10.061  1.00  0.00           C  
ATOM   1090  OE1 GLN B  68       8.729 -12.971 -10.231  1.00  0.00           O  
ATOM   1091  NE2 GLN B  68      10.824 -12.714 -11.008  1.00  0.00           N  
ATOM   1092  H   GLN B  68       9.085 -12.009  -5.528  1.00  0.00           H  
ATOM   1093  HA  GLN B  68      10.729  -9.951  -6.945  1.00  0.00           H  
ATOM   1094 1HB  GLN B  68       8.388 -11.563  -8.036  1.00  0.00           H  
ATOM   1095 2HB  GLN B  68       9.182 -10.243  -8.881  1.00  0.00           H  
ATOM   1096 1HG  GLN B  68      11.291 -11.500  -8.900  1.00  0.00           H  
ATOM   1097 2HG  GLN B  68      10.490 -12.840  -8.032  1.00  0.00           H  
ATOM   1098 1HE2 GLN B  68      10.585 -13.095 -11.902  1.00  0.00           H  
ATOM   1099 2HE2 GLN B  68      11.760 -12.411 -10.828  1.00  0.00           H  
ATOM   1100  N   LEU B  69       8.938  -8.209  -6.925  1.00  0.00           N  
ATOM   1101  CA  LEU B  69       7.995  -7.109  -6.755  1.00  0.00           C  
ATOM   1102  C   LEU B  69       7.001  -7.062  -7.911  1.00  0.00           C  
ATOM   1103  O   LEU B  69       7.399  -7.069  -9.078  1.00  0.00           O  
ATOM   1104  CB  LEU B  69       8.740  -5.775  -6.653  1.00  0.00           C  
ATOM   1105  CG  LEU B  69       7.901  -4.558  -6.261  1.00  0.00           C  
ATOM   1106  CD1 LEU B  69       7.406  -4.695  -4.825  1.00  0.00           C  
ATOM   1107  CD2 LEU B  69       8.705  -3.275  -6.435  1.00  0.00           C  
ATOM   1108  H   LEU B  69       9.765  -8.066  -7.487  1.00  0.00           H  
ATOM   1109  HA  LEU B  69       7.440  -7.269  -5.831  1.00  0.00           H  
ATOM   1110 1HB  LEU B  69       9.532  -5.875  -5.913  1.00  0.00           H  
ATOM   1111 2HB  LEU B  69       9.198  -5.558  -7.618  1.00  0.00           H  
ATOM   1112  HG  LEU B  69       7.014  -4.508  -6.894  1.00  0.00           H  
ATOM   1113 1HD1 LEU B  69       6.810  -3.821  -4.561  1.00  0.00           H  
ATOM   1114 2HD1 LEU B  69       6.793  -5.592  -4.736  1.00  0.00           H  
ATOM   1115 3HD1 LEU B  69       8.259  -4.769  -4.152  1.00  0.00           H  
ATOM   1116 1HD2 LEU B  69       8.091  -2.419  -6.152  1.00  0.00           H  
ATOM   1117 2HD2 LEU B  69       9.591  -3.312  -5.801  1.00  0.00           H  
ATOM   1118 3HD2 LEU B  69       9.009  -3.175  -7.477  1.00  0.00           H  
ATOM   1119  N   TYR B  70       5.734  -7.077  -7.568  1.00  0.00           N  
ATOM   1120  CA  TYR B  70       4.679  -6.975  -8.570  1.00  0.00           C  
ATOM   1121  C   TYR B  70       4.064  -5.581  -8.575  1.00  0.00           C  
ATOM   1122  O   TYR B  70       3.762  -5.025  -7.517  1.00  0.00           O  
ATOM   1123  CB  TYR B  70       3.592  -8.024  -8.315  1.00  0.00           C  
ATOM   1124  CG  TYR B  70       3.997  -9.425  -8.706  1.00  0.00           C  
ATOM   1125  CD1 TYR B  70       3.296 -10.125  -9.685  1.00  0.00           C  
ATOM   1126  CD2 TYR B  70       5.078 -10.051  -8.096  1.00  0.00           C  
ATOM   1127  CE1 TYR B  70       3.664 -11.417 -10.048  1.00  0.00           C  
ATOM   1128  CE2 TYR B  70       5.455 -11.342  -8.450  1.00  0.00           C  
ATOM   1129  CZ  TYR B  70       4.743 -12.016  -9.426  1.00  0.00           C  
ATOM   1130  OH  TYR B  70       5.112 -13.294  -9.780  1.00  0.00           O  
ATOM   1131  H   TYR B  70       5.481  -7.161  -6.594  1.00  0.00           H  
ATOM   1132  HA  TYR B  70       5.116  -7.158  -9.552  1.00  0.00           H  
ATOM   1133 1HB  TYR B  70       3.330  -8.027  -7.256  1.00  0.00           H  
ATOM   1134 2HB  TYR B  70       2.694  -7.760  -8.873  1.00  0.00           H  
ATOM   1135  HD1 TYR B  70       2.443  -9.661 -10.181  1.00  0.00           H  
ATOM   1136  HD2 TYR B  70       5.646  -9.530  -7.325  1.00  0.00           H  
ATOM   1137  HE1 TYR B  70       3.103 -11.948 -10.816  1.00  0.00           H  
ATOM   1138  HE2 TYR B  70       6.305 -11.816  -7.959  1.00  0.00           H  
ATOM   1139  HH  TYR B  70       5.873 -13.562  -9.259  1.00  0.00           H  
ATOM   1140  N   LEU B  71       3.929  -4.961  -9.797  1.00  0.00           N  
ATOM   1141  CA  LEU B  71       3.304  -3.657  -9.987  1.00  0.00           C  
ATOM   1142  C   LEU B  71       2.068  -3.771 -10.873  1.00  0.00           C  
ATOM   1143  O   LEU B  71       2.150  -4.263 -12.000  1.00  0.00           O  
ATOM   1144  CB  LEU B  71       4.299  -2.670 -10.603  1.00  0.00           C  
ATOM   1145  CG  LEU B  71       5.606  -2.458  -9.838  1.00  0.00           C  
ATOM   1146  CD1 LEU B  71       6.684  -3.402 -10.360  1.00  0.00           C  
ATOM   1147  CD2 LEU B  71       6.060  -1.007  -9.946  1.00  0.00           C  
ATOM   1148  H   LEU B  71       4.291  -5.455 -10.600  1.00  0.00           H  
ATOM   1149  HA  LEU B  71       2.994  -3.277  -9.014  1.00  0.00           H  
ATOM   1150 1HB  LEU B  71       4.559  -3.017 -11.602  1.00  0.00           H  
ATOM   1151 2HB  LEU B  71       3.814  -1.698 -10.694  1.00  0.00           H  
ATOM   1152  HG  LEU B  71       5.456  -2.704  -8.786  1.00  0.00           H  
ATOM   1153 1HD1 LEU B  71       7.609  -3.240  -9.806  1.00  0.00           H  
ATOM   1154 2HD1 LEU B  71       6.359  -4.434 -10.228  1.00  0.00           H  
ATOM   1155 3HD1 LEU B  71       6.856  -3.208 -11.418  1.00  0.00           H  
ATOM   1156 1HD2 LEU B  71       6.991  -0.875  -9.395  1.00  0.00           H  
ATOM   1157 2HD2 LEU B  71       6.220  -0.753 -10.994  1.00  0.00           H  
ATOM   1158 3HD2 LEU B  71       5.294  -0.354  -9.527  1.00  0.00           H  
ATOM   1159  N   PHE B  72       0.832  -3.356 -10.319  1.00  0.00           N  
ATOM   1160  CA  PHE B  72      -0.442  -3.508 -11.012  1.00  0.00           C  
ATOM   1161  C   PHE B  72      -0.962  -2.158 -11.490  1.00  0.00           C  
ATOM   1162  O   PHE B  72      -0.947  -1.180 -10.740  1.00  0.00           O  
ATOM   1163  CB  PHE B  72      -1.475  -4.176 -10.099  1.00  0.00           C  
ATOM   1164  CG  PHE B  72      -1.071  -5.546  -9.625  1.00  0.00           C  
ATOM   1165  CD1 PHE B  72      -1.490  -6.684 -10.305  1.00  0.00           C  
ATOM   1166  CD2 PHE B  72      -0.272  -5.697  -8.500  1.00  0.00           C  
ATOM   1167  CE1 PHE B  72      -1.118  -7.953  -9.868  1.00  0.00           C  
ATOM   1168  CE2 PHE B  72       0.105  -6.962  -8.058  1.00  0.00           C  
ATOM   1169  CZ  PHE B  72      -0.320  -8.089  -8.743  1.00  0.00           C  
ATOM   1170  H   PHE B  72       0.845  -2.936  -9.400  1.00  0.00           H  
ATOM   1171  HA  PHE B  72      -0.287  -4.143 -11.885  1.00  0.00           H  
ATOM   1172 1HB  PHE B  72      -1.646  -3.550  -9.224  1.00  0.00           H  
ATOM   1173 2HB  PHE B  72      -2.423  -4.265 -10.627  1.00  0.00           H  
ATOM   1174  HD1 PHE B  72      -2.117  -6.575 -11.191  1.00  0.00           H  
ATOM   1175  HD2 PHE B  72       0.062  -4.810  -7.961  1.00  0.00           H  
ATOM   1176  HE1 PHE B  72      -1.454  -8.836 -10.411  1.00  0.00           H  
ATOM   1177  HE2 PHE B  72       0.733  -7.067  -7.174  1.00  0.00           H  
ATOM   1178  HZ  PHE B  72      -0.029  -9.080  -8.397  1.00  0.00           H  
ATOM   1179  N   LYS B  73      -1.434  -2.174 -12.798  1.00  0.00           N  
ATOM   1180  CA  LYS B  73      -2.010  -0.955 -13.358  1.00  0.00           C  
ATOM   1181  C   LYS B  73      -2.940  -1.272 -14.526  1.00  0.00           C  
ATOM   1182  O   LYS B  73      -2.528  -1.908 -15.499  1.00  0.00           O  
ATOM   1183  CB  LYS B  73      -0.905   0.000 -13.813  1.00  0.00           C  
ATOM   1184  CG  LYS B  73      -1.419   1.287 -14.440  1.00  0.00           C  
ATOM   1185  CD  LYS B  73      -1.988   2.233 -13.390  1.00  0.00           C  
ATOM   1186  CE  LYS B  73      -2.304   3.601 -13.981  1.00  0.00           C  
ATOM   1187  NZ  LYS B  73      -3.056   4.460 -13.018  1.00  0.00           N  
ATOM   1188  H   LYS B  73      -1.389  -3.005 -13.370  1.00  0.00           H  
ATOM   1189  HA  LYS B  73      -2.599  -0.463 -12.583  1.00  0.00           H  
ATOM   1190 1HB  LYS B  73      -0.279   0.265 -12.960  1.00  0.00           H  
ATOM   1191 2HB  LYS B  73      -0.269  -0.501 -14.543  1.00  0.00           H  
ATOM   1192 1HG  LYS B  73      -0.603   1.789 -14.962  1.00  0.00           H  
ATOM   1193 2HG  LYS B  73      -2.199   1.053 -15.163  1.00  0.00           H  
ATOM   1194 1HD  LYS B  73      -2.903   1.808 -12.974  1.00  0.00           H  
ATOM   1195 2HD  LYS B  73      -1.266   2.357 -12.583  1.00  0.00           H  
ATOM   1196 1HE  LYS B  73      -1.376   4.103 -14.252  1.00  0.00           H  
ATOM   1197 2HE  LYS B  73      -2.902   3.478 -14.884  1.00  0.00           H  
ATOM   1198 1HZ  LYS B  73      -3.247   5.356 -13.444  1.00  0.00           H  
ATOM   1199 2HZ  LYS B  73      -3.927   4.010 -12.774  1.00  0.00           H  
ATOM   1200 3HZ  LYS B  73      -2.503   4.596 -12.184  1.00  0.00           H  
ATOM   1201  N   ASP B  74      -4.239  -0.897 -14.379  1.00  0.00           N  
ATOM   1202  CA  ASP B  74      -5.235  -0.920 -15.446  1.00  0.00           C  
ATOM   1203  C   ASP B  74      -5.258  -2.277 -16.146  1.00  0.00           C  
ATOM   1204  O   ASP B  74      -5.213  -2.347 -17.376  1.00  0.00           O  
ATOM   1205  CB  ASP B  74      -4.960   0.191 -16.461  1.00  0.00           C  
ATOM   1206  CG  ASP B  74      -6.149   0.481 -17.360  1.00  0.00           C  
ATOM   1207  OD1 ASP B  74      -7.297   0.171 -16.973  1.00  0.00           O  
ATOM   1208  OD2 ASP B  74      -5.936   1.021 -18.467  1.00  0.00           O  
ATOM   1209  H   ASP B  74      -4.512  -0.584 -13.458  1.00  0.00           H  
ATOM   1210  HA  ASP B  74      -6.218  -0.753 -15.005  1.00  0.00           H  
ATOM   1211 1HB  ASP B  74      -4.691   1.107 -15.934  1.00  0.00           H  
ATOM   1212 2HB  ASP B  74      -4.111  -0.089 -17.086  1.00  0.00           H  
ATOM   1213  N   GLY B  75      -5.354  -3.420 -15.330  1.00  0.00           N  
ATOM   1214  CA  GLY B  75      -5.533  -4.759 -15.869  1.00  0.00           C  
ATOM   1215  C   GLY B  75      -4.234  -5.397 -16.326  1.00  0.00           C  
ATOM   1216  O   GLY B  75      -4.241  -6.487 -16.903  1.00  0.00           O  
ATOM   1217  H   GLY B  75      -5.295  -3.296 -14.329  1.00  0.00           H  
ATOM   1218 1HA  GLY B  75      -5.989  -5.398 -15.112  1.00  0.00           H  
ATOM   1219 2HA  GLY B  75      -6.220  -4.722 -16.714  1.00  0.00           H  
ATOM   1220  N   LYS B  76      -3.113  -4.598 -16.127  1.00  0.00           N  
ATOM   1221  CA  LYS B  76      -1.777  -5.097 -16.441  1.00  0.00           C  
ATOM   1222  C   LYS B  76      -0.917  -5.193 -15.184  1.00  0.00           C  
ATOM   1223  O   LYS B  76      -1.180  -4.510 -14.192  1.00  0.00           O  
ATOM   1224  CB  LYS B  76      -1.097  -4.197 -17.473  1.00  0.00           C  
ATOM   1225  CG  LYS B  76      -1.836  -4.110 -18.801  1.00  0.00           C  
ATOM   1226  CD  LYS B  76      -1.172  -3.116 -19.746  1.00  0.00           C  
ATOM   1227  CE  LYS B  76      -2.003  -2.899 -21.003  1.00  0.00           C  
ATOM   1228  NZ  LYS B  76      -1.420  -1.836 -21.875  1.00  0.00           N  
ATOM   1229  H   LYS B  76      -3.215  -3.662 -15.762  1.00  0.00           H  
ATOM   1230  HA  LYS B  76      -1.872  -6.099 -16.861  1.00  0.00           H  
ATOM   1231 1HB  LYS B  76      -1.004  -3.188 -17.071  1.00  0.00           H  
ATOM   1232 2HB  LYS B  76      -0.090  -4.565 -17.670  1.00  0.00           H  
ATOM   1233 1HG  LYS B  76      -1.850  -5.092 -19.275  1.00  0.00           H  
ATOM   1234 2HG  LYS B  76      -2.865  -3.796 -18.625  1.00  0.00           H  
ATOM   1235 1HD  LYS B  76      -1.044  -2.160 -19.237  1.00  0.00           H  
ATOM   1236 2HD  LYS B  76      -0.189  -3.489 -20.034  1.00  0.00           H  
ATOM   1237 1HE  LYS B  76      -2.057  -3.828 -21.568  1.00  0.00           H  
ATOM   1238 2HE  LYS B  76      -3.016  -2.609 -20.724  1.00  0.00           H  
ATOM   1239 1HZ  LYS B  76      -1.997  -1.720 -22.696  1.00  0.00           H  
ATOM   1240 2HZ  LYS B  76      -1.382  -0.964 -21.365  1.00  0.00           H  
ATOM   1241 3HZ  LYS B  76      -0.487  -2.103 -22.154  1.00  0.00           H  
ATOM   1242  N   TYR B  77       0.114  -6.055 -15.291  1.00  0.00           N  
ATOM   1243  CA  TYR B  77       1.079  -6.046 -14.197  1.00  0.00           C  
ATOM   1244  C   TYR B  77       2.493  -6.278 -14.715  1.00  0.00           C  
ATOM   1245  O   TYR B  77       2.680  -6.720 -15.851  1.00  0.00           O  
ATOM   1246  CB  TYR B  77       0.723  -7.113 -13.157  1.00  0.00           C  
ATOM   1247  CG  TYR B  77       0.953  -8.526 -13.634  1.00  0.00           C  
ATOM   1248  CD1 TYR B  77       0.005  -9.182 -14.416  1.00  0.00           C  
ATOM   1249  CD2 TYR B  77       2.118  -9.209 -13.303  1.00  0.00           C  
ATOM   1250  CE1 TYR B  77       0.212 -10.485 -14.857  1.00  0.00           C  
ATOM   1251  CE2 TYR B  77       2.336 -10.513 -13.737  1.00  0.00           C  
ATOM   1252  CZ  TYR B  77       1.379 -11.141 -14.513  1.00  0.00           C  
ATOM   1253  OH  TYR B  77       1.590 -12.431 -14.946  1.00  0.00           O  
ATOM   1254  H   TYR B  77       0.253  -6.690 -16.064  1.00  0.00           H  
ATOM   1255  HA  TYR B  77       1.048  -5.068 -13.716  1.00  0.00           H  
ATOM   1256 1HB  TYR B  77       1.318  -6.956 -12.256  1.00  0.00           H  
ATOM   1257 2HB  TYR B  77      -0.326  -7.014 -12.878  1.00  0.00           H  
ATOM   1258  HD1 TYR B  77      -0.919  -8.674 -14.693  1.00  0.00           H  
ATOM   1259  HD2 TYR B  77       2.880  -8.724 -12.693  1.00  0.00           H  
ATOM   1260  HE1 TYR B  77      -0.543 -10.980 -15.468  1.00  0.00           H  
ATOM   1261  HE2 TYR B  77       3.255 -11.032 -13.464  1.00  0.00           H  
ATOM   1262  HH  TYR B  77       2.440 -12.741 -14.624  1.00  0.00           H  
ATOM   1263  N   TRP B  78       3.492  -5.855 -13.921  1.00  0.00           N  
ATOM   1264  CA  TRP B  78       4.924  -6.001 -14.160  1.00  0.00           C  
ATOM   1265  C   TRP B  78       5.608  -6.679 -12.977  1.00  0.00           C  
ATOM   1266  O   TRP B  78       5.146  -6.568 -11.839  1.00  0.00           O  
ATOM   1267  CB  TRP B  78       5.567  -4.636 -14.424  1.00  0.00           C  
ATOM   1268  CG  TRP B  78       5.049  -3.946 -15.650  1.00  0.00           C  
ATOM   1269  CD1 TRP B  78       5.612  -3.946 -16.896  1.00  0.00           C  
ATOM   1270  CD2 TRP B  78       3.864  -3.150 -15.746  1.00  0.00           C  
ATOM   1271  NE1 TRP B  78       4.848  -3.198 -17.761  1.00  0.00           N  
ATOM   1272  CE2 TRP B  78       3.770  -2.698 -17.081  1.00  0.00           C  
ATOM   1273  CE3 TRP B  78       2.871  -2.774 -14.831  1.00  0.00           C  
ATOM   1274  CZ2 TRP B  78       2.721  -1.889 -17.523  1.00  0.00           C  
ATOM   1275  CZ3 TRP B  78       1.828  -1.969 -15.273  1.00  0.00           C  
ATOM   1276  CH2 TRP B  78       1.763  -1.537 -16.608  1.00  0.00           C  
ATOM   1277  H   TRP B  78       3.178  -5.392 -13.080  1.00  0.00           H  
ATOM   1278  HA  TRP B  78       5.066  -6.628 -15.040  1.00  0.00           H  
ATOM   1279 1HB  TRP B  78       5.396  -3.982 -13.569  1.00  0.00           H  
ATOM   1280 2HB  TRP B  78       6.645  -4.756 -14.533  1.00  0.00           H  
ATOM   1281  HD1 TRP B  78       6.532  -4.463 -17.164  1.00  0.00           H  
ATOM   1282  HE1 TRP B  78       5.049  -3.042 -18.738  1.00  0.00           H  
ATOM   1283  HE3 TRP B  78       2.915  -3.108 -13.795  1.00  0.00           H  
ATOM   1284  HZ2 TRP B  78       2.651  -1.543 -18.555  1.00  0.00           H  
ATOM   1285  HZ3 TRP B  78       1.059  -1.680 -14.556  1.00  0.00           H  
ATOM   1286  HH2 TRP B  78       0.930  -0.906 -16.920  1.00  0.00           H  
ATOM   1287  N   ARG B  79       6.620  -7.395 -13.246  1.00  0.00           N  
ATOM   1288  CA  ARG B  79       7.430  -8.035 -12.215  1.00  0.00           C  
ATOM   1289  C   ARG B  79       8.826  -7.424 -12.157  1.00  0.00           C  
ATOM   1290  O   ARG B  79       9.391  -7.056 -13.189  1.00  0.00           O  
ATOM   1291  CB  ARG B  79       7.527  -9.541 -12.465  1.00  0.00           C  
ATOM   1292  CG  ARG B  79       6.184 -10.254 -12.461  1.00  0.00           C  
ATOM   1293  CD  ARG B  79       6.334 -11.741 -12.752  1.00  0.00           C  
ATOM   1294  NE  ARG B  79       6.783 -11.980 -14.120  1.00  0.00           N  
ATOM   1295  CZ  ARG B  79       7.097 -13.173 -14.617  1.00  0.00           C  
ATOM   1296  NH1 ARG B  79       7.016 -14.264 -13.864  1.00  0.00           N  
ATOM   1297  NH2 ARG B  79       7.494 -13.277 -15.877  1.00  0.00           N  
ATOM   1298  H   ARG B  79       6.869  -7.522 -14.217  1.00  0.00           H  
ATOM   1299  HA  ARG B  79       6.951  -7.873 -11.249  1.00  0.00           H  
ATOM   1300 1HB  ARG B  79       8.003  -9.720 -13.428  1.00  0.00           H  
ATOM   1301 2HB  ARG B  79       8.155  -9.997 -11.700  1.00  0.00           H  
ATOM   1302 1HG  ARG B  79       5.715 -10.142 -11.483  1.00  0.00           H  
ATOM   1303 2HG  ARG B  79       5.538  -9.819 -13.225  1.00  0.00           H  
ATOM   1304 1HD  ARG B  79       7.066 -12.173 -12.070  1.00  0.00           H  
ATOM   1305 2HD  ARG B  79       5.374 -12.237 -12.615  1.00  0.00           H  
ATOM   1306  HE  ARG B  79       6.861 -11.181 -14.735  1.00  0.00           H  
ATOM   1307 1HH1 ARG B  79       6.713 -14.193 -12.903  1.00  0.00           H  
ATOM   1308 2HH1 ARG B  79       7.257 -15.164 -14.252  1.00  0.00           H  
ATOM   1309 1HH2 ARG B  79       7.557 -12.451 -16.457  1.00  0.00           H  
ATOM   1310 2HH2 ARG B  79       7.733 -14.180 -16.258  1.00  0.00           H  
ATOM   1311  N   PHE B  80       9.334  -7.297 -11.009  1.00  0.00           N  
ATOM   1312  CA  PHE B  80      10.670  -6.733 -10.852  1.00  0.00           C  
ATOM   1313  C   PHE B  80      11.478  -7.530  -9.835  1.00  0.00           C  
ATOM   1314  O   PHE B  80      10.981  -7.850  -8.753  1.00  0.00           O  
ATOM   1315  CB  PHE B  80      10.588  -5.265 -10.423  1.00  0.00           C  
ATOM   1316  CG  PHE B  80      11.926  -4.642 -10.130  1.00  0.00           C  
ATOM   1317  CD1 PHE B  80      12.362  -4.482  -8.821  1.00  0.00           C  
ATOM   1318  CD2 PHE B  80      12.749  -4.217 -11.166  1.00  0.00           C  
ATOM   1319  CE1 PHE B  80      13.601  -3.906  -8.547  1.00  0.00           C  
ATOM   1320  CE2 PHE B  80      13.988  -3.641 -10.900  1.00  0.00           C  
ATOM   1321  CZ  PHE B  80      14.411  -3.485  -9.590  1.00  0.00           C  
ATOM   1322  H   PHE B  80       8.822  -7.584 -10.187  1.00  0.00           H  
ATOM   1323  HA  PHE B  80      11.183  -6.786 -11.813  1.00  0.00           H  
ATOM   1324 1HB  PHE B  80      10.107  -4.683 -11.208  1.00  0.00           H  
ATOM   1325 2HB  PHE B  80       9.971  -5.181  -9.529  1.00  0.00           H  
ATOM   1326  HD1 PHE B  80      11.723  -4.814  -8.003  1.00  0.00           H  
ATOM   1327  HD2 PHE B  80      12.415  -4.340 -12.197  1.00  0.00           H  
ATOM   1328  HE1 PHE B  80      13.930  -3.788  -7.515  1.00  0.00           H  
ATOM   1329  HE2 PHE B  80      14.625  -3.312 -11.721  1.00  0.00           H  
ATOM   1330  HZ  PHE B  80      15.378  -3.031  -9.381  1.00  0.00           H  
ATOM   1331  N   SER B  81      12.673  -7.861 -10.213  1.00  0.00           N  
ATOM   1332  CA  SER B  81      13.627  -8.509  -9.320  1.00  0.00           C  
ATOM   1333  C   SER B  81      14.882  -7.661  -9.141  1.00  0.00           C  
ATOM   1334  O   SER B  81      15.388  -7.082 -10.104  1.00  0.00           O  
ATOM   1335  CB  SER B  81      14.007  -9.891  -9.853  1.00  0.00           C  
ATOM   1336  OG  SER B  81      12.884 -10.755  -9.860  1.00  0.00           O  
ATOM   1337  H   SER B  81      12.948  -7.660 -11.164  1.00  0.00           H  
ATOM   1338  HA  SER B  81      13.159  -8.629  -8.342  1.00  0.00           H  
ATOM   1339 1HB  SER B  81      14.403  -9.795 -10.864  1.00  0.00           H  
ATOM   1340 2HB  SER B  81      14.794 -10.316  -9.232  1.00  0.00           H  
ATOM   1341  HG  SER B  81      12.150 -10.238  -9.519  1.00  0.00           H  
ATOM   1342  N   GLU B  82      15.262  -7.554  -7.862  1.00  0.00           N  
ATOM   1343  CA  GLU B  82      16.479  -6.793  -7.596  1.00  0.00           C  
ATOM   1344  C   GLU B  82      17.695  -7.455  -8.239  1.00  0.00           C  
ATOM   1345  O   GLU B  82      17.774  -8.683  -8.314  1.00  0.00           O  
ATOM   1346  CB  GLU B  82      16.700  -6.640  -6.089  1.00  0.00           C  
ATOM   1347  CG  GLU B  82      15.688  -5.730  -5.408  1.00  0.00           C  
ATOM   1348  CD  GLU B  82      16.029  -4.254  -5.534  1.00  0.00           C  
ATOM   1349  OE1 GLU B  82      15.116  -3.439  -5.797  1.00  0.00           O  
ATOM   1350  OE2 GLU B  82      17.221  -3.909  -5.368  1.00  0.00           O  
ATOM   1351  H   GLU B  82      14.760  -7.965  -7.088  1.00  0.00           H  
ATOM   1352  HA  GLU B  82      16.369  -5.800  -8.034  1.00  0.00           H  
ATOM   1353 1HB  GLU B  82      16.651  -7.619  -5.613  1.00  0.00           H  
ATOM   1354 2HB  GLU B  82      17.696  -6.237  -5.906  1.00  0.00           H  
ATOM   1355 1HG  GLU B  82      14.707  -5.900  -5.850  1.00  0.00           H  
ATOM   1356 2HG  GLU B  82      15.631  -5.993  -4.353  1.00  0.00           H  
ATOM   1357  N   GLY B  83      18.613  -6.747  -8.797  1.00  0.00           N  
ATOM   1358  CA  GLY B  83      19.861  -7.166  -9.414  1.00  0.00           C  
ATOM   1359  C   GLY B  83      20.446  -6.121 -10.345  1.00  0.00           C  
ATOM   1360  O   GLY B  83      19.733  -5.236 -10.820  1.00  0.00           O  
ATOM   1361  H   GLY B  83      18.381  -5.764  -8.775  1.00  0.00           H  
ATOM   1362 1HA  GLY B  83      20.593  -7.391  -8.638  1.00  0.00           H  
ATOM   1363 2HA  GLY B  83      19.698  -8.084  -9.978  1.00  0.00           H  
ATOM   1364  N   ARG B  84      21.806  -6.208 -10.351  1.00  0.00           N  
ATOM   1365  CA  ARG B  84      22.486  -5.266 -11.233  1.00  0.00           C  
ATOM   1366  C   ARG B  84      21.957  -5.372 -12.660  1.00  0.00           C  
ATOM   1367  O   ARG B  84      21.866  -6.469 -13.214  1.00  0.00           O  
ATOM   1368  CB  ARG B  84      23.997  -5.507 -11.216  1.00  0.00           C  
ATOM   1369  CG  ARG B  84      24.802  -4.428 -11.922  1.00  0.00           C  
ATOM   1370  CD  ARG B  84      26.299  -4.679 -11.813  1.00  0.00           C  
ATOM   1371  NE  ARG B  84      27.069  -3.668 -12.534  1.00  0.00           N  
ATOM   1372  CZ  ARG B  84      28.390  -3.688 -12.686  1.00  0.00           C  
ATOM   1373  NH1 ARG B  84      29.118  -4.670 -12.167  1.00  0.00           N  
ATOM   1374  NH2 ARG B  84      28.989  -2.717 -13.361  1.00  0.00           N  
ATOM   1375  H   ARG B  84      22.356  -6.857  -9.806  1.00  0.00           H  
ATOM   1376  HA  ARG B  84      22.291  -4.255 -10.875  1.00  0.00           H  
ATOM   1377 1HB  ARG B  84      24.344  -5.568 -10.186  1.00  0.00           H  
ATOM   1378 2HB  ARG B  84      24.219  -6.462 -11.693  1.00  0.00           H  
ATOM   1379 1HG  ARG B  84      24.534  -4.407 -12.979  1.00  0.00           H  
ATOM   1380 2HG  ARG B  84      24.584  -3.458 -11.473  1.00  0.00           H  
ATOM   1381 1HD  ARG B  84      26.597  -4.654 -10.765  1.00  0.00           H  
ATOM   1382 2HD  ARG B  84      26.536  -5.655 -12.234  1.00  0.00           H  
ATOM   1383  HE  ARG B  84      26.562  -2.897 -12.948  1.00  0.00           H  
ATOM   1384 1HH1 ARG B  84      28.669  -5.413 -11.650  1.00  0.00           H  
ATOM   1385 2HH1 ARG B  84      30.120  -4.674 -12.289  1.00  0.00           H  
ATOM   1386 1HH2 ARG B  84      28.442  -1.965 -13.758  1.00  0.00           H  
ATOM   1387 2HH2 ARG B  84      29.991  -2.728 -13.479  1.00  0.00           H  
ATOM   1388  N   GLY B  85      21.428  -4.231 -13.164  1.00  0.00           N  
ATOM   1389  CA  GLY B  85      20.955  -4.192 -14.539  1.00  0.00           C  
ATOM   1390  C   GLY B  85      19.523  -4.667 -14.691  1.00  0.00           C  
ATOM   1391  O   GLY B  85      19.027  -4.812 -15.810  1.00  0.00           O  
ATOM   1392  H   GLY B  85      21.356  -3.399 -12.595  1.00  0.00           H  
ATOM   1393 1HA  GLY B  85      21.027  -3.173 -14.920  1.00  0.00           H  
ATOM   1394 2HA  GLY B  85      21.597  -4.814 -15.162  1.00  0.00           H  
ATOM   1395  N   SER B  86      18.919  -5.004 -13.507  1.00  0.00           N  
ATOM   1396  CA  SER B  86      17.537  -5.472 -13.514  1.00  0.00           C  
ATOM   1397  C   SER B  86      16.579  -4.364 -13.940  1.00  0.00           C  
ATOM   1398  O   SER B  86      16.773  -3.199 -13.586  1.00  0.00           O  
ATOM   1399  CB  SER B  86      17.141  -5.996 -12.133  1.00  0.00           C  
ATOM   1400  OG  SER B  86      17.901  -7.144 -11.793  1.00  0.00           O  
ATOM   1401  H   SER B  86      19.411  -4.935 -12.627  1.00  0.00           H  
ATOM   1402  HA  SER B  86      17.451  -6.287 -14.234  1.00  0.00           H  
ATOM   1403 1HB  SER B  86      17.299  -5.216 -11.389  1.00  0.00           H  
ATOM   1404 2HB  SER B  86      16.080  -6.242 -12.128  1.00  0.00           H  
ATOM   1405  HG  SER B  86      18.486  -7.304 -12.537  1.00  0.00           H  
ATOM   1406  N   ARG B  87      15.528  -4.812 -14.782  1.00  0.00           N  
ATOM   1407  CA  ARG B  87      14.458  -3.932 -15.240  1.00  0.00           C  
ATOM   1408  C   ARG B  87      13.100  -4.617 -15.128  1.00  0.00           C  
ATOM   1409  O   ARG B  87      13.022  -5.844 -15.042  1.00  0.00           O  
ATOM   1410  CB  ARG B  87      14.705  -3.491 -16.685  1.00  0.00           C  
ATOM   1411  CG  ARG B  87      15.988  -2.699 -16.876  1.00  0.00           C  
ATOM   1412  CD  ARG B  87      15.903  -1.323 -16.230  1.00  0.00           C  
ATOM   1413  NE  ARG B  87      17.070  -0.505 -16.548  1.00  0.00           N  
ATOM   1414  CZ  ARG B  87      18.211  -0.514 -15.864  1.00  0.00           C  
ATOM   1415  NH1 ARG B  87      18.360  -1.302 -14.806  1.00  0.00           N  
ATOM   1416  NH2 ARG B  87      19.210   0.271 -16.241  1.00  0.00           N  
ATOM   1417  H   ARG B  87      15.527  -5.780 -15.072  1.00  0.00           H  
ATOM   1418  HA  ARG B  87      14.442  -3.046 -14.604  1.00  0.00           H  
ATOM   1419 1HB  ARG B  87      14.748  -4.367 -17.330  1.00  0.00           H  
ATOM   1420 2HB  ARG B  87      13.872  -2.875 -17.025  1.00  0.00           H  
ATOM   1421 1HG  ARG B  87      16.820  -3.239 -16.423  1.00  0.00           H  
ATOM   1422 2HG  ARG B  87      16.178  -2.566 -17.942  1.00  0.00           H  
ATOM   1423 1HD  ARG B  87      15.014  -0.806 -16.590  1.00  0.00           H  
ATOM   1424 2HD  ARG B  87      15.846  -1.432 -15.148  1.00  0.00           H  
ATOM   1425  HE  ARG B  87      17.007   0.113 -17.346  1.00  0.00           H  
ATOM   1426 1HH1 ARG B  87      17.603  -1.903 -14.513  1.00  0.00           H  
ATOM   1427 2HH1 ARG B  87      19.230  -1.301 -14.294  1.00  0.00           H  
ATOM   1428 1HH2 ARG B  87      19.103   0.874 -17.046  1.00  0.00           H  
ATOM   1429 2HH2 ARG B  87      20.077   0.267 -15.725  1.00  0.00           H  
ATOM   1430  N   PRO B  88      12.127  -3.757 -15.013  1.00  0.00           N  
ATOM   1431  CA  PRO B  88      10.790  -4.353 -14.948  1.00  0.00           C  
ATOM   1432  C   PRO B  88      10.520  -5.323 -16.097  1.00  0.00           C  
ATOM   1433  O   PRO B  88      10.914  -5.061 -17.236  1.00  0.00           O  
ATOM   1434  CB  PRO B  88       9.859  -3.140 -15.028  1.00  0.00           C  
ATOM   1435  CG  PRO B  88      10.686  -1.992 -14.546  1.00  0.00           C  
ATOM   1436  CD  PRO B  88      12.113  -2.228 -14.950  1.00  0.00           C  
ATOM   1437  HA  PRO B  88      10.672  -4.874 -13.986  1.00  0.00           H  
ATOM   1438 1HB  PRO B  88       9.508  -3.002 -16.062  1.00  0.00           H  
ATOM   1439 2HB  PRO B  88       8.968  -3.308 -14.406  1.00  0.00           H  
ATOM   1440 1HG  PRO B  88      10.314  -1.050 -14.975  1.00  0.00           H  
ATOM   1441 2HG  PRO B  88      10.605  -1.898 -13.453  1.00  0.00           H  
ATOM   1442 1HD  PRO B  88      12.301  -1.756 -15.926  1.00  0.00           H  
ATOM   1443 2HD  PRO B  88      12.785  -1.815 -14.183  1.00  0.00           H  
ATOM   1444  N   GLN B  89       9.932  -6.470 -15.758  1.00  0.00           N  
ATOM   1445  CA  GLN B  89       9.499  -7.456 -16.742  1.00  0.00           C  
ATOM   1446  C   GLN B  89       8.004  -7.332 -17.023  1.00  0.00           C  
ATOM   1447  O   GLN B  89       7.206  -7.154 -16.101  1.00  0.00           O  
ATOM   1448  CB  GLN B  89       9.828  -8.872 -16.266  1.00  0.00           C  
ATOM   1449  CG  GLN B  89      11.310  -9.104 -16.007  1.00  0.00           C  
ATOM   1450  CD  GLN B  89      11.590 -10.449 -15.362  1.00  0.00           C  
ATOM   1451  OE1 GLN B  89      10.666 -11.168 -14.969  1.00  0.00           O  
ATOM   1452  NE2 GLN B  89      12.867 -10.798 -15.249  1.00  0.00           N  
ATOM   1453  H   GLN B  89       9.784  -6.657 -14.777  1.00  0.00           H  
ATOM   1454  HA  GLN B  89      10.031  -7.271 -17.675  1.00  0.00           H  
ATOM   1455 1HB  GLN B  89       9.285  -9.082 -15.345  1.00  0.00           H  
ATOM   1456 2HB  GLN B  89       9.496  -9.593 -17.013  1.00  0.00           H  
ATOM   1457 1HG  GLN B  89      11.845  -9.066 -16.956  1.00  0.00           H  
ATOM   1458 2HG  GLN B  89      11.678  -8.325 -15.339  1.00  0.00           H  
ATOM   1459 1HE2 GLN B  89      13.112 -11.674 -14.832  1.00  0.00           H  
ATOM   1460 2HE2 GLN B  89      13.585 -10.185 -15.581  1.00  0.00           H  
ATOM   1461  N   GLY B  90       7.542  -7.453 -18.280  1.00  0.00           N  
ATOM   1462  CA  GLY B  90       6.166  -7.215 -18.687  1.00  0.00           C  
ATOM   1463  C   GLY B  90       6.046  -6.241 -19.844  1.00  0.00           C  
ATOM   1464  O   GLY B  90       7.036  -5.943 -20.516  1.00  0.00           O  
ATOM   1465  H   GLY B  90       8.220  -7.731 -18.975  1.00  0.00           H  
ATOM   1466 1HA  GLY B  90       5.703  -8.159 -18.976  1.00  0.00           H  
ATOM   1467 2HA  GLY B  90       5.599  -6.825 -17.842  1.00  0.00           H  
ATOM   1468  N   PRO B  91       4.707  -5.829 -20.183  1.00  0.00           N  
ATOM   1469  CA  PRO B  91       3.464  -5.948 -19.418  1.00  0.00           C  
ATOM   1470  C   PRO B  91       2.792  -7.308 -19.592  1.00  0.00           C  
ATOM   1471  O   PRO B  91       2.794  -7.866 -20.692  1.00  0.00           O  
ATOM   1472  CB  PRO B  91       2.589  -4.830 -19.991  1.00  0.00           C  
ATOM   1473  CG  PRO B  91       3.062  -4.658 -21.398  1.00  0.00           C  
ATOM   1474  CD  PRO B  91       4.532  -4.959 -21.447  1.00  0.00           C  
ATOM   1475  HA  PRO B  91       3.676  -5.772 -18.353  1.00  0.00           H  
ATOM   1476 1HB  PRO B  91       1.528  -5.116 -19.935  1.00  0.00           H  
ATOM   1477 2HB  PRO B  91       2.707  -3.915 -19.392  1.00  0.00           H  
ATOM   1478 1HG  PRO B  91       2.507  -5.329 -22.070  1.00  0.00           H  
ATOM   1479 2HG  PRO B  91       2.866  -3.632 -21.742  1.00  0.00           H  
ATOM   1480 1HD  PRO B  91       4.764  -5.509 -22.371  1.00  0.00           H  
ATOM   1481 2HD  PRO B  91       5.101  -4.019 -21.402  1.00  0.00           H  
ATOM   1482  N   PHE B  92       2.297  -7.899 -18.458  1.00  0.00           N  
ATOM   1483  CA  PHE B  92       1.437  -9.076 -18.458  1.00  0.00           C  
ATOM   1484  C   PHE B  92      -0.011  -8.689 -18.180  1.00  0.00           C  
ATOM   1485  O   PHE B  92      -0.273  -7.703 -17.487  1.00  0.00           O  
ATOM   1486  CB  PHE B  92       1.916 -10.094 -17.418  1.00  0.00           C  
ATOM   1487  CG  PHE B  92       3.362 -10.482 -17.570  1.00  0.00           C  
ATOM   1488  CD1 PHE B  92       3.742 -11.459 -18.483  1.00  0.00           C  
ATOM   1489  CD2 PHE B  92       4.342  -9.869 -16.801  1.00  0.00           C  
ATOM   1490  CE1 PHE B  92       5.080 -11.820 -18.626  1.00  0.00           C  
ATOM   1491  CE2 PHE B  92       5.681 -10.224 -16.938  1.00  0.00           C  
ATOM   1492  CZ  PHE B  92       6.048 -11.201 -17.850  1.00  0.00           C  
ATOM   1493  H   PHE B  92       2.555  -7.478 -17.577  1.00  0.00           H  
ATOM   1494  HA  PHE B  92       1.484  -9.539 -19.445  1.00  0.00           H  
ATOM   1495 1HB  PHE B  92       1.777  -9.685 -16.418  1.00  0.00           H  
ATOM   1496 2HB  PHE B  92       1.312 -10.998 -17.489  1.00  0.00           H  
ATOM   1497  HD1 PHE B  92       2.979 -11.944 -19.092  1.00  0.00           H  
ATOM   1498  HD2 PHE B  92       4.053  -9.101 -16.083  1.00  0.00           H  
ATOM   1499  HE1 PHE B  92       5.363 -12.587 -19.347  1.00  0.00           H  
ATOM   1500  HE2 PHE B  92       6.441  -9.735 -16.329  1.00  0.00           H  
ATOM   1501  HZ  PHE B  92       7.095 -11.483 -17.956  1.00  0.00           H  
ATOM   1502  N   LEU B  93      -0.937  -9.516 -18.695  1.00  0.00           N  
ATOM   1503  CA  LEU B  93      -2.347  -9.272 -18.412  1.00  0.00           C  
ATOM   1504  C   LEU B  93      -2.767  -9.960 -17.117  1.00  0.00           C  
ATOM   1505  O   LEU B  93      -2.465 -11.137 -16.908  1.00  0.00           O  
ATOM   1506  CB  LEU B  93      -3.219  -9.762 -19.570  1.00  0.00           C  
ATOM   1507  CG  LEU B  93      -3.032  -9.048 -20.910  1.00  0.00           C  
ATOM   1508  CD1 LEU B  93      -3.865  -9.725 -21.993  1.00  0.00           C  
ATOM   1509  CD2 LEU B  93      -3.401  -7.574 -20.786  1.00  0.00           C  
ATOM   1510  H   LEU B  93      -0.680 -10.303 -19.274  1.00  0.00           H  
ATOM   1511  HA  LEU B  93      -2.495  -8.199 -18.295  1.00  0.00           H  
ATOM   1512 1HB  LEU B  93      -3.017 -10.819 -19.734  1.00  0.00           H  
ATOM   1513 2HB  LEU B  93      -4.266  -9.653 -19.287  1.00  0.00           H  
ATOM   1514  HG  LEU B  93      -1.990  -9.127 -21.222  1.00  0.00           H  
ATOM   1515 1HD1 LEU B  93      -3.721  -9.206 -22.941  1.00  0.00           H  
ATOM   1516 2HD1 LEU B  93      -3.551 -10.763 -22.098  1.00  0.00           H  
ATOM   1517 3HD1 LEU B  93      -4.918  -9.690 -21.717  1.00  0.00           H  
ATOM   1518 1HD2 LEU B  93      -3.261  -7.081 -21.749  1.00  0.00           H  
ATOM   1519 2HD2 LEU B  93      -4.444  -7.484 -20.481  1.00  0.00           H  
ATOM   1520 3HD2 LEU B  93      -2.762  -7.100 -20.040  1.00  0.00           H  
ATOM   1521  N   ILE B  94      -3.485  -9.164 -16.238  1.00  0.00           N  
ATOM   1522  CA  ILE B  94      -3.978  -9.712 -14.980  1.00  0.00           C  
ATOM   1523  C   ILE B  94      -4.947 -10.858 -15.261  1.00  0.00           C  
ATOM   1524  O   ILE B  94      -4.895 -11.900 -14.603  1.00  0.00           O  
ATOM   1525  CB  ILE B  94      -4.665  -8.628 -14.121  1.00  0.00           C  
ATOM   1526  CG1 ILE B  94      -3.634  -7.611 -13.619  1.00  0.00           C  
ATOM   1527  CG2 ILE B  94      -5.421  -9.264 -12.951  1.00  0.00           C  
ATOM   1528  CD1 ILE B  94      -4.241  -6.429 -12.875  1.00  0.00           C  
ATOM   1529  H   ILE B  94      -3.673  -8.197 -16.461  1.00  0.00           H  
ATOM   1530  HA  ILE B  94      -3.131 -10.104 -14.418  1.00  0.00           H  
ATOM   1531  HB  ILE B  94      -5.372  -8.071 -14.735  1.00  0.00           H  
ATOM   1532 1HG1 ILE B  94      -2.929  -8.106 -12.952  1.00  0.00           H  
ATOM   1533 2HG1 ILE B  94      -3.065  -7.222 -14.464  1.00  0.00           H  
ATOM   1534 1HG2 ILE B  94      -5.897  -8.483 -12.358  1.00  0.00           H  
ATOM   1535 2HG2 ILE B  94      -6.182  -9.942 -13.335  1.00  0.00           H  
ATOM   1536 3HG2 ILE B  94      -4.722  -9.819 -12.325  1.00  0.00           H  
ATOM   1537 1HD1 ILE B  94      -3.447  -5.755 -12.553  1.00  0.00           H  
ATOM   1538 2HD1 ILE B  94      -4.924  -5.895 -13.536  1.00  0.00           H  
ATOM   1539 3HD1 ILE B  94      -4.786  -6.789 -12.004  1.00  0.00           H  
ATOM   1540  N   ALA B  95      -5.733 -10.765 -16.294  1.00  0.00           N  
ATOM   1541  CA  ALA B  95      -6.781 -11.725 -16.629  1.00  0.00           C  
ATOM   1542  C   ALA B  95      -6.183 -13.066 -17.046  1.00  0.00           C  
ATOM   1543  O   ALA B  95      -6.844 -14.103 -16.953  1.00  0.00           O  
ATOM   1544  CB  ALA B  95      -7.672 -11.175 -17.740  1.00  0.00           C  
ATOM   1545  H   ALA B  95      -5.590  -9.964 -16.892  1.00  0.00           H  
ATOM   1546  HA  ALA B  95      -7.388 -11.888 -15.739  1.00  0.00           H  
ATOM   1547 1HB  ALA B  95      -8.448 -11.903 -17.978  1.00  0.00           H  
ATOM   1548 2HB  ALA B  95      -8.135 -10.246 -17.408  1.00  0.00           H  
ATOM   1549 3HB  ALA B  95      -7.070 -10.984 -18.627  1.00  0.00           H  
ATOM   1550  N   ASP B  96      -4.929 -13.022 -17.517  1.00  0.00           N  
ATOM   1551  CA  ASP B  96      -4.278 -14.264 -17.921  1.00  0.00           C  
ATOM   1552  C   ASP B  96      -3.949 -15.132 -16.709  1.00  0.00           C  
ATOM   1553  O   ASP B  96      -4.056 -16.358 -16.769  1.00  0.00           O  
ATOM   1554  CB  ASP B  96      -3.006 -13.969 -18.718  1.00  0.00           C  
ATOM   1555  CG  ASP B  96      -3.288 -13.483 -20.128  1.00  0.00           C  
ATOM   1556  OD1 ASP B  96      -4.449 -13.570 -20.582  1.00  0.00           O  
ATOM   1557  OD2 ASP B  96      -2.340 -13.011 -20.793  1.00  0.00           O  
ATOM   1558  H   ASP B  96      -4.423 -12.152 -17.600  1.00  0.00           H  
ATOM   1559  HA  ASP B  96      -4.965 -14.824 -18.557  1.00  0.00           H  
ATOM   1560 1HB  ASP B  96      -2.420 -13.210 -18.200  1.00  0.00           H  
ATOM   1561 2HB  ASP B  96      -2.396 -14.871 -18.777  1.00  0.00           H  
ATOM   1562  N   LYS B  97      -3.610 -14.564 -15.578  1.00  0.00           N  
ATOM   1563  CA  LYS B  97      -3.166 -15.299 -14.397  1.00  0.00           C  
ATOM   1564  C   LYS B  97      -4.253 -15.325 -13.326  1.00  0.00           C  
ATOM   1565  O   LYS B  97      -4.437 -16.337 -12.646  1.00  0.00           O  
ATOM   1566  CB  LYS B  97      -1.886 -14.682 -13.831  1.00  0.00           C  
ATOM   1567  CG  LYS B  97      -0.675 -14.826 -14.740  1.00  0.00           C  
ATOM   1568  CD  LYS B  97      -0.221 -16.277 -14.841  1.00  0.00           C  
ATOM   1569  CE  LYS B  97       1.064 -16.407 -15.646  1.00  0.00           C  
ATOM   1570  NZ  LYS B  97       1.486 -17.832 -15.790  1.00  0.00           N  
ATOM   1571  H   LYS B  97      -3.665 -13.556 -15.538  1.00  0.00           H  
ATOM   1572  HA  LYS B  97      -2.957 -16.329 -14.689  1.00  0.00           H  
ATOM   1573 1HB  LYS B  97      -2.045 -13.619 -13.646  1.00  0.00           H  
ATOM   1574 2HB  LYS B  97      -1.649 -15.149 -12.875  1.00  0.00           H  
ATOM   1575 1HG  LYS B  97      -0.924 -14.464 -15.738  1.00  0.00           H  
ATOM   1576 2HG  LYS B  97       0.146 -14.226 -14.350  1.00  0.00           H  
ATOM   1577 1HD  LYS B  97      -0.053 -16.676 -13.840  1.00  0.00           H  
ATOM   1578 2HD  LYS B  97      -0.999 -16.869 -15.323  1.00  0.00           H  
ATOM   1579 1HE  LYS B  97       0.917 -15.981 -16.637  1.00  0.00           H  
ATOM   1580 2HE  LYS B  97       1.861 -15.852 -15.151  1.00  0.00           H  
ATOM   1581 1HZ  LYS B  97       2.340 -17.878 -16.328  1.00  0.00           H  
ATOM   1582 2HZ  LYS B  97       1.643 -18.231 -14.875  1.00  0.00           H  
ATOM   1583 3HZ  LYS B  97       0.762 -18.352 -16.264  1.00  0.00           H  
ATOM   1584  N   TRP B  98      -4.953 -14.267 -13.209  1.00  0.00           N  
ATOM   1585  CA  TRP B  98      -5.999 -14.088 -12.207  1.00  0.00           C  
ATOM   1586  C   TRP B  98      -7.279 -13.560 -12.845  1.00  0.00           C  
ATOM   1587  O   TRP B  98      -7.610 -12.381 -12.703  1.00  0.00           O  
ATOM   1588  CB  TRP B  98      -5.531 -13.133 -11.105  1.00  0.00           C  
ATOM   1589  CG  TRP B  98      -4.287 -13.581 -10.398  1.00  0.00           C  
ATOM   1590  CD1 TRP B  98      -4.191 -14.543  -9.431  1.00  0.00           C  
ATOM   1591  CD2 TRP B  98      -2.962 -13.081 -10.600  1.00  0.00           C  
ATOM   1592  NE1 TRP B  98      -2.884 -14.671  -9.019  1.00  0.00           N  
ATOM   1593  CE2 TRP B  98      -2.111 -13.786  -9.721  1.00  0.00           C  
ATOM   1594  CE3 TRP B  98      -2.411 -12.105 -11.441  1.00  0.00           C  
ATOM   1595  CZ2 TRP B  98      -0.736 -13.545  -9.659  1.00  0.00           C  
ATOM   1596  CZ3 TRP B  98      -1.043 -11.867 -11.378  1.00  0.00           C  
ATOM   1597  CH2 TRP B  98      -0.223 -12.585 -10.493  1.00  0.00           C  
ATOM   1598  H   TRP B  98      -4.759 -13.517 -13.857  1.00  0.00           H  
ATOM   1599  HA  TRP B  98      -6.217 -15.057 -11.758  1.00  0.00           H  
ATOM   1600 1HB  TRP B  98      -5.341 -12.148 -11.533  1.00  0.00           H  
ATOM   1601 2HB  TRP B  98      -6.320 -13.020 -10.362  1.00  0.00           H  
ATOM   1602  HD1 TRP B  98      -5.027 -15.123  -9.044  1.00  0.00           H  
ATOM   1603  HE1 TRP B  98      -2.549 -15.312  -8.314  1.00  0.00           H  
ATOM   1604  HE3 TRP B  98      -3.042 -11.546 -12.132  1.00  0.00           H  
ATOM   1605  HZ2 TRP B  98      -0.082 -14.092  -8.980  1.00  0.00           H  
ATOM   1606  HZ3 TRP B  98      -0.621 -11.106 -12.035  1.00  0.00           H  
ATOM   1607  HH2 TRP B  98       0.846 -12.372 -10.470  1.00  0.00           H  
ATOM   1608  N   PRO B  99      -8.093 -14.440 -13.550  1.00  0.00           N  
ATOM   1609  CA  PRO B  99      -9.221 -14.012 -14.380  1.00  0.00           C  
ATOM   1610  C   PRO B  99     -10.375 -13.442 -13.559  1.00  0.00           C  
ATOM   1611  O   PRO B  99     -11.202 -12.693 -14.086  1.00  0.00           O  
ATOM   1612  CB  PRO B  99      -9.642 -15.299 -15.094  1.00  0.00           C  
ATOM   1613  CG  PRO B  99      -9.115 -16.402 -14.234  1.00  0.00           C  
ATOM   1614  CD  PRO B  99      -7.832 -15.944 -13.603  1.00  0.00           C  
ATOM   1615  HA  PRO B  99      -8.873 -13.259 -15.103  1.00  0.00           H  
ATOM   1616 1HB  PRO B  99     -10.737 -15.331 -15.197  1.00  0.00           H  
ATOM   1617 2HB  PRO B  99      -9.223 -15.320 -16.111  1.00  0.00           H  
ATOM   1618 1HG  PRO B  99      -9.852 -16.667 -13.462  1.00  0.00           H  
ATOM   1619 2HG  PRO B  99      -8.948 -17.307 -14.837  1.00  0.00           H  
ATOM   1620 1HD  PRO B  99      -7.728 -16.401 -12.608  1.00  0.00           H  
ATOM   1621 2HD  PRO B  99      -6.986 -16.222 -14.248  1.00  0.00           H  
ATOM   1622  N   ALA B 100     -10.495 -13.740 -12.256  1.00  0.00           N  
ATOM   1623  CA  ALA B 100     -11.622 -13.350 -11.412  1.00  0.00           C  
ATOM   1624  C   ALA B 100     -11.466 -11.915 -10.917  1.00  0.00           C  
ATOM   1625  O   ALA B 100     -12.411 -11.330 -10.383  1.00  0.00           O  
ATOM   1626  CB  ALA B 100     -11.756 -14.306 -10.229  1.00  0.00           C  
ATOM   1627  H   ALA B 100      -9.739 -14.273 -11.851  1.00  0.00           H  
ATOM   1628  HA  ALA B 100     -12.530 -13.403 -12.013  1.00  0.00           H  
ATOM   1629 1HB  ALA B 100     -12.600 -14.002  -9.610  1.00  0.00           H  
ATOM   1630 2HB  ALA B 100     -11.922 -15.319 -10.597  1.00  0.00           H  
ATOM   1631 3HB  ALA B 100     -10.843 -14.280  -9.636  1.00  0.00           H  
ATOM   1632  N   LEU B 101     -10.253 -11.325 -11.136  1.00  0.00           N  
ATOM   1633  CA  LEU B 101      -9.941 -10.019 -10.567  1.00  0.00           C  
ATOM   1634  C   LEU B 101     -10.485  -8.898 -11.447  1.00  0.00           C  
ATOM   1635  O   LEU B 101     -10.539  -9.036 -12.671  1.00  0.00           O  
ATOM   1636  CB  LEU B 101      -8.429  -9.858 -10.392  1.00  0.00           C  
ATOM   1637  CG  LEU B 101      -7.756 -10.806  -9.398  1.00  0.00           C  
ATOM   1638  CD1 LEU B 101      -6.252 -10.557  -9.363  1.00  0.00           C  
ATOM   1639  CD2 LEU B 101      -8.363 -10.642  -8.008  1.00  0.00           C  
ATOM   1640  H   LEU B 101      -9.559 -11.795 -11.699  1.00  0.00           H  
ATOM   1641  HA  LEU B 101     -10.414  -9.946  -9.589  1.00  0.00           H  
ATOM   1642 1HB  LEU B 101      -7.950 -10.007 -11.358  1.00  0.00           H  
ATOM   1643 2HB  LEU B 101      -8.224  -8.840 -10.061  1.00  0.00           H  
ATOM   1644  HG  LEU B 101      -7.896 -11.836  -9.726  1.00  0.00           H  
ATOM   1645 1HD1 LEU B 101      -5.787 -11.239  -8.651  1.00  0.00           H  
ATOM   1646 2HD1 LEU B 101      -5.832 -10.726 -10.355  1.00  0.00           H  
ATOM   1647 3HD1 LEU B 101      -6.061  -9.529  -9.058  1.00  0.00           H  
ATOM   1648 1HD2 LEU B 101      -7.872 -11.325  -7.314  1.00  0.00           H  
ATOM   1649 2HD2 LEU B 101      -8.222  -9.616  -7.668  1.00  0.00           H  
ATOM   1650 3HD2 LEU B 101      -9.429 -10.868  -8.047  1.00  0.00           H  
ATOM   1651  N   PRO B 102     -10.941  -7.807 -10.803  1.00  0.00           N  
ATOM   1652  CA  PRO B 102     -11.306  -6.619 -11.578  1.00  0.00           C  
ATOM   1653  C   PRO B 102     -10.099  -5.941 -12.222  1.00  0.00           C  
ATOM   1654  O   PRO B 102      -8.957  -6.327 -11.961  1.00  0.00           O  
ATOM   1655  CB  PRO B 102     -11.954  -5.703 -10.536  1.00  0.00           C  
ATOM   1656  CG  PRO B 102     -11.253  -6.025  -9.256  1.00  0.00           C  
ATOM   1657  CD  PRO B 102     -10.956  -7.496  -9.231  1.00  0.00           C  
ATOM   1658  HA  PRO B 102     -12.032  -6.903 -12.355  1.00  0.00           H  
ATOM   1659 1HB  PRO B 102     -11.830  -4.651 -10.831  1.00  0.00           H  
ATOM   1660 2HB  PRO B 102     -13.036  -5.897 -10.485  1.00  0.00           H  
ATOM   1661 1HG  PRO B 102     -10.324  -5.442  -9.175  1.00  0.00           H  
ATOM   1662 2HG  PRO B 102     -11.881  -5.743  -8.398  1.00  0.00           H  
ATOM   1663 1HD  PRO B 102      -9.982  -7.666  -8.749  1.00  0.00           H  
ATOM   1664 2HD  PRO B 102     -11.755  -8.023  -8.688  1.00  0.00           H  
ATOM   1665  N   ARG B 103     -10.440  -4.975 -13.097  1.00  0.00           N  
ATOM   1666  CA  ARG B 103      -9.400  -4.284 -13.853  1.00  0.00           C  
ATOM   1667  C   ARG B 103      -8.469  -3.512 -12.925  1.00  0.00           C  
ATOM   1668  O   ARG B 103      -7.247  -3.579 -13.066  1.00  0.00           O  
ATOM   1669  CB  ARG B 103     -10.023  -3.335 -14.879  1.00  0.00           C  
ATOM   1670  CG  ARG B 103      -9.006  -2.633 -15.765  1.00  0.00           C  
ATOM   1671  CD  ARG B 103      -9.681  -1.796 -16.844  1.00  0.00           C  
ATOM   1672  NE  ARG B 103      -8.710  -1.018 -17.608  1.00  0.00           N  
ATOM   1673  CZ  ARG B 103      -8.973  -0.387 -18.749  1.00  0.00           C  
ATOM   1674  NH1 ARG B 103     -10.188  -0.431 -19.283  1.00  0.00           N  
ATOM   1675  NH2 ARG B 103      -8.015   0.293 -19.361  1.00  0.00           N  
ATOM   1676  H   ARG B 103     -11.406  -4.718 -13.241  1.00  0.00           H  
ATOM   1677  HA  ARG B 103      -8.805  -5.028 -14.383  1.00  0.00           H  
ATOM   1678 1HB  ARG B 103     -10.706  -3.890 -15.521  1.00  0.00           H  
ATOM   1679 2HB  ARG B 103     -10.607  -2.573 -14.362  1.00  0.00           H  
ATOM   1680 1HG  ARG B 103      -8.387  -1.973 -15.157  1.00  0.00           H  
ATOM   1681 2HG  ARG B 103      -8.374  -3.376 -16.253  1.00  0.00           H  
ATOM   1682 1HD  ARG B 103     -10.214  -2.451 -17.532  1.00  0.00           H  
ATOM   1683 2HD  ARG B 103     -10.386  -1.106 -16.381  1.00  0.00           H  
ATOM   1684  HE  ARG B 103      -7.769  -0.953 -17.244  1.00  0.00           H  
ATOM   1685 1HH1 ARG B 103     -10.924  -0.947 -18.822  1.00  0.00           H  
ATOM   1686 2HH1 ARG B 103     -10.376   0.052 -20.150  1.00  0.00           H  
ATOM   1687 1HH2 ARG B 103      -7.088   0.331 -18.961  1.00  0.00           H  
ATOM   1688 2HH2 ARG B 103      -8.211   0.773 -20.227  1.00  0.00           H  
ATOM   1689  N   LYS B 104      -9.047  -2.728 -11.939  1.00  0.00           N  
ATOM   1690  CA  LYS B 104      -8.243  -1.921 -11.026  1.00  0.00           C  
ATOM   1691  C   LYS B 104      -8.286  -2.486  -9.609  1.00  0.00           C  
ATOM   1692  O   LYS B 104      -9.363  -2.761  -9.077  1.00  0.00           O  
ATOM   1693  CB  LYS B 104      -8.726  -0.469 -11.027  1.00  0.00           C  
ATOM   1694  CG  LYS B 104      -8.445   0.276 -12.323  1.00  0.00           C  
ATOM   1695  CD  LYS B 104      -8.805   1.752 -12.209  1.00  0.00           C  
ATOM   1696  CE  LYS B 104      -8.498   2.504 -13.497  1.00  0.00           C  
ATOM   1697  NZ  LYS B 104      -8.835   3.955 -13.384  1.00  0.00           N  
ATOM   1698  H   LYS B 104     -10.053  -2.716 -11.851  1.00  0.00           H  
ATOM   1699  HA  LYS B 104      -7.207  -1.944 -11.365  1.00  0.00           H  
ATOM   1700 1HB  LYS B 104      -9.801  -0.443 -10.848  1.00  0.00           H  
ATOM   1701 2HB  LYS B 104      -8.246   0.075 -10.213  1.00  0.00           H  
ATOM   1702 1HG  LYS B 104      -7.386   0.189 -12.571  1.00  0.00           H  
ATOM   1703 2HG  LYS B 104      -9.026  -0.167 -13.131  1.00  0.00           H  
ATOM   1704 1HD  LYS B 104      -9.868   1.851 -11.987  1.00  0.00           H  
ATOM   1705 2HD  LYS B 104      -8.238   2.203 -11.395  1.00  0.00           H  
ATOM   1706 1HE  LYS B 104      -7.439   2.405 -13.733  1.00  0.00           H  
ATOM   1707 2HE  LYS B 104      -9.072   2.072 -14.316  1.00  0.00           H  
ATOM   1708 1HZ  LYS B 104      -8.619   4.420 -14.254  1.00  0.00           H  
ATOM   1709 2HZ  LYS B 104      -9.820   4.058 -13.183  1.00  0.00           H  
ATOM   1710 3HZ  LYS B 104      -8.294   4.370 -12.638  1.00  0.00           H  
ATOM   1711  N   LEU B 105      -7.046  -2.590  -8.995  1.00  0.00           N  
ATOM   1712  CA  LEU B 105      -6.910  -3.114  -7.640  1.00  0.00           C  
ATOM   1713  C   LEU B 105      -6.547  -2.002  -6.661  1.00  0.00           C  
ATOM   1714  O   LEU B 105      -5.816  -1.074  -7.013  1.00  0.00           O  
ATOM   1715  CB  LEU B 105      -5.849  -4.216  -7.595  1.00  0.00           C  
ATOM   1716  CG  LEU B 105      -6.088  -5.425  -8.500  1.00  0.00           C  
ATOM   1717  CD1 LEU B 105      -4.851  -6.315  -8.534  1.00  0.00           C  
ATOM   1718  CD2 LEU B 105      -7.307  -6.213  -8.029  1.00  0.00           C  
ATOM   1719  H   LEU B 105      -6.218  -2.297  -9.495  1.00  0.00           H  
ATOM   1720  HA  LEU B 105      -7.866  -3.539  -7.336  1.00  0.00           H  
ATOM   1721 1HB  LEU B 105      -4.889  -3.785  -7.875  1.00  0.00           H  
ATOM   1722 2HB  LEU B 105      -5.774  -4.585  -6.572  1.00  0.00           H  
ATOM   1723  HG  LEU B 105      -6.259  -5.086  -9.522  1.00  0.00           H  
ATOM   1724 1HD1 LEU B 105      -5.037  -7.171  -9.183  1.00  0.00           H  
ATOM   1725 2HD1 LEU B 105      -4.004  -5.746  -8.919  1.00  0.00           H  
ATOM   1726 3HD1 LEU B 105      -4.627  -6.665  -7.527  1.00  0.00           H  
ATOM   1727 1HD2 LEU B 105      -7.463  -7.070  -8.686  1.00  0.00           H  
ATOM   1728 2HD2 LEU B 105      -7.143  -6.562  -7.009  1.00  0.00           H  
ATOM   1729 3HD2 LEU B 105      -8.188  -5.571  -8.055  1.00  0.00           H  
ATOM   1730  N   ASP B 106      -7.133  -2.138  -5.433  1.00  0.00           N  
ATOM   1731  CA  ASP B 106      -6.785  -1.165  -4.401  1.00  0.00           C  
ATOM   1732  C   ASP B 106      -5.502  -1.567  -3.678  1.00  0.00           C  
ATOM   1733  O   ASP B 106      -4.676  -0.714  -3.348  1.00  0.00           O  
ATOM   1734  CB  ASP B 106      -7.930  -1.015  -3.398  1.00  0.00           C  
ATOM   1735  CG  ASP B 106      -9.188  -0.430  -4.016  1.00  0.00           C  
ATOM   1736  OD1 ASP B 106      -9.085   0.503  -4.841  1.00  0.00           O  
ATOM   1737  OD2 ASP B 106     -10.292  -0.904  -3.672  1.00  0.00           O  
ATOM   1738  H   ASP B 106      -7.788  -2.875  -5.214  1.00  0.00           H  
ATOM   1739  HA  ASP B 106      -6.612  -0.200  -4.879  1.00  0.00           H  
ATOM   1740 1HB  ASP B 106      -8.172  -1.990  -2.974  1.00  0.00           H  
ATOM   1741 2HB  ASP B 106      -7.613  -0.370  -2.578  1.00  0.00           H  
ATOM   1742  N   SER B 107      -5.271  -2.845  -3.441  1.00  0.00           N  
ATOM   1743  CA  SER B 107      -4.063  -3.338  -2.788  1.00  0.00           C  
ATOM   1744  C   SER B 107      -3.960  -4.857  -2.890  1.00  0.00           C  
ATOM   1745  O   SER B 107      -4.966  -5.539  -3.095  1.00  0.00           O  
ATOM   1746  CB  SER B 107      -4.036  -2.915  -1.319  1.00  0.00           C  
ATOM   1747  OG  SER B 107      -5.044  -3.588  -0.583  1.00  0.00           O  
ATOM   1748  H   SER B 107      -5.977  -3.506  -3.733  1.00  0.00           H  
ATOM   1749  HA  SER B 107      -3.197  -2.906  -3.291  1.00  0.00           H  
ATOM   1750 1HB  SER B 107      -3.058  -3.139  -0.894  1.00  0.00           H  
ATOM   1751 2HB  SER B 107      -4.185  -1.838  -1.248  1.00  0.00           H  
ATOM   1752  HG  SER B 107      -5.499  -4.153  -1.212  1.00  0.00           H  
ATOM   1753  N   VAL B 108      -2.738  -5.298  -2.799  1.00  0.00           N  
ATOM   1754  CA  VAL B 108      -2.419  -6.720  -2.862  1.00  0.00           C  
ATOM   1755  C   VAL B 108      -1.406  -7.072  -1.775  1.00  0.00           C  
ATOM   1756  O   VAL B 108      -0.481  -6.301  -1.507  1.00  0.00           O  
ATOM   1757  CB  VAL B 108      -1.870  -7.118  -4.251  1.00  0.00           C  
ATOM   1758  CG1 VAL B 108      -1.612  -8.622  -4.319  1.00  0.00           C  
ATOM   1759  CG2 VAL B 108      -2.840  -6.688  -5.350  1.00  0.00           C  
ATOM   1760  H   VAL B 108      -1.989  -4.631  -2.681  1.00  0.00           H  
ATOM   1761  HA  VAL B 108      -3.333  -7.288  -2.683  1.00  0.00           H  
ATOM   1762  HB  VAL B 108      -0.910  -6.626  -4.406  1.00  0.00           H  
ATOM   1763 1HG1 VAL B 108      -1.226  -8.881  -5.305  1.00  0.00           H  
ATOM   1764 2HG1 VAL B 108      -0.882  -8.901  -3.559  1.00  0.00           H  
ATOM   1765 3HG1 VAL B 108      -2.544  -9.159  -4.143  1.00  0.00           H  
ATOM   1766 1HG2 VAL B 108      -2.439  -6.975  -6.322  1.00  0.00           H  
ATOM   1767 2HG2 VAL B 108      -3.803  -7.175  -5.196  1.00  0.00           H  
ATOM   1768 3HG2 VAL B 108      -2.971  -5.606  -5.317  1.00  0.00           H  
ATOM   1769  N   PHE B 109      -1.543  -8.377  -1.246  1.00  0.00           N  
ATOM   1770  CA  PHE B 109      -0.609  -8.804  -0.211  1.00  0.00           C  
ATOM   1771  C   PHE B 109      -0.453 -10.320  -0.214  1.00  0.00           C  
ATOM   1772  O   PHE B 109      -1.434 -11.050  -0.371  1.00  0.00           O  
ATOM   1773  CB  PHE B 109      -1.079  -8.328   1.168  1.00  0.00           C  
ATOM   1774  CG  PHE B 109      -0.155  -8.715   2.291  1.00  0.00           C  
ATOM   1775  CD1 PHE B 109      -0.439  -9.810   3.097  1.00  0.00           C  
ATOM   1776  CD2 PHE B 109       0.999  -7.983   2.540  1.00  0.00           C  
ATOM   1777  CE1 PHE B 109       0.414 -10.170   4.138  1.00  0.00           C  
ATOM   1778  CE2 PHE B 109       1.857  -8.337   3.577  1.00  0.00           C  
ATOM   1779  CZ  PHE B 109       1.562  -9.430   4.376  1.00  0.00           C  
ATOM   1780  H   PHE B 109      -2.259  -9.018  -1.557  1.00  0.00           H  
ATOM   1781  HA  PHE B 109       0.365  -8.359  -0.419  1.00  0.00           H  
ATOM   1782 1HB  PHE B 109      -1.175  -7.243   1.165  1.00  0.00           H  
ATOM   1783 2HB  PHE B 109      -2.064  -8.743   1.380  1.00  0.00           H  
ATOM   1784  HD1 PHE B 109      -1.342 -10.391   2.907  1.00  0.00           H  
ATOM   1785  HD2 PHE B 109       1.230  -7.123   1.911  1.00  0.00           H  
ATOM   1786  HE1 PHE B 109       0.178 -11.031   4.762  1.00  0.00           H  
ATOM   1787  HE2 PHE B 109       2.760  -7.755   3.762  1.00  0.00           H  
ATOM   1788  HZ  PHE B 109       2.230  -9.706   5.190  1.00  0.00           H  
ATOM   1789  N   GLU B 110       0.809 -10.739  -0.044  1.00  0.00           N  
ATOM   1790  CA  GLU B 110       1.067 -12.167   0.117  1.00  0.00           C  
ATOM   1791  C   GLU B 110       1.350 -12.515   1.576  1.00  0.00           C  
ATOM   1792  O   GLU B 110       2.230 -11.921   2.202  1.00  0.00           O  
ATOM   1793  CB  GLU B 110       2.240 -12.604  -0.764  1.00  0.00           C  
ATOM   1794  CG  GLU B 110       2.534 -14.096  -0.701  1.00  0.00           C  
ATOM   1795  CD  GLU B 110       3.771 -14.498  -1.488  1.00  0.00           C  
ATOM   1796  OE1 GLU B 110       3.636 -15.207  -2.511  1.00  0.00           O  
ATOM   1797  OE2 GLU B 110       4.885 -14.101  -1.078  1.00  0.00           O  
ATOM   1798  H   GLU B 110       1.586 -10.093  -0.024  1.00  0.00           H  
ATOM   1799  HA  GLU B 110       0.177 -12.716  -0.191  1.00  0.00           H  
ATOM   1800 1HB  GLU B 110       2.033 -12.342  -1.802  1.00  0.00           H  
ATOM   1801 2HB  GLU B 110       3.140 -12.067  -0.464  1.00  0.00           H  
ATOM   1802 1HG  GLU B 110       2.675 -14.384   0.340  1.00  0.00           H  
ATOM   1803 2HG  GLU B 110       1.674 -14.642  -1.087  1.00  0.00           H  
ATOM   1804  N   GLU B 111       0.499 -13.454   2.010  1.00  0.00           N  
ATOM   1805  CA  GLU B 111       0.763 -13.979   3.347  1.00  0.00           C  
ATOM   1806  C   GLU B 111       2.089 -14.734   3.391  1.00  0.00           C  
ATOM   1807  O   GLU B 111       2.348 -15.592   2.545  1.00  0.00           O  
ATOM   1808  CB  GLU B 111      -0.378 -14.892   3.801  1.00  0.00           C  
ATOM   1809  CG  GLU B 111      -0.237 -15.386   5.234  1.00  0.00           C  
ATOM   1810  CD  GLU B 111      -1.259 -16.448   5.606  1.00  0.00           C  
ATOM   1811  OE1 GLU B 111      -1.368 -16.792   6.805  1.00  0.00           O  
ATOM   1812  OE2 GLU B 111      -1.956 -16.941   4.691  1.00  0.00           O  
ATOM   1813  H   GLU B 111      -0.289 -13.811   1.488  1.00  0.00           H  
ATOM   1814  HA  GLU B 111       0.834 -13.140   4.040  1.00  0.00           H  
ATOM   1815 1HB  GLU B 111      -1.326 -14.360   3.716  1.00  0.00           H  
ATOM   1816 2HB  GLU B 111      -0.431 -15.761   3.145  1.00  0.00           H  
ATOM   1817 1HG  GLU B 111       0.762 -15.801   5.367  1.00  0.00           H  
ATOM   1818 2HG  GLU B 111      -0.342 -14.539   5.911  1.00  0.00           H  
ATOM   1819  N   PRO B 112       2.975 -14.479   4.461  1.00  0.00           N  
ATOM   1820  CA  PRO B 112       4.358 -14.960   4.478  1.00  0.00           C  
ATOM   1821  C   PRO B 112       4.452 -16.481   4.571  1.00  0.00           C  
ATOM   1822  O   PRO B 112       5.285 -17.094   3.897  1.00  0.00           O  
ATOM   1823  CB  PRO B 112       4.947 -14.299   5.727  1.00  0.00           C  
ATOM   1824  CG  PRO B 112       4.055 -13.130   5.996  1.00  0.00           C  
ATOM   1825  CD  PRO B 112       2.691 -13.434   5.448  1.00  0.00           C  
ATOM   1826  HA  PRO B 112       4.873 -14.611   3.571  1.00  0.00           H  
ATOM   1827 1HB  PRO B 112       4.964 -15.017   6.560  1.00  0.00           H  
ATOM   1828 2HB  PRO B 112       5.989 -14.000   5.539  1.00  0.00           H  
ATOM   1829 1HG  PRO B 112       4.002 -12.934   7.077  1.00  0.00           H  
ATOM   1830 2HG  PRO B 112       4.466 -12.223   5.528  1.00  0.00           H  
ATOM   1831 1HD  PRO B 112       2.042 -13.798   6.258  1.00  0.00           H  
ATOM   1832 2HD  PRO B 112       2.269 -12.527   4.990  1.00  0.00           H  
ATOM   1833  N   LEU B 113       3.592 -17.158   5.292  1.00  0.00           N  
ATOM   1834  CA  LEU B 113       3.749 -18.586   5.544  1.00  0.00           C  
ATOM   1835  C   LEU B 113       2.966 -19.408   4.525  1.00  0.00           C  
ATOM   1836  O   LEU B 113       3.504 -20.347   3.934  1.00  0.00           O  
ATOM   1837  CB  LEU B 113       3.287 -18.935   6.961  1.00  0.00           C  
ATOM   1838  CG  LEU B 113       4.128 -18.371   8.107  1.00  0.00           C  
ATOM   1839  CD1 LEU B 113       3.500 -18.726   9.451  1.00  0.00           C  
ATOM   1840  CD2 LEU B 113       5.559 -18.892   8.026  1.00  0.00           C  
ATOM   1841  H   LEU B 113       2.797 -16.674   5.684  1.00  0.00           H  
ATOM   1842  HA  LEU B 113       4.804 -18.840   5.450  1.00  0.00           H  
ATOM   1843 1HB  LEU B 113       2.270 -18.570   7.094  1.00  0.00           H  
ATOM   1844 2HB  LEU B 113       3.279 -20.020   7.067  1.00  0.00           H  
ATOM   1845  HG  LEU B 113       4.144 -17.283   8.045  1.00  0.00           H  
ATOM   1846 1HD1 LEU B 113       4.110 -18.318  10.257  1.00  0.00           H  
ATOM   1847 2HD1 LEU B 113       2.497 -18.304   9.507  1.00  0.00           H  
ATOM   1848 3HD1 LEU B 113       3.445 -19.809   9.552  1.00  0.00           H  
ATOM   1849 1HD2 LEU B 113       6.144 -18.480   8.849  1.00  0.00           H  
ATOM   1850 2HD2 LEU B 113       5.554 -19.980   8.093  1.00  0.00           H  
ATOM   1851 3HD2 LEU B 113       6.003 -18.589   7.078  1.00  0.00           H  
ATOM   1852  N   SER B 114       1.741 -19.034   4.244  1.00  0.00           N  
ATOM   1853  CA  SER B 114       0.856 -19.843   3.413  1.00  0.00           C  
ATOM   1854  C   SER B 114       0.957 -19.444   1.944  1.00  0.00           C  
ATOM   1855  O   SER B 114       0.464 -20.155   1.067  1.00  0.00           O  
ATOM   1856  CB  SER B 114      -0.593 -19.713   3.886  1.00  0.00           C  
ATOM   1857  OG  SER B 114      -1.071 -18.394   3.684  1.00  0.00           O  
ATOM   1858  H   SER B 114       1.402 -18.158   4.616  1.00  0.00           H  
ATOM   1859  HA  SER B 114       1.158 -20.888   3.500  1.00  0.00           H  
ATOM   1860 1HB  SER B 114      -1.218 -20.419   3.341  1.00  0.00           H  
ATOM   1861 2HB  SER B 114      -0.655 -19.970   4.943  1.00  0.00           H  
ATOM   1862  HG  SER B 114      -0.343 -17.906   3.291  1.00  0.00           H  
ATOM   1863  N   LYS B 115       1.561 -18.346   1.695  1.00  0.00           N  
ATOM   1864  CA  LYS B 115       1.742 -17.786   0.359  1.00  0.00           C  
ATOM   1865  C   LYS B 115       0.399 -17.452  -0.285  1.00  0.00           C  
ATOM   1866  O   LYS B 115       0.307 -17.318  -1.506  1.00  0.00           O  
ATOM   1867  CB  LYS B 115       2.522 -18.756  -0.529  1.00  0.00           C  
ATOM   1868  CG  LYS B 115       3.907 -19.101  -0.002  1.00  0.00           C  
ATOM   1869  CD  LYS B 115       4.797 -17.868   0.079  1.00  0.00           C  
ATOM   1870  CE  LYS B 115       6.205 -18.223   0.540  1.00  0.00           C  
ATOM   1871  NZ  LYS B 115       7.043 -17.004   0.748  1.00  0.00           N  
ATOM   1872  H   LYS B 115       1.931 -17.847   2.492  1.00  0.00           H  
ATOM   1873  HA  LYS B 115       2.311 -16.860   0.446  1.00  0.00           H  
ATOM   1874 1HB  LYS B 115       1.960 -19.684  -0.636  1.00  0.00           H  
ATOM   1875 2HB  LYS B 115       2.636 -18.326  -1.525  1.00  0.00           H  
ATOM   1876 1HG  LYS B 115       3.819 -19.539   0.993  1.00  0.00           H  
ATOM   1877 2HG  LYS B 115       4.375 -19.831  -0.661  1.00  0.00           H  
ATOM   1878 1HD  LYS B 115       4.855 -17.396  -0.903  1.00  0.00           H  
ATOM   1879 2HD  LYS B 115       4.367 -17.154   0.781  1.00  0.00           H  
ATOM   1880 1HE  LYS B 115       6.152 -18.779   1.475  1.00  0.00           H  
ATOM   1881 2HE  LYS B 115       6.683 -18.856  -0.207  1.00  0.00           H  
ATOM   1882 1HZ  LYS B 115       7.967 -17.278   1.052  1.00  0.00           H  
ATOM   1883 2HZ  LYS B 115       7.113 -16.490  -0.120  1.00  0.00           H  
ATOM   1884 3HZ  LYS B 115       6.617 -16.418   1.452  1.00  0.00           H  
ATOM   1885  N   LYS B 116      -0.669 -17.533   0.517  1.00  0.00           N  
ATOM   1886  CA  LYS B 116      -1.944 -17.040   0.004  1.00  0.00           C  
ATOM   1887  C   LYS B 116      -1.831 -15.585  -0.443  1.00  0.00           C  
ATOM   1888  O   LYS B 116      -1.162 -14.780   0.208  1.00  0.00           O  
ATOM   1889  CB  LYS B 116      -3.038 -17.179   1.063  1.00  0.00           C  
ATOM   1890  CG  LYS B 116      -3.441 -18.618   1.352  1.00  0.00           C  
ATOM   1891  CD  LYS B 116      -4.561 -18.688   2.383  1.00  0.00           C  
ATOM   1892  CE  LYS B 116      -4.927 -20.129   2.713  1.00  0.00           C  
ATOM   1893  NZ  LYS B 116      -5.973 -20.204   3.777  1.00  0.00           N  
ATOM   1894  H   LYS B 116      -0.629 -17.916   1.451  1.00  0.00           H  
ATOM   1895  HA  LYS B 116      -2.222 -17.638  -0.865  1.00  0.00           H  
ATOM   1896 1HB  LYS B 116      -2.700 -16.728   1.997  1.00  0.00           H  
ATOM   1897 2HB  LYS B 116      -3.927 -16.637   0.741  1.00  0.00           H  
ATOM   1898 1HG  LYS B 116      -3.779 -19.093   0.430  1.00  0.00           H  
ATOM   1899 2HG  LYS B 116      -2.579 -19.168   1.729  1.00  0.00           H  
ATOM   1900 1HD  LYS B 116      -4.246 -18.185   3.298  1.00  0.00           H  
ATOM   1901 2HD  LYS B 116      -5.444 -18.180   1.996  1.00  0.00           H  
ATOM   1902 1HE  LYS B 116      -5.298 -20.624   1.817  1.00  0.00           H  
ATOM   1903 2HE  LYS B 116      -4.039 -20.661   3.053  1.00  0.00           H  
ATOM   1904 1HZ  LYS B 116      -6.190 -21.172   3.969  1.00  0.00           H  
ATOM   1905 2HZ  LYS B 116      -5.630 -19.762   4.619  1.00  0.00           H  
ATOM   1906 3HZ  LYS B 116      -6.807 -19.729   3.464  1.00  0.00           H  
ATOM   1907  N   LEU B 117      -2.523 -15.310  -1.545  1.00  0.00           N  
ATOM   1908  CA  LEU B 117      -2.535 -13.951  -2.076  1.00  0.00           C  
ATOM   1909  C   LEU B 117      -3.887 -13.287  -1.841  1.00  0.00           C  
ATOM   1910  O   LEU B 117      -4.927 -13.842  -2.204  1.00  0.00           O  
ATOM   1911  CB  LEU B 117      -2.209 -13.958  -3.572  1.00  0.00           C  
ATOM   1912  CG  LEU B 117      -0.804 -14.422  -3.958  1.00  0.00           C  
ATOM   1913  CD1 LEU B 117      -0.703 -14.607  -5.468  1.00  0.00           C  
ATOM   1914  CD2 LEU B 117       0.242 -13.428  -3.465  1.00  0.00           C  
ATOM   1915  H   LEU B 117      -3.044 -16.030  -2.025  1.00  0.00           H  
ATOM   1916  HA  LEU B 117      -1.774 -13.370  -1.556  1.00  0.00           H  
ATOM   1917 1HB  LEU B 117      -2.918 -14.611  -4.079  1.00  0.00           H  
ATOM   1918 2HB  LEU B 117      -2.336 -12.948  -3.960  1.00  0.00           H  
ATOM   1919  HG  LEU B 117      -0.606 -15.396  -3.509  1.00  0.00           H  
ATOM   1920 1HD1 LEU B 117       0.303 -14.938  -5.728  1.00  0.00           H  
ATOM   1921 2HD1 LEU B 117      -1.425 -15.356  -5.792  1.00  0.00           H  
ATOM   1922 3HD1 LEU B 117      -0.913 -13.661  -5.965  1.00  0.00           H  
ATOM   1923 1HD2 LEU B 117       1.236 -13.775  -3.748  1.00  0.00           H  
ATOM   1924 2HD2 LEU B 117       0.057 -12.452  -3.914  1.00  0.00           H  
ATOM   1925 3HD2 LEU B 117       0.182 -13.345  -2.380  1.00  0.00           H  
ATOM   1926  N   PHE B 118      -3.810 -12.172  -1.183  1.00  0.00           N  
ATOM   1927  CA  PHE B 118      -5.005 -11.366  -0.967  1.00  0.00           C  
ATOM   1928  C   PHE B 118      -5.064 -10.208  -1.957  1.00  0.00           C  
ATOM   1929  O   PHE B 118      -4.108  -9.441  -2.080  1.00  0.00           O  
ATOM   1930  CB  PHE B 118      -5.042 -10.831   0.468  1.00  0.00           C  
ATOM   1931  CG  PHE B 118      -5.184 -11.905   1.513  1.00  0.00           C  
ATOM   1932  CD1 PHE B 118      -6.409 -12.144   2.122  1.00  0.00           C  
ATOM   1933  CD2 PHE B 118      -4.091 -12.677   1.885  1.00  0.00           C  
ATOM   1934  CE1 PHE B 118      -6.544 -13.137   3.089  1.00  0.00           C  
ATOM   1935  CE2 PHE B 118      -4.217 -13.672   2.850  1.00  0.00           C  
ATOM   1936  CZ  PHE B 118      -5.444 -13.900   3.452  1.00  0.00           C  
ATOM   1937  H   PHE B 118      -2.926 -11.850  -0.814  1.00  0.00           H  
ATOM   1938  HA  PHE B 118      -5.881 -11.996  -1.126  1.00  0.00           H  
ATOM   1939 1HB  PHE B 118      -4.127 -10.276   0.673  1.00  0.00           H  
ATOM   1940 2HB  PHE B 118      -5.876 -10.139   0.576  1.00  0.00           H  
ATOM   1941  HD1 PHE B 118      -7.273 -11.544   1.835  1.00  0.00           H  
ATOM   1942  HD2 PHE B 118      -3.125 -12.497   1.411  1.00  0.00           H  
ATOM   1943  HE1 PHE B 118      -7.512 -13.312   3.557  1.00  0.00           H  
ATOM   1944  HE2 PHE B 118      -3.352 -14.271   3.133  1.00  0.00           H  
ATOM   1945  HZ  PHE B 118      -5.544 -14.676   4.210  1.00  0.00           H  
ATOM   1946  N   PHE B 119      -6.191 -10.126  -2.685  1.00  0.00           N  
ATOM   1947  CA  PHE B 119      -6.435  -8.996  -3.574  1.00  0.00           C  
ATOM   1948  C   PHE B 119      -7.635  -8.185  -3.101  1.00  0.00           C  
ATOM   1949  O   PHE B 119      -8.706  -8.740  -2.847  1.00  0.00           O  
ATOM   1950  CB  PHE B 119      -6.662  -9.480  -5.010  1.00  0.00           C  
ATOM   1951  CG  PHE B 119      -5.470 -10.174  -5.612  1.00  0.00           C  
ATOM   1952  CD1 PHE B 119      -4.559  -9.470  -6.391  1.00  0.00           C  
ATOM   1953  CD2 PHE B 119      -5.261 -11.530  -5.400  1.00  0.00           C  
ATOM   1954  CE1 PHE B 119      -3.454 -10.110  -6.949  1.00  0.00           C  
ATOM   1955  CE2 PHE B 119      -4.159 -12.176  -5.955  1.00  0.00           C  
ATOM   1956  CZ  PHE B 119      -3.258 -11.464  -6.730  1.00  0.00           C  
ATOM   1957  H   PHE B 119      -6.884 -10.858  -2.618  1.00  0.00           H  
ATOM   1958  HA  PHE B 119      -5.557  -8.348  -3.560  1.00  0.00           H  
ATOM   1959 1HB  PHE B 119      -7.504 -10.170  -5.032  1.00  0.00           H  
ATOM   1960 2HB  PHE B 119      -6.917  -8.632  -5.644  1.00  0.00           H  
ATOM   1961  HD1 PHE B 119      -4.717  -8.405  -6.563  1.00  0.00           H  
ATOM   1962  HD2 PHE B 119      -5.971 -12.090  -4.790  1.00  0.00           H  
ATOM   1963  HE1 PHE B 119      -2.747  -9.545  -7.556  1.00  0.00           H  
ATOM   1964  HE2 PHE B 119      -4.005 -13.241  -5.781  1.00  0.00           H  
ATOM   1965  HZ  PHE B 119      -2.398 -11.969  -7.167  1.00  0.00           H  
ATOM   1966  N   PHE B 120      -7.413  -6.852  -2.976  1.00  0.00           N  
ATOM   1967  CA  PHE B 120      -8.479  -5.969  -2.518  1.00  0.00           C  
ATOM   1968  C   PHE B 120      -8.889  -4.998  -3.619  1.00  0.00           C  
ATOM   1969  O   PHE B 120      -8.035  -4.412  -4.286  1.00  0.00           O  
ATOM   1970  CB  PHE B 120      -8.040  -5.195  -1.271  1.00  0.00           C  
ATOM   1971  CG  PHE B 120      -7.689  -6.075  -0.102  1.00  0.00           C  
ATOM   1972  CD1 PHE B 120      -8.673  -6.510   0.777  1.00  0.00           C  
ATOM   1973  CD2 PHE B 120      -6.375  -6.467   0.118  1.00  0.00           C  
ATOM   1974  CE1 PHE B 120      -8.352  -7.324   1.861  1.00  0.00           C  
ATOM   1975  CE2 PHE B 120      -6.046  -7.280   1.198  1.00  0.00           C  
ATOM   1976  CZ  PHE B 120      -7.036  -7.707   2.069  1.00  0.00           C  
ATOM   1977  H   PHE B 120      -6.510  -6.459  -3.198  1.00  0.00           H  
ATOM   1978  HA  PHE B 120      -9.347  -6.578  -2.261  1.00  0.00           H  
ATOM   1979 1HB  PHE B 120      -7.170  -4.584  -1.510  1.00  0.00           H  
ATOM   1980 2HB  PHE B 120      -8.838  -4.521  -0.962  1.00  0.00           H  
ATOM   1981  HD1 PHE B 120      -9.707  -6.208   0.610  1.00  0.00           H  
ATOM   1982  HD2 PHE B 120      -5.597  -6.130  -0.568  1.00  0.00           H  
ATOM   1983  HE1 PHE B 120      -9.135  -7.658   2.542  1.00  0.00           H  
ATOM   1984  HE2 PHE B 120      -5.011  -7.581   1.361  1.00  0.00           H  
ATOM   1985  HZ  PHE B 120      -6.780  -8.341   2.916  1.00  0.00           H  
ATOM   1986  N   SER B 121     -10.237  -4.815  -3.871  1.00  0.00           N  
ATOM   1987  CA  SER B 121     -10.822  -3.833  -4.778  1.00  0.00           C  
ATOM   1988  C   SER B 121     -12.183  -3.361  -4.279  1.00  0.00           C  
ATOM   1989  O   SER B 121     -13.130  -4.147  -4.202  1.00  0.00           O  
ATOM   1990  CB  SER B 121     -10.961  -4.419  -6.184  1.00  0.00           C  
ATOM   1991  OG  SER B 121     -11.513  -3.463  -7.074  1.00  0.00           O  
ATOM   1992  H   SER B 121     -10.847  -5.438  -3.361  1.00  0.00           H  
ATOM   1993  HA  SER B 121     -10.160  -2.967  -4.825  1.00  0.00           H  
ATOM   1994 1HB  SER B 121      -9.983  -4.736  -6.544  1.00  0.00           H  
ATOM   1995 2HB  SER B 121     -11.599  -5.301  -6.149  1.00  0.00           H  
ATOM   1996  HG  SER B 121     -11.662  -2.671  -6.552  1.00  0.00           H  
ATOM   1997  N   GLY B 122     -12.244  -2.033  -4.022  1.00  0.00           N  
ATOM   1998  CA  GLY B 122     -13.471  -1.550  -3.409  1.00  0.00           C  
ATOM   1999  C   GLY B 122     -13.788  -2.230  -2.091  1.00  0.00           C  
ATOM   2000  O   GLY B 122     -12.955  -2.253  -1.182  1.00  0.00           O  
ATOM   2001  H   GLY B 122     -11.505  -1.376  -4.227  1.00  0.00           H  
ATOM   2002 1HA  GLY B 122     -13.394  -0.476  -3.238  1.00  0.00           H  
ATOM   2003 2HA  GLY B 122     -14.305  -1.707  -4.092  1.00  0.00           H  
ATOM   2004  N   ARG B 123     -14.919  -2.837  -2.001  1.00  0.00           N  
ATOM   2005  CA  ARG B 123     -15.321  -3.517  -0.774  1.00  0.00           C  
ATOM   2006  C   ARG B 123     -15.205  -5.031  -0.923  1.00  0.00           C  
ATOM   2007  O   ARG B 123     -15.806  -5.783  -0.154  1.00  0.00           O  
ATOM   2008  CB  ARG B 123     -16.753  -3.136  -0.392  1.00  0.00           C  
ATOM   2009  CG  ARG B 123     -16.910  -1.688   0.042  1.00  0.00           C  
ATOM   2010  CD  ARG B 123     -18.323  -1.394   0.524  1.00  0.00           C  
ATOM   2011  NE  ARG B 123     -18.498   0.018   0.854  1.00  0.00           N  
ATOM   2012  CZ  ARG B 123     -19.615   0.550   1.341  1.00  0.00           C  
ATOM   2013  NH1 ARG B 123     -20.684  -0.205   1.567  1.00  0.00           N  
ATOM   2014  NH2 ARG B 123     -19.665   1.848   1.606  1.00  0.00           N  
ATOM   2015  H   ARG B 123     -15.543  -2.844  -2.795  1.00  0.00           H  
ATOM   2016  HA  ARG B 123     -14.652  -3.206   0.029  1.00  0.00           H  
ATOM   2017 1HB  ARG B 123     -17.414  -3.309  -1.240  1.00  0.00           H  
ATOM   2018 2HB  ARG B 123     -17.094  -3.774   0.424  1.00  0.00           H  
ATOM   2019 1HG  ARG B 123     -16.219  -1.476   0.858  1.00  0.00           H  
ATOM   2020 2HG  ARG B 123     -16.691  -1.030  -0.800  1.00  0.00           H  
ATOM   2021 1HD  ARG B 123     -19.036  -1.654  -0.258  1.00  0.00           H  
ATOM   2022 2HD  ARG B 123     -18.533  -1.983   1.416  1.00  0.00           H  
ATOM   2023  HE  ARG B 123     -17.713   0.637   0.701  1.00  0.00           H  
ATOM   2024 1HH1 ARG B 123     -20.654  -1.195   1.369  1.00  0.00           H  
ATOM   2025 2HH1 ARG B 123     -21.527   0.211   1.937  1.00  0.00           H  
ATOM   2026 1HH2 ARG B 123     -18.856   2.430   1.438  1.00  0.00           H  
ATOM   2027 2HH2 ARG B 123     -20.511   2.255   1.976  1.00  0.00           H  
ATOM   2028  N   GLN B 124     -14.544  -5.393  -1.940  1.00  0.00           N  
ATOM   2029  CA  GLN B 124     -14.423  -6.817  -2.233  1.00  0.00           C  
ATOM   2030  C   GLN B 124     -13.005  -7.315  -1.970  1.00  0.00           C  
ATOM   2031  O   GLN B 124     -12.037  -6.573  -2.151  1.00  0.00           O  
ATOM   2032  CB  GLN B 124     -14.820  -7.103  -3.682  1.00  0.00           C  
ATOM   2033  CG  GLN B 124     -16.270  -6.765  -4.001  1.00  0.00           C  
ATOM   2034  CD  GLN B 124     -16.631  -7.038  -5.449  1.00  0.00           C  
ATOM   2035  OE1 GLN B 124     -15.787  -6.933  -6.344  1.00  0.00           O  
ATOM   2036  NE2 GLN B 124     -17.890  -7.390  -5.689  1.00  0.00           N  
ATOM   2037  H   GLN B 124     -14.099  -4.725  -2.553  1.00  0.00           H  
ATOM   2038  HA  GLN B 124     -15.096  -7.364  -1.574  1.00  0.00           H  
ATOM   2039 1HB  GLN B 124     -14.182  -6.530  -4.354  1.00  0.00           H  
ATOM   2040 2HB  GLN B 124     -14.661  -8.159  -3.901  1.00  0.00           H  
ATOM   2041 1HG  GLN B 124     -16.921  -7.370  -3.370  1.00  0.00           H  
ATOM   2042 2HG  GLN B 124     -16.437  -5.706  -3.804  1.00  0.00           H  
ATOM   2043 1HE2 GLN B 124     -18.186  -7.583  -6.626  1.00  0.00           H  
ATOM   2044 2HE2 GLN B 124     -18.542  -7.463  -4.934  1.00  0.00           H  
ATOM   2045  N   VAL B 125     -12.910  -8.618  -1.555  1.00  0.00           N  
ATOM   2046  CA  VAL B 125     -11.614  -9.264  -1.371  1.00  0.00           C  
ATOM   2047  C   VAL B 125     -11.608 -10.621  -2.071  1.00  0.00           C  
ATOM   2048  O   VAL B 125     -12.627 -11.315  -2.102  1.00  0.00           O  
ATOM   2049  CB  VAL B 125     -11.273  -9.436   0.127  1.00  0.00           C  
ATOM   2050  CG1 VAL B 125     -12.346 -10.261   0.834  1.00  0.00           C  
ATOM   2051  CG2 VAL B 125      -9.900 -10.086   0.289  1.00  0.00           C  
ATOM   2052  H   VAL B 125     -13.752  -9.144  -1.372  1.00  0.00           H  
ATOM   2053  HA  VAL B 125     -10.846  -8.635  -1.824  1.00  0.00           H  
ATOM   2054  HB  VAL B 125     -11.265  -8.455   0.603  1.00  0.00           H  
ATOM   2055 1HG1 VAL B 125     -12.086 -10.370   1.887  1.00  0.00           H  
ATOM   2056 2HG1 VAL B 125     -13.308  -9.756   0.748  1.00  0.00           H  
ATOM   2057 3HG1 VAL B 125     -12.409 -11.247   0.373  1.00  0.00           H  
ATOM   2058 1HG2 VAL B 125      -9.674 -10.200   1.349  1.00  0.00           H  
ATOM   2059 2HG2 VAL B 125      -9.903 -11.066  -0.189  1.00  0.00           H  
ATOM   2060 3HG2 VAL B 125      -9.142  -9.457  -0.178  1.00  0.00           H  
ATOM   2061  N   TRP B 126     -10.527 -10.940  -2.743  1.00  0.00           N  
ATOM   2062  CA  TRP B 126     -10.235 -12.230  -3.359  1.00  0.00           C  
ATOM   2063  C   TRP B 126      -9.007 -12.873  -2.722  1.00  0.00           C  
ATOM   2064  O   TRP B 126      -7.984 -12.212  -2.526  1.00  0.00           O  
ATOM   2065  CB  TRP B 126     -10.019 -12.070  -4.867  1.00  0.00           C  
ATOM   2066  CG  TRP B 126     -11.231 -11.591  -5.608  1.00  0.00           C  
ATOM   2067  CD1 TRP B 126     -12.110 -12.352  -6.328  1.00  0.00           C  
ATOM   2068  CD2 TRP B 126     -11.694 -10.241  -5.706  1.00  0.00           C  
ATOM   2069  NE1 TRP B 126     -13.093 -11.555  -6.868  1.00  0.00           N  
ATOM   2070  CE2 TRP B 126     -12.861 -10.256  -6.501  1.00  0.00           C  
ATOM   2071  CE3 TRP B 126     -11.235  -9.019  -5.197  1.00  0.00           C  
ATOM   2072  CZ2 TRP B 126     -13.577  -9.094  -6.799  1.00  0.00           C  
ATOM   2073  CZ3 TRP B 126     -11.949  -7.863  -5.495  1.00  0.00           C  
ATOM   2074  CH2 TRP B 126     -13.106  -7.912  -6.289  1.00  0.00           C  
ATOM   2075  H   TRP B 126      -9.852 -10.193  -2.822  1.00  0.00           H  
ATOM   2076  HA  TRP B 126     -11.087 -12.891  -3.198  1.00  0.00           H  
ATOM   2077 1HB  TRP B 126      -9.211 -11.361  -5.046  1.00  0.00           H  
ATOM   2078 2HB  TRP B 126      -9.716 -13.026  -5.295  1.00  0.00           H  
ATOM   2079  HD1 TRP B 126     -12.041 -13.431  -6.455  1.00  0.00           H  
ATOM   2080  HE1 TRP B 126     -13.860 -11.874  -7.442  1.00  0.00           H  
ATOM   2081  HE3 TRP B 126     -10.339  -8.975  -4.579  1.00  0.00           H  
ATOM   2082  HZ2 TRP B 126     -14.479  -9.110  -7.411  1.00  0.00           H  
ATOM   2083  HZ3 TRP B 126     -11.587  -6.915  -5.096  1.00  0.00           H  
ATOM   2084  HH2 TRP B 126     -13.640  -6.986  -6.504  1.00  0.00           H  
ATOM   2085  N   VAL B 127      -9.101 -14.201  -2.405  1.00  0.00           N  
ATOM   2086  CA  VAL B 127      -7.958 -14.913  -1.844  1.00  0.00           C  
ATOM   2087  C   VAL B 127      -7.568 -16.070  -2.762  1.00  0.00           C  
ATOM   2088  O   VAL B 127      -8.369 -16.975  -3.004  1.00  0.00           O  
ATOM   2089  CB  VAL B 127      -8.258 -15.439  -0.422  1.00  0.00           C  
ATOM   2090  CG1 VAL B 127      -7.029 -16.125   0.170  1.00  0.00           C  
ATOM   2091  CG2 VAL B 127      -8.724 -14.298   0.480  1.00  0.00           C  
ATOM   2092  H   VAL B 127      -9.965 -14.701  -2.557  1.00  0.00           H  
ATOM   2093  HA  VAL B 127      -7.117 -14.221  -1.779  1.00  0.00           H  
ATOM   2094  HB  VAL B 127      -9.042 -16.194  -0.482  1.00  0.00           H  
ATOM   2095 1HG1 VAL B 127      -7.262 -16.488   1.171  1.00  0.00           H  
ATOM   2096 2HG1 VAL B 127      -6.741 -16.965  -0.462  1.00  0.00           H  
ATOM   2097 3HG1 VAL B 127      -6.206 -15.413   0.226  1.00  0.00           H  
ATOM   2098 1HG2 VAL B 127      -8.932 -14.684   1.477  1.00  0.00           H  
ATOM   2099 2HG2 VAL B 127      -7.943 -13.539   0.540  1.00  0.00           H  
ATOM   2100 3HG2 VAL B 127      -9.630 -13.854   0.067  1.00  0.00           H  
ATOM   2101  N   TYR B 128      -6.363 -15.980  -3.256  1.00  0.00           N  
ATOM   2102  CA  TYR B 128      -5.851 -17.026  -4.135  1.00  0.00           C  
ATOM   2103  C   TYR B 128      -4.909 -17.958  -3.381  1.00  0.00           C  
ATOM   2104  O   TYR B 128      -4.033 -17.501  -2.644  1.00  0.00           O  
ATOM   2105  CB  TYR B 128      -5.127 -16.412  -5.337  1.00  0.00           C  
ATOM   2106  CG  TYR B 128      -6.056 -15.928  -6.423  1.00  0.00           C  
ATOM   2107  CD1 TYR B 128      -6.271 -16.685  -7.572  1.00  0.00           C  
ATOM   2108  CD2 TYR B 128      -6.721 -14.712  -6.302  1.00  0.00           C  
ATOM   2109  CE1 TYR B 128      -7.125 -16.242  -8.576  1.00  0.00           C  
ATOM   2110  CE2 TYR B 128      -7.577 -14.259  -7.300  1.00  0.00           C  
ATOM   2111  CZ  TYR B 128      -7.773 -15.030  -8.432  1.00  0.00           C  
ATOM   2112  OH  TYR B 128      -8.620 -14.586  -9.423  1.00  0.00           O  
ATOM   2113  H   TYR B 128      -5.774 -15.189  -3.037  1.00  0.00           H  
ATOM   2114  HA  TYR B 128      -6.693 -17.614  -4.500  1.00  0.00           H  
ATOM   2115 1HB  TYR B 128      -4.521 -15.568  -5.005  1.00  0.00           H  
ATOM   2116 2HB  TYR B 128      -4.451 -17.149  -5.770  1.00  0.00           H  
ATOM   2117  HD1 TYR B 128      -5.766 -17.643  -7.696  1.00  0.00           H  
ATOM   2118  HD2 TYR B 128      -6.574 -14.097  -5.414  1.00  0.00           H  
ATOM   2119  HE1 TYR B 128      -7.280 -16.850  -9.467  1.00  0.00           H  
ATOM   2120  HE2 TYR B 128      -8.087 -13.302  -7.188  1.00  0.00           H  
ATOM   2121  HH  TYR B 128      -8.987 -13.735  -9.172  1.00  0.00           H  
ATOM   2122  N   THR B 129      -5.126 -19.255  -3.504  1.00  0.00           N  
ATOM   2123  CA  THR B 129      -4.222 -20.336  -3.126  1.00  0.00           C  
ATOM   2124  C   THR B 129      -3.783 -21.128  -4.355  1.00  0.00           C  
ATOM   2125  O   THR B 129      -4.491 -22.034  -4.801  1.00  0.00           O  
ATOM   2126  CB  THR B 129      -4.881 -21.285  -2.109  1.00  0.00           C  
ATOM   2127  OG1 THR B 129      -5.481 -20.512  -1.062  1.00  0.00           O  
ATOM   2128  CG2 THR B 129      -3.855 -22.235  -1.499  1.00  0.00           C  
ATOM   2129  H   THR B 129      -6.024 -19.483  -3.907  1.00  0.00           H  
ATOM   2130  HA  THR B 129      -3.336 -19.900  -2.663  1.00  0.00           H  
ATOM   2131  HB  THR B 129      -5.653 -21.872  -2.606  1.00  0.00           H  
ATOM   2132  HG1 THR B 129      -5.336 -19.578  -1.232  1.00  0.00           H  
ATOM   2133 1HG2 THR B 129      -4.349 -22.894  -0.785  1.00  0.00           H  
ATOM   2134 2HG2 THR B 129      -3.398 -22.832  -2.288  1.00  0.00           H  
ATOM   2135 3HG2 THR B 129      -3.085 -21.659  -0.988  1.00  0.00           H  
ATOM   2136  N   GLY B 130      -2.597 -20.777  -4.854  1.00  0.00           N  
ATOM   2137  CA  GLY B 130      -2.249 -21.273  -6.176  1.00  0.00           C  
ATOM   2138  C   GLY B 130      -3.153 -20.738  -7.271  1.00  0.00           C  
ATOM   2139  O   GLY B 130      -3.318 -19.525  -7.410  1.00  0.00           O  
ATOM   2140  H   GLY B 130      -1.940 -20.190  -4.360  1.00  0.00           H  
ATOM   2141 1HA  GLY B 130      -1.220 -20.999  -6.408  1.00  0.00           H  
ATOM   2142 2HA  GLY B 130      -2.301 -22.361  -6.181  1.00  0.00           H  
ATOM   2143  N   ALA B 131      -3.916 -21.608  -8.021  1.00  0.00           N  
ATOM   2144  CA  ALA B 131      -4.798 -21.198  -9.111  1.00  0.00           C  
ATOM   2145  C   ALA B 131      -6.236 -21.042  -8.624  1.00  0.00           C  
ATOM   2146  O   ALA B 131      -7.076 -20.471  -9.323  1.00  0.00           O  
ATOM   2147  CB  ALA B 131      -4.733 -22.206 -10.256  1.00  0.00           C  
ATOM   2148  H   ALA B 131      -3.847 -22.588  -7.786  1.00  0.00           H  
ATOM   2149  HA  ALA B 131      -4.458 -20.228  -9.475  1.00  0.00           H  
ATOM   2150 1HB  ALA B 131      -5.396 -21.886 -11.060  1.00  0.00           H  
ATOM   2151 2HB  ALA B 131      -3.711 -22.266 -10.630  1.00  0.00           H  
ATOM   2152 3HB  ALA B 131      -5.046 -23.185  -9.897  1.00  0.00           H  
ATOM   2153  N   SER B 132      -6.499 -21.595  -7.368  1.00  0.00           N  
ATOM   2154  CA  SER B 132      -7.839 -21.559  -6.791  1.00  0.00           C  
ATOM   2155  C   SER B 132      -8.131 -20.206  -6.153  1.00  0.00           C  
ATOM   2156  O   SER B 132      -7.255 -19.609  -5.523  1.00  0.00           O  
ATOM   2157  CB  SER B 132      -8.004 -22.669  -5.751  1.00  0.00           C  
ATOM   2158  OG  SER B 132      -7.882 -23.945  -6.354  1.00  0.00           O  
ATOM   2159  H   SER B 132      -5.750 -22.029  -6.847  1.00  0.00           H  
ATOM   2160  HA  SER B 132      -8.564 -21.719  -7.590  1.00  0.00           H  
ATOM   2161 1HB  SER B 132      -7.248 -22.555  -4.974  1.00  0.00           H  
ATOM   2162 2HB  SER B 132      -8.979 -22.579  -5.275  1.00  0.00           H  
ATOM   2163  HG  SER B 132      -7.723 -23.783  -7.287  1.00  0.00           H  
ATOM   2164  N   VAL B 133      -9.467 -19.792  -6.337  1.00  0.00           N  
ATOM   2165  CA  VAL B 133      -9.817 -18.480  -5.803  1.00  0.00           C  
ATOM   2166  C   VAL B 133     -11.024 -18.604  -4.876  1.00  0.00           C  
ATOM   2167  O   VAL B 133     -11.976 -19.328  -5.179  1.00  0.00           O  
ATOM   2168  CB  VAL B 133     -10.115 -17.468  -6.933  1.00  0.00           C  
ATOM   2169  CG1 VAL B 133     -11.293 -17.940  -7.784  1.00  0.00           C  
ATOM   2170  CG2 VAL B 133     -10.395 -16.085  -6.349  1.00  0.00           C  
ATOM   2171  H   VAL B 133     -10.176 -20.338  -6.805  1.00  0.00           H  
ATOM   2172  HA  VAL B 133      -8.971 -18.104  -5.226  1.00  0.00           H  
ATOM   2173  HB  VAL B 133      -9.250 -17.411  -7.594  1.00  0.00           H  
ATOM   2174 1HG1 VAL B 133     -11.486 -17.213  -8.574  1.00  0.00           H  
ATOM   2175 2HG1 VAL B 133     -11.056 -18.906  -8.230  1.00  0.00           H  
ATOM   2176 3HG1 VAL B 133     -12.179 -18.037  -7.157  1.00  0.00           H  
ATOM   2177 1HG2 VAL B 133     -10.602 -15.384  -7.157  1.00  0.00           H  
ATOM   2178 2HG2 VAL B 133     -11.258 -16.138  -5.684  1.00  0.00           H  
ATOM   2179 3HG2 VAL B 133      -9.525 -15.744  -5.788  1.00  0.00           H  
ATOM   2180  N   LEU B 134     -10.887 -18.056  -3.655  1.00  0.00           N  
ATOM   2181  CA  LEU B 134     -11.998 -17.790  -2.748  1.00  0.00           C  
ATOM   2182  C   LEU B 134     -12.455 -16.340  -2.861  1.00  0.00           C  
ATOM   2183  O   LEU B 134     -11.674 -15.417  -2.619  1.00  0.00           O  
ATOM   2184  CB  LEU B 134     -11.597 -18.100  -1.303  1.00  0.00           C  
ATOM   2185  CG  LEU B 134     -12.669 -17.869  -0.238  1.00  0.00           C  
ATOM   2186  CD1 LEU B 134     -13.831 -18.837  -0.435  1.00  0.00           C  
ATOM   2187  CD2 LEU B 134     -12.076 -18.016   1.159  1.00  0.00           C  
ATOM   2188  H   LEU B 134      -9.948 -17.821  -3.366  1.00  0.00           H  
ATOM   2189  HA  LEU B 134     -12.832 -18.435  -3.024  1.00  0.00           H  
ATOM   2190 1HB  LEU B 134     -11.298 -19.145  -1.242  1.00  0.00           H  
ATOM   2191 2HB  LEU B 134     -10.739 -17.482  -1.040  1.00  0.00           H  
ATOM   2192  HG  LEU B 134     -13.077 -16.864  -0.345  1.00  0.00           H  
ATOM   2193 1HD1 LEU B 134     -14.586 -18.660   0.331  1.00  0.00           H  
ATOM   2194 2HD1 LEU B 134     -14.271 -18.681  -1.420  1.00  0.00           H  
ATOM   2195 3HD1 LEU B 134     -13.468 -19.861  -0.357  1.00  0.00           H  
ATOM   2196 1HD2 LEU B 134     -12.854 -17.847   1.904  1.00  0.00           H  
ATOM   2197 2HD2 LEU B 134     -11.671 -19.021   1.278  1.00  0.00           H  
ATOM   2198 3HD2 LEU B 134     -11.279 -17.285   1.295  1.00  0.00           H  
ATOM   2199  N   GLY B 135     -13.627 -15.958  -3.330  1.00  0.00           N  
ATOM   2200  CA  GLY B 135     -14.112 -14.601  -3.522  1.00  0.00           C  
ATOM   2201  C   GLY B 135     -14.843 -14.409  -4.837  1.00  0.00           C  
ATOM   2202  O   GLY B 135     -15.003 -15.357  -5.609  1.00  0.00           O  
ATOM   2203  H   GLY B 135     -14.227 -16.734  -3.572  1.00  0.00           H  
ATOM   2204 1HA  GLY B 135     -14.785 -14.336  -2.707  1.00  0.00           H  
ATOM   2205 2HA  GLY B 135     -13.274 -13.906  -3.484  1.00  0.00           H  
ATOM   2206  N   PRO B 136     -15.490 -13.310  -5.091  1.00  0.00           N  
ATOM   2207  CA  PRO B 136     -15.366 -12.114  -4.255  1.00  0.00           C  
ATOM   2208  C   PRO B 136     -16.132 -12.233  -2.939  1.00  0.00           C  
ATOM   2209  O   PRO B 136     -17.236 -12.783  -2.910  1.00  0.00           O  
ATOM   2210  CB  PRO B 136     -15.957 -11.007  -5.132  1.00  0.00           C  
ATOM   2211  CG  PRO B 136     -16.929 -11.707  -6.026  1.00  0.00           C  
ATOM   2212  CD  PRO B 136     -16.439 -13.107  -6.261  1.00  0.00           C  
ATOM   2213  HA  PRO B 136     -14.302 -11.924  -4.050  1.00  0.00           H  
ATOM   2214 1HB  PRO B 136     -16.437 -10.244  -4.502  1.00  0.00           H  
ATOM   2215 2HB  PRO B 136     -15.156 -10.503  -5.693  1.00  0.00           H  
ATOM   2216 1HG  PRO B 136     -17.928 -11.720  -5.565  1.00  0.00           H  
ATOM   2217 2HG  PRO B 136     -17.026 -11.166  -6.979  1.00  0.00           H  
ATOM   2218 1HD  PRO B 136     -17.290 -13.804  -6.232  1.00  0.00           H  
ATOM   2219 2HD  PRO B 136     -15.928 -13.159  -7.234  1.00  0.00           H  
ATOM   2220  N   ARG B 137     -15.554 -11.846  -1.782  1.00  0.00           N  
ATOM   2221  CA  ARG B 137     -16.218 -11.678  -0.494  1.00  0.00           C  
ATOM   2222  C   ARG B 137     -16.225 -10.213  -0.069  1.00  0.00           C  
ATOM   2223  O   ARG B 137     -15.319  -9.455  -0.420  1.00  0.00           O  
ATOM   2224  CB  ARG B 137     -15.536 -12.531   0.578  1.00  0.00           C  
ATOM   2225  CG  ARG B 137     -15.596 -14.026   0.305  1.00  0.00           C  
ATOM   2226  CD  ARG B 137     -15.080 -14.836   1.486  1.00  0.00           C  
ATOM   2227  NE  ARG B 137     -13.663 -14.584   1.735  1.00  0.00           N  
ATOM   2228  CZ  ARG B 137     -12.927 -15.224   2.640  1.00  0.00           C  
ATOM   2229  NH1 ARG B 137     -13.462 -16.171   3.403  1.00  0.00           N  
ATOM   2230  NH2 ARG B 137     -11.647 -14.916   2.783  1.00  0.00           N  
ATOM   2231  H   ARG B 137     -14.563 -11.663  -1.852  1.00  0.00           H  
ATOM   2232  HA  ARG B 137     -17.253 -12.006  -0.593  1.00  0.00           H  
ATOM   2233 1HB  ARG B 137     -14.489 -12.243   0.660  1.00  0.00           H  
ATOM   2234 2HB  ARG B 137     -16.004 -12.343   1.544  1.00  0.00           H  
ATOM   2235 1HG  ARG B 137     -16.628 -14.320   0.113  1.00  0.00           H  
ATOM   2236 2HG  ARG B 137     -14.984 -14.262  -0.566  1.00  0.00           H  
ATOM   2237 1HD  ARG B 137     -15.639 -14.568   2.382  1.00  0.00           H  
ATOM   2238 2HD  ARG B 137     -15.209 -15.898   1.282  1.00  0.00           H  
ATOM   2239  HE  ARG B 137     -13.208 -13.872   1.180  1.00  0.00           H  
ATOM   2240 1HH1 ARG B 137     -14.438 -16.412   3.299  1.00  0.00           H  
ATOM   2241 2HH1 ARG B 137     -12.894 -16.650   4.086  1.00  0.00           H  
ATOM   2242 1HH2 ARG B 137     -11.233 -14.197   2.206  1.00  0.00           H  
ATOM   2243 2HH2 ARG B 137     -11.085 -15.399   3.468  1.00  0.00           H  
ATOM   2244  N   ARG B 138     -17.243  -9.849   0.653  1.00  0.00           N  
ATOM   2245  CA  ARG B 138     -17.273  -8.502   1.214  1.00  0.00           C  
ATOM   2246  C   ARG B 138     -16.243  -8.349   2.328  1.00  0.00           C  
ATOM   2247  O   ARG B 138     -15.917  -9.319   3.016  1.00  0.00           O  
ATOM   2248  CB  ARG B 138     -18.670  -8.171   1.743  1.00  0.00           C  
ATOM   2249  CG  ARG B 138     -19.728  -8.052   0.657  1.00  0.00           C  
ATOM   2250  CD  ARG B 138     -21.078  -7.640   1.228  1.00  0.00           C  
ATOM   2251  NE  ARG B 138     -22.075  -7.458   0.177  1.00  0.00           N  
ATOM   2252  CZ  ARG B 138     -23.334  -7.082   0.383  1.00  0.00           C  
ATOM   2253  NH1 ARG B 138     -23.777  -6.840   1.611  1.00  0.00           N  
ATOM   2254  NH2 ARG B 138     -24.157  -6.948  -0.647  1.00  0.00           N  
ATOM   2255  H   ARG B 138     -18.014 -10.475   0.835  1.00  0.00           H  
ATOM   2256  HA  ARG B 138     -17.023  -7.793   0.424  1.00  0.00           H  
ATOM   2257 1HB  ARG B 138     -18.987  -8.944   2.441  1.00  0.00           H  
ATOM   2258 2HB  ARG B 138     -18.638  -7.229   2.290  1.00  0.00           H  
ATOM   2259 1HG  ARG B 138     -19.420  -7.301  -0.071  1.00  0.00           H  
ATOM   2260 2HG  ARG B 138     -19.846  -9.014   0.157  1.00  0.00           H  
ATOM   2261 1HD  ARG B 138     -21.435  -8.411   1.910  1.00  0.00           H  
ATOM   2262 2HD  ARG B 138     -20.973  -6.699   1.767  1.00  0.00           H  
ATOM   2263  HE  ARG B 138     -21.789  -7.630  -0.778  1.00  0.00           H  
ATOM   2264 1HH1 ARG B 138     -23.156  -6.941   2.401  1.00  0.00           H  
ATOM   2265 2HH1 ARG B 138     -24.735  -6.555   1.755  1.00  0.00           H  
ATOM   2266 1HH2 ARG B 138     -23.827  -7.131  -1.585  1.00  0.00           H  
ATOM   2267 2HH2 ARG B 138     -25.113  -6.663  -0.495  1.00  0.00           H  
ATOM   2268  N   LEU B 139     -15.762  -7.054   2.583  1.00  0.00           N  
ATOM   2269  CA  LEU B 139     -14.730  -6.802   3.582  1.00  0.00           C  
ATOM   2270  C   LEU B 139     -15.240  -7.118   4.984  1.00  0.00           C  
ATOM   2271  O   LEU B 139     -14.452  -7.421   5.882  1.00  0.00           O  
ATOM   2272  CB  LEU B 139     -14.261  -5.346   3.513  1.00  0.00           C  
ATOM   2273  CG  LEU B 139     -13.476  -4.945   2.263  1.00  0.00           C  
ATOM   2274  CD1 LEU B 139     -13.007  -3.498   2.373  1.00  0.00           C  
ATOM   2275  CD2 LEU B 139     -12.291  -5.882   2.052  1.00  0.00           C  
ATOM   2276  H   LEU B 139     -16.141  -6.277   2.060  1.00  0.00           H  
ATOM   2277  HA  LEU B 139     -13.881  -7.452   3.373  1.00  0.00           H  
ATOM   2278 1HB  LEU B 139     -15.133  -4.697   3.571  1.00  0.00           H  
ATOM   2279 2HB  LEU B 139     -13.626  -5.144   4.375  1.00  0.00           H  
ATOM   2280  HG  LEU B 139     -14.128  -4.998   1.391  1.00  0.00           H  
ATOM   2281 1HD1 LEU B 139     -12.450  -3.227   1.476  1.00  0.00           H  
ATOM   2282 2HD1 LEU B 139     -13.872  -2.842   2.474  1.00  0.00           H  
ATOM   2283 3HD1 LEU B 139     -12.364  -3.389   3.246  1.00  0.00           H  
ATOM   2284 1HD2 LEU B 139     -11.744  -5.582   1.157  1.00  0.00           H  
ATOM   2285 2HD2 LEU B 139     -11.628  -5.831   2.916  1.00  0.00           H  
ATOM   2286 3HD2 LEU B 139     -12.652  -6.904   1.931  1.00  0.00           H  
ATOM   2287  N   ASP B 140     -16.550  -7.139   5.145  1.00  0.00           N  
ATOM   2288  CA  ASP B 140     -17.104  -7.423   6.465  1.00  0.00           C  
ATOM   2289  C   ASP B 140     -16.853  -8.875   6.866  1.00  0.00           C  
ATOM   2290  O   ASP B 140     -16.841  -9.203   8.054  1.00  0.00           O  
ATOM   2291  CB  ASP B 140     -18.604  -7.122   6.493  1.00  0.00           C  
ATOM   2292  CG  ASP B 140     -19.386  -7.906   5.453  1.00  0.00           C  
ATOM   2293  OD1 ASP B 140     -18.772  -8.447   4.509  1.00  0.00           O  
ATOM   2294  OD2 ASP B 140     -20.628  -7.981   5.578  1.00  0.00           O  
ATOM   2295  H   ASP B 140     -17.179  -6.963   4.375  1.00  0.00           H  
ATOM   2296  HA  ASP B 140     -16.607  -6.783   7.194  1.00  0.00           H  
ATOM   2297 1HB  ASP B 140     -19.004  -7.357   7.479  1.00  0.00           H  
ATOM   2298 2HB  ASP B 140     -18.765  -6.058   6.320  1.00  0.00           H  
ATOM   2299  N   LYS B 141     -16.708  -9.703   5.876  1.00  0.00           N  
ATOM   2300  CA  LYS B 141     -16.399 -11.103   6.151  1.00  0.00           C  
ATOM   2301  C   LYS B 141     -15.033 -11.244   6.816  1.00  0.00           C  
ATOM   2302  O   LYS B 141     -14.733 -12.277   7.418  1.00  0.00           O  
ATOM   2303  CB  LYS B 141     -16.441 -11.925   4.862  1.00  0.00           C  
ATOM   2304  CG  LYS B 141     -17.828 -12.041   4.247  1.00  0.00           C  
ATOM   2305  CD  LYS B 141     -18.786 -12.792   5.163  1.00  0.00           C  
ATOM   2306  CE  LYS B 141     -20.156 -12.964   4.521  1.00  0.00           C  
ATOM   2307  NZ  LYS B 141     -21.128 -13.608   5.454  1.00  0.00           N  
ATOM   2308  H   LYS B 141     -16.804  -9.400   4.917  1.00  0.00           H  
ATOM   2309  HA  LYS B 141     -17.150 -11.495   6.838  1.00  0.00           H  
ATOM   2310 1HB  LYS B 141     -15.779 -11.475   4.122  1.00  0.00           H  
ATOM   2311 2HB  LYS B 141     -16.074 -12.932   5.060  1.00  0.00           H  
ATOM   2312 1HG  LYS B 141     -18.228 -11.044   4.060  1.00  0.00           H  
ATOM   2313 2HG  LYS B 141     -17.761 -12.570   3.297  1.00  0.00           H  
ATOM   2314 1HD  LYS B 141     -18.376 -13.777   5.390  1.00  0.00           H  
ATOM   2315 2HD  LYS B 141     -18.902 -12.243   6.097  1.00  0.00           H  
ATOM   2316 1HE  LYS B 141     -20.543 -11.990   4.225  1.00  0.00           H  
ATOM   2317 2HE  LYS B 141     -20.064 -13.581   3.627  1.00  0.00           H  
ATOM   2318 1HZ  LYS B 141     -22.022 -13.706   4.994  1.00  0.00           H  
ATOM   2319 2HZ  LYS B 141     -20.786 -14.520   5.721  1.00  0.00           H  
ATOM   2320 3HZ  LYS B 141     -21.235 -13.035   6.278  1.00  0.00           H  
ATOM   2321  N   LEU B 142     -14.203 -10.204   6.749  1.00  0.00           N  
ATOM   2322  CA  LEU B 142     -12.889 -10.184   7.383  1.00  0.00           C  
ATOM   2323  C   LEU B 142     -12.936  -9.429   8.707  1.00  0.00           C  
ATOM   2324  O   LEU B 142     -11.913  -9.281   9.379  1.00  0.00           O  
ATOM   2325  CB  LEU B 142     -11.855  -9.544   6.453  1.00  0.00           C  
ATOM   2326  CG  LEU B 142     -11.621 -10.245   5.114  1.00  0.00           C  
ATOM   2327  CD1 LEU B 142     -10.572  -9.495   4.299  1.00  0.00           C  
ATOM   2328  CD2 LEU B 142     -11.199 -11.693   5.335  1.00  0.00           C  
ATOM   2329  H   LEU B 142     -14.511  -9.394   6.230  1.00  0.00           H  
ATOM   2330  HA  LEU B 142     -12.587 -11.211   7.585  1.00  0.00           H  
ATOM   2331 1HB  LEU B 142     -12.168  -8.524   6.236  1.00  0.00           H  
ATOM   2332 2HB  LEU B 142     -10.897  -9.506   6.972  1.00  0.00           H  
ATOM   2333  HG  LEU B 142     -12.541 -10.230   4.530  1.00  0.00           H  
ATOM   2334 1HD1 LEU B 142     -10.416 -10.006   3.348  1.00  0.00           H  
ATOM   2335 2HD1 LEU B 142     -10.916  -8.478   4.111  1.00  0.00           H  
ATOM   2336 3HD1 LEU B 142      -9.634  -9.465   4.853  1.00  0.00           H  
ATOM   2337 1HD2 LEU B 142     -11.038 -12.176   4.371  1.00  0.00           H  
ATOM   2338 2HD2 LEU B 142     -10.275 -11.719   5.913  1.00  0.00           H  
ATOM   2339 3HD2 LEU B 142     -11.982 -12.221   5.879  1.00  0.00           H  
ATOM   2340  N   GLY B 143     -14.114  -8.931   9.104  1.00  0.00           N  
ATOM   2341  CA  GLY B 143     -14.257  -8.228  10.369  1.00  0.00           C  
ATOM   2342  C   GLY B 143     -14.110  -6.724  10.236  1.00  0.00           C  
ATOM   2343  O   GLY B 143     -13.948  -6.021  11.235  1.00  0.00           O  
ATOM   2344  H   GLY B 143     -14.923  -9.046   8.511  1.00  0.00           H  
ATOM   2345 1HA  GLY B 143     -15.235  -8.447  10.798  1.00  0.00           H  
ATOM   2346 2HA  GLY B 143     -13.509  -8.591  11.073  1.00  0.00           H  
ATOM   2347  N   LEU B 144     -14.046  -6.197   8.952  1.00  0.00           N  
ATOM   2348  CA  LEU B 144     -14.004  -4.756   8.723  1.00  0.00           C  
ATOM   2349  C   LEU B 144     -15.407  -4.160   8.755  1.00  0.00           C  
ATOM   2350  O   LEU B 144     -16.374  -4.817   8.364  1.00  0.00           O  
ATOM   2351  CB  LEU B 144     -13.334  -4.446   7.382  1.00  0.00           C  
ATOM   2352  CG  LEU B 144     -11.827  -4.694   7.303  1.00  0.00           C  
ATOM   2353  CD1 LEU B 144     -11.358  -4.645   5.853  1.00  0.00           C  
ATOM   2354  CD2 LEU B 144     -11.072  -3.675   8.149  1.00  0.00           C  
ATOM   2355  H   LEU B 144     -14.028  -6.822   8.159  1.00  0.00           H  
ATOM   2356  HA  LEU B 144     -13.419  -4.296   9.519  1.00  0.00           H  
ATOM   2357 1HB  LEU B 144     -13.804  -5.053   6.610  1.00  0.00           H  
ATOM   2358 2HB  LEU B 144     -13.504  -3.396   7.143  1.00  0.00           H  
ATOM   2359  HG  LEU B 144     -11.603  -5.695   7.672  1.00  0.00           H  
ATOM   2360 1HD1 LEU B 144     -10.283  -4.823   5.812  1.00  0.00           H  
ATOM   2361 2HD1 LEU B 144     -11.875  -5.413   5.277  1.00  0.00           H  
ATOM   2362 3HD1 LEU B 144     -11.579  -3.665   5.432  1.00  0.00           H  
ATOM   2363 1HD2 LEU B 144     -10.001  -3.868   8.081  1.00  0.00           H  
ATOM   2364 2HD2 LEU B 144     -11.284  -2.670   7.783  1.00  0.00           H  
ATOM   2365 3HD2 LEU B 144     -11.390  -3.758   9.188  1.00  0.00           H  
ATOM   2366  N   GLY B 145     -15.535  -2.971   9.323  1.00  0.00           N  
ATOM   2367  CA  GLY B 145     -16.817  -2.294   9.425  1.00  0.00           C  
ATOM   2368  C   GLY B 145     -17.417  -1.945   8.076  1.00  0.00           C  
ATOM   2369  O   GLY B 145     -16.705  -1.886   7.071  1.00  0.00           O  
ATOM   2370  H   GLY B 145     -14.711  -2.523   9.697  1.00  0.00           H  
ATOM   2371 1HA  GLY B 145     -17.521  -2.927   9.967  1.00  0.00           H  
ATOM   2372 2HA  GLY B 145     -16.699  -1.377  10.002  1.00  0.00           H  
ATOM   2373  N   ALA B 146     -18.687  -1.753   7.965  1.00  0.00           N  
ATOM   2374  CA  ALA B 146     -19.420  -1.428   6.744  1.00  0.00           C  
ATOM   2375  C   ALA B 146     -18.969  -0.087   6.173  1.00  0.00           C  
ATOM   2376  O   ALA B 146     -19.138   0.175   4.980  1.00  0.00           O  
ATOM   2377  CB  ALA B 146     -20.922  -1.409   7.016  1.00  0.00           C  
ATOM   2378  H   ALA B 146     -19.194  -1.845   8.833  1.00  0.00           H  
ATOM   2379  HA  ALA B 146     -19.205  -2.199   6.004  1.00  0.00           H  
ATOM   2380 1HB  ALA B 146     -21.455  -1.165   6.097  1.00  0.00           H  
ATOM   2381 2HB  ALA B 146     -21.240  -2.389   7.371  1.00  0.00           H  
ATOM   2382 3HB  ALA B 146     -21.145  -0.660   7.774  1.00  0.00           H  
ATOM   2383  N   ASP B 147     -18.358   0.712   6.990  1.00  0.00           N  
ATOM   2384  CA  ASP B 147     -17.941   2.056   6.602  1.00  0.00           C  
ATOM   2385  C   ASP B 147     -16.603   2.026   5.867  1.00  0.00           C  
ATOM   2386  O   ASP B 147     -16.164   3.041   5.323  1.00  0.00           O  
ATOM   2387  CB  ASP B 147     -17.847   2.964   7.830  1.00  0.00           C  
ATOM   2388  CG  ASP B 147     -16.875   2.447   8.876  1.00  0.00           C  
ATOM   2389  OD1 ASP B 147     -16.985   1.270   9.281  1.00  0.00           O  
ATOM   2390  OD2 ASP B 147     -15.994   3.225   9.302  1.00  0.00           O  
ATOM   2391  H   ASP B 147     -18.166   0.389   7.927  1.00  0.00           H  
ATOM   2392  HA  ASP B 147     -18.687   2.467   5.921  1.00  0.00           H  
ATOM   2393 1HB  ASP B 147     -17.530   3.961   7.522  1.00  0.00           H  
ATOM   2394 2HB  ASP B 147     -18.832   3.061   8.287  1.00  0.00           H  
ATOM   2395  N   VAL B 148     -15.942   0.909   5.895  1.00  0.00           N  
ATOM   2396  CA  VAL B 148     -14.668   0.782   5.195  1.00  0.00           C  
ATOM   2397  C   VAL B 148     -14.916   0.609   3.698  1.00  0.00           C  
ATOM   2398  O   VAL B 148     -15.502  -0.389   3.270  1.00  0.00           O  
ATOM   2399  CB  VAL B 148     -13.838  -0.403   5.737  1.00  0.00           C  
ATOM   2400  CG1 VAL B 148     -12.534  -0.552   4.956  1.00  0.00           C  
ATOM   2401  CG2 VAL B 148     -13.554  -0.217   7.227  1.00  0.00           C  
ATOM   2402  H   VAL B 148     -16.305   0.115   6.403  1.00  0.00           H  
ATOM   2403  HA  VAL B 148     -14.095   1.697   5.351  1.00  0.00           H  
ATOM   2404  HB  VAL B 148     -14.400  -1.325   5.590  1.00  0.00           H  
ATOM   2405 1HG1 VAL B 148     -11.965  -1.393   5.354  1.00  0.00           H  
ATOM   2406 2HG1 VAL B 148     -12.758  -0.732   3.905  1.00  0.00           H  
ATOM   2407 3HG1 VAL B 148     -11.946   0.361   5.052  1.00  0.00           H  
ATOM   2408 1HG2 VAL B 148     -12.969  -1.060   7.594  1.00  0.00           H  
ATOM   2409 2HG2 VAL B 148     -12.995   0.706   7.378  1.00  0.00           H  
ATOM   2410 3HG2 VAL B 148     -14.496  -0.164   7.773  1.00  0.00           H  
ATOM   2411  N   ALA B 149     -14.424   1.557   2.937  1.00  0.00           N  
ATOM   2412  CA  ALA B 149     -14.711   1.602   1.506  1.00  0.00           C  
ATOM   2413  C   ALA B 149     -13.728   0.737   0.722  1.00  0.00           C  
ATOM   2414  O   ALA B 149     -14.106   0.089  -0.257  1.00  0.00           O  
ATOM   2415  CB  ALA B 149     -14.670   3.042   0.999  1.00  0.00           C  
ATOM   2416  H   ALA B 149     -13.836   2.270   3.343  1.00  0.00           H  
ATOM   2417  HA  ALA B 149     -15.712   1.201   1.349  1.00  0.00           H  
ATOM   2418 1HB  ALA B 149     -14.886   3.058  -0.069  1.00  0.00           H  
ATOM   2419 2HB  ALA B 149     -15.415   3.636   1.529  1.00  0.00           H  
ATOM   2420 3HB  ALA B 149     -13.681   3.461   1.175  1.00  0.00           H  
ATOM   2421  N   GLN B 150     -12.520   0.712   1.242  1.00  0.00           N  
ATOM   2422  CA  GLN B 150     -11.478  -0.038   0.549  1.00  0.00           C  
ATOM   2423  C   GLN B 150     -10.290  -0.308   1.468  1.00  0.00           C  
ATOM   2424  O   GLN B 150     -10.096   0.395   2.463  1.00  0.00           O  
ATOM   2425  CB  GLN B 150     -11.015   0.715  -0.699  1.00  0.00           C  
ATOM   2426  CG  GLN B 150     -10.329   2.041  -0.399  1.00  0.00           C  
ATOM   2427  CD  GLN B 150      -9.975   2.816  -1.654  1.00  0.00           C  
ATOM   2428  OE1 GLN B 150      -9.919   2.253  -2.752  1.00  0.00           O  
ATOM   2429  NE2 GLN B 150      -9.731   4.113  -1.501  1.00  0.00           N  
ATOM   2430  H   GLN B 150     -12.292   1.193   2.101  1.00  0.00           H  
ATOM   2431  HA  GLN B 150     -11.890  -0.999   0.242  1.00  0.00           H  
ATOM   2432 1HB  GLN B 150     -10.320   0.093  -1.262  1.00  0.00           H  
ATOM   2433 2HB  GLN B 150     -11.872   0.914  -1.343  1.00  0.00           H  
ATOM   2434 1HG  GLN B 150     -10.998   2.657   0.202  1.00  0.00           H  
ATOM   2435 2HG  GLN B 150      -9.408   1.846   0.150  1.00  0.00           H  
ATOM   2436 1HE2 GLN B 150      -9.492   4.675  -2.294  1.00  0.00           H  
ATOM   2437 2HE2 GLN B 150      -9.786   4.529  -0.593  1.00  0.00           H  
ATOM   2438  N   VAL B 151      -9.483  -1.291   1.098  1.00  0.00           N  
ATOM   2439  CA  VAL B 151      -8.207  -1.598   1.736  1.00  0.00           C  
ATOM   2440  C   VAL B 151      -7.059  -1.089   0.866  1.00  0.00           C  
ATOM   2441  O   VAL B 151      -6.898  -1.523  -0.277  1.00  0.00           O  
ATOM   2442  CB  VAL B 151      -8.050  -3.113   1.992  1.00  0.00           C  
ATOM   2443  CG1 VAL B 151      -6.670  -3.424   2.569  1.00  0.00           C  
ATOM   2444  CG2 VAL B 151      -9.149  -3.611   2.930  1.00  0.00           C  
ATOM   2445  H   VAL B 151      -9.791  -1.854   0.319  1.00  0.00           H  
ATOM   2446  HA  VAL B 151      -8.169  -1.086   2.698  1.00  0.00           H  
ATOM   2447  HB  VAL B 151      -8.121  -3.642   1.041  1.00  0.00           H  
ATOM   2448 1HG1 VAL B 151      -6.581  -4.497   2.741  1.00  0.00           H  
ATOM   2449 2HG1 VAL B 151      -5.901  -3.105   1.865  1.00  0.00           H  
ATOM   2450 3HG1 VAL B 151      -6.542  -2.894   3.513  1.00  0.00           H  
ATOM   2451 1HG2 VAL B 151      -9.025  -4.680   3.100  1.00  0.00           H  
ATOM   2452 2HG2 VAL B 151      -9.083  -3.082   3.881  1.00  0.00           H  
ATOM   2453 3HG2 VAL B 151     -10.124  -3.426   2.479  1.00  0.00           H  
ATOM   2454  N   THR B 152      -6.315  -0.147   1.352  1.00  0.00           N  
ATOM   2455  CA  THR B 152      -5.329   0.556   0.539  1.00  0.00           C  
ATOM   2456  C   THR B 152      -3.930  -0.001   0.784  1.00  0.00           C  
ATOM   2457  O   THR B 152      -2.993   0.314   0.047  1.00  0.00           O  
ATOM   2458  CB  THR B 152      -5.341   2.068   0.829  1.00  0.00           C  
ATOM   2459  OG1 THR B 152      -5.203   2.279   2.240  1.00  0.00           O  
ATOM   2460  CG2 THR B 152      -6.642   2.709   0.357  1.00  0.00           C  
ATOM   2461  H   THR B 152      -6.423   0.107   2.324  1.00  0.00           H  
ATOM   2462  HA  THR B 152      -5.578   0.408  -0.512  1.00  0.00           H  
ATOM   2463  HB  THR B 152      -4.507   2.544   0.314  1.00  0.00           H  
ATOM   2464  HG1 THR B 152      -5.134   1.431   2.685  1.00  0.00           H  
ATOM   2465 1HG2 THR B 152      -6.621   3.777   0.575  1.00  0.00           H  
ATOM   2466 2HG2 THR B 152      -6.753   2.559  -0.717  1.00  0.00           H  
ATOM   2467 3HG2 THR B 152      -7.483   2.250   0.875  1.00  0.00           H  
ATOM   2468  N   GLY B 153      -3.746  -1.000   1.672  1.00  0.00           N  
ATOM   2469  CA  GLY B 153      -2.450  -1.625   1.883  1.00  0.00           C  
ATOM   2470  C   GLY B 153      -2.429  -2.569   3.070  1.00  0.00           C  
ATOM   2471  O   GLY B 153      -3.406  -2.659   3.816  1.00  0.00           O  
ATOM   2472  H   GLY B 153      -4.540  -1.322   2.207  1.00  0.00           H  
ATOM   2473 1HA  GLY B 153      -2.164  -2.181   0.990  1.00  0.00           H  
ATOM   2474 2HA  GLY B 153      -1.695  -0.855   2.037  1.00  0.00           H  
ATOM   2475  N   ALA B 154      -1.391  -3.359   3.216  1.00  0.00           N  
ATOM   2476  CA  ALA B 154      -1.176  -4.292   4.319  1.00  0.00           C  
ATOM   2477  C   ALA B 154       0.309  -4.417   4.650  1.00  0.00           C  
ATOM   2478  O   ALA B 154       1.161  -4.280   3.770  1.00  0.00           O  
ATOM   2479  CB  ALA B 154      -1.759  -5.662   3.979  1.00  0.00           C  
ATOM   2480  H   ALA B 154      -0.697  -3.293   2.485  1.00  0.00           H  
ATOM   2481  HA  ALA B 154      -1.687  -3.900   5.199  1.00  0.00           H  
ATOM   2482 1HB  ALA B 154      -1.591  -6.346   4.811  1.00  0.00           H  
ATOM   2483 2HB  ALA B 154      -2.830  -5.567   3.798  1.00  0.00           H  
ATOM   2484 3HB  ALA B 154      -1.274  -6.052   3.086  1.00  0.00           H  
ATOM   2485  N   LEU B 155       0.636  -4.576   5.968  1.00  0.00           N  
ATOM   2486  CA  LEU B 155       1.979  -4.825   6.481  1.00  0.00           C  
ATOM   2487  C   LEU B 155       1.974  -5.978   7.479  1.00  0.00           C  
ATOM   2488  O   LEU B 155       1.003  -6.162   8.217  1.00  0.00           O  
ATOM   2489  CB  LEU B 155       2.543  -3.565   7.141  1.00  0.00           C  
ATOM   2490  CG  LEU B 155       2.645  -2.323   6.255  1.00  0.00           C  
ATOM   2491  CD1 LEU B 155       3.116  -1.125   7.073  1.00  0.00           C  
ATOM   2492  CD2 LEU B 155       3.585  -2.578   5.081  1.00  0.00           C  
ATOM   2493  H   LEU B 155      -0.135  -4.511   6.618  1.00  0.00           H  
ATOM   2494  HA  LEU B 155       2.623  -5.098   5.646  1.00  0.00           H  
ATOM   2495 1HB  LEU B 155       1.914  -3.307   7.991  1.00  0.00           H  
ATOM   2496 2HB  LEU B 155       3.545  -3.785   7.510  1.00  0.00           H  
ATOM   2497  HG  LEU B 155       1.657  -2.070   5.868  1.00  0.00           H  
ATOM   2498 1HD1 LEU B 155       3.184  -0.248   6.429  1.00  0.00           H  
ATOM   2499 2HD1 LEU B 155       2.405  -0.930   7.876  1.00  0.00           H  
ATOM   2500 3HD1 LEU B 155       4.096  -1.338   7.499  1.00  0.00           H  
ATOM   2501 1HD2 LEU B 155       3.644  -1.683   4.461  1.00  0.00           H  
ATOM   2502 2HD2 LEU B 155       4.578  -2.825   5.457  1.00  0.00           H  
ATOM   2503 3HD2 LEU B 155       3.206  -3.408   4.485  1.00  0.00           H  
ATOM   2504  N   ARG B 156       3.083  -6.680   7.376  1.00  0.00           N  
ATOM   2505  CA  ARG B 156       3.266  -7.644   8.456  1.00  0.00           C  
ATOM   2506  C   ARG B 156       3.529  -6.939   9.782  1.00  0.00           C  
ATOM   2507  O   ARG B 156       4.251  -5.940   9.827  1.00  0.00           O  
ATOM   2508  CB  ARG B 156       4.417  -8.600   8.133  1.00  0.00           C  
ATOM   2509  CG  ARG B 156       4.175  -9.463   6.905  1.00  0.00           C  
ATOM   2510  CD  ARG B 156       5.401 -10.291   6.547  1.00  0.00           C  
ATOM   2511  NE  ARG B 156       5.789 -11.179   7.640  1.00  0.00           N  
ATOM   2512  CZ  ARG B 156       6.924 -11.871   7.688  1.00  0.00           C  
ATOM   2513  NH1 ARG B 156       7.809 -11.791   6.701  1.00  0.00           N  
ATOM   2514  NH2 ARG B 156       7.176 -12.649   8.730  1.00  0.00           N  
ATOM   2515  H   ARG B 156       3.784  -6.614   6.652  1.00  0.00           H  
ATOM   2516  HA  ARG B 156       2.349  -8.225   8.560  1.00  0.00           H  
ATOM   2517 1HB  ARG B 156       5.330  -8.028   7.971  1.00  0.00           H  
ATOM   2518 2HB  ARG B 156       4.591  -9.260   8.983  1.00  0.00           H  
ATOM   2519 1HG  ARG B 156       3.346 -10.144   7.097  1.00  0.00           H  
ATOM   2520 2HG  ARG B 156       3.932  -8.826   6.054  1.00  0.00           H  
ATOM   2521 1HD  ARG B 156       5.185 -10.900   5.670  1.00  0.00           H  
ATOM   2522 2HD  ARG B 156       6.237  -9.627   6.330  1.00  0.00           H  
ATOM   2523  HE  ARG B 156       5.149 -11.275   8.417  1.00  0.00           H  
ATOM   2524 1HH1 ARG B 156       7.624 -11.200   5.903  1.00  0.00           H  
ATOM   2525 2HH1 ARG B 156       8.667 -12.321   6.748  1.00  0.00           H  
ATOM   2526 1HH2 ARG B 156       6.507 -12.715   9.485  1.00  0.00           H  
ATOM   2527 2HH2 ARG B 156       8.036 -13.176   8.770  1.00  0.00           H  
ATOM   2528  N   SER B 157       2.855  -7.358  10.815  1.00  0.00           N  
ATOM   2529  CA  SER B 157       3.122  -6.879  12.167  1.00  0.00           C  
ATOM   2530  C   SER B 157       3.772  -7.963  13.019  1.00  0.00           C  
ATOM   2531  O   SER B 157       4.754  -8.583  12.603  1.00  0.00           O  
ATOM   2532  CB  SER B 157       1.831  -6.402  12.832  1.00  0.00           C  
ATOM   2533  OG  SER B 157       2.087  -5.918  14.139  1.00  0.00           O  
ATOM   2534  H   SER B 157       2.123  -8.038  10.670  1.00  0.00           H  
ATOM   2535  HA  SER B 157       3.814  -6.038  12.106  1.00  0.00           H  
ATOM   2536 1HB  SER B 157       1.381  -5.614  12.229  1.00  0.00           H  
ATOM   2537 2HB  SER B 157       1.120  -7.226  12.877  1.00  0.00           H  
ATOM   2538  HG  SER B 157       3.032  -6.016  14.277  1.00  0.00           H  
ATOM   2539  N   GLY B 158       3.336  -8.166  14.256  1.00  0.00           N  
ATOM   2540  CA  GLY B 158       3.828  -9.241  15.102  1.00  0.00           C  
ATOM   2541  C   GLY B 158       3.539 -10.621  14.541  1.00  0.00           C  
ATOM   2542  O   GLY B 158       2.954 -10.749  13.464  1.00  0.00           O  
ATOM   2543  H   GLY B 158       2.630  -7.540  14.617  1.00  0.00           H  
ATOM   2544 1HA  GLY B 158       4.905  -9.136  15.234  1.00  0.00           H  
ATOM   2545 2HA  GLY B 158       3.374  -9.163  16.089  1.00  0.00           H  
ATOM   2546  N   ARG B 159       4.016 -11.622  15.155  1.00  0.00           N  
ATOM   2547  CA  ARG B 159       3.803 -12.997  14.716  1.00  0.00           C  
ATOM   2548  C   ARG B 159       2.325 -13.267  14.456  1.00  0.00           C  
ATOM   2549  O   ARG B 159       1.484 -13.037  15.327  1.00  0.00           O  
ATOM   2550  CB  ARG B 159       4.341 -13.983  15.756  1.00  0.00           C  
ATOM   2551  CG  ARG B 159       4.321 -15.433  15.299  1.00  0.00           C  
ATOM   2552  CD  ARG B 159       4.932 -16.360  16.340  1.00  0.00           C  
ATOM   2553  NE  ARG B 159       4.842 -17.760  15.934  1.00  0.00           N  
ATOM   2554  CZ  ARG B 159       5.404 -18.776  16.584  1.00  0.00           C  
ATOM   2555  NH1 ARG B 159       6.110 -18.566  17.688  1.00  0.00           N  
ATOM   2556  NH2 ARG B 159       5.258 -20.010  16.126  1.00  0.00           N  
ATOM   2557  H   ARG B 159       4.567 -11.450  15.984  1.00  0.00           H  
ATOM   2558  HA  ARG B 159       4.343 -13.149  13.781  1.00  0.00           H  
ATOM   2559 1HB  ARG B 159       5.368 -13.721  16.008  1.00  0.00           H  
ATOM   2560 2HB  ARG B 159       3.750 -13.907  16.669  1.00  0.00           H  
ATOM   2561 1HG  ARG B 159       3.291 -15.745  15.124  1.00  0.00           H  
ATOM   2562 2HG  ARG B 159       4.892 -15.531  14.375  1.00  0.00           H  
ATOM   2563 1HD  ARG B 159       5.983 -16.110  16.478  1.00  0.00           H  
ATOM   2564 2HD  ARG B 159       4.404 -16.243  17.286  1.00  0.00           H  
ATOM   2565  HE  ARG B 159       4.314 -17.974  15.098  1.00  0.00           H  
ATOM   2566 1HH1 ARG B 159       6.225 -17.627  18.043  1.00  0.00           H  
ATOM   2567 2HH1 ARG B 159       6.532 -19.345  18.173  1.00  0.00           H  
ATOM   2568 1HH2 ARG B 159       4.721 -20.177  15.286  1.00  0.00           H  
ATOM   2569 2HH2 ARG B 159       5.682 -20.784  16.616  1.00  0.00           H  
ATOM   2570  N   GLY B 160       2.029 -13.703  13.091  1.00  0.00           N  
ATOM   2571  CA  GLY B 160       0.682 -14.132  12.747  1.00  0.00           C  
ATOM   2572  C   GLY B 160      -0.306 -12.984  12.665  1.00  0.00           C  
ATOM   2573  O   GLY B 160      -1.520 -13.202  12.660  1.00  0.00           O  
ATOM   2574  H   GLY B 160       2.745 -13.712  12.379  1.00  0.00           H  
ATOM   2575 1HA  GLY B 160       0.698 -14.648  11.787  1.00  0.00           H  
ATOM   2576 2HA  GLY B 160       0.327 -14.846  13.489  1.00  0.00           H  
ATOM   2577  N   LYS B 161       0.263 -11.694  12.731  1.00  0.00           N  
ATOM   2578  CA  LYS B 161      -0.569 -10.497  12.639  1.00  0.00           C  
ATOM   2579  C   LYS B 161      -0.199  -9.663  11.416  1.00  0.00           C  
ATOM   2580  O   LYS B 161       0.957  -9.658  10.988  1.00  0.00           O  
ATOM   2581  CB  LYS B 161      -0.438  -9.653  13.908  1.00  0.00           C  
ATOM   2582  CG  LYS B 161      -0.834 -10.385  15.182  1.00  0.00           C  
ATOM   2583  CD  LYS B 161      -2.331 -10.663  15.224  1.00  0.00           C  
ATOM   2584  CE  LYS B 161      -2.754 -11.248  16.565  1.00  0.00           C  
ATOM   2585  NZ  LYS B 161      -4.223 -11.517  16.613  1.00  0.00           N  
ATOM   2586  H   LYS B 161       1.261 -11.592  12.844  1.00  0.00           H  
ATOM   2587  HA  LYS B 161      -1.609 -10.806  12.532  1.00  0.00           H  
ATOM   2588 1HB  LYS B 161       0.594  -9.318  14.017  1.00  0.00           H  
ATOM   2589 2HB  LYS B 161      -1.063  -8.764  13.820  1.00  0.00           H  
ATOM   2590 1HG  LYS B 161      -0.297 -11.333  15.239  1.00  0.00           H  
ATOM   2591 2HG  LYS B 161      -0.563  -9.781  16.047  1.00  0.00           H  
ATOM   2592 1HD  LYS B 161      -2.879  -9.735  15.055  1.00  0.00           H  
ATOM   2593 2HD  LYS B 161      -2.593 -11.368  14.435  1.00  0.00           H  
ATOM   2594 1HE  LYS B 161      -2.218 -12.180  16.740  1.00  0.00           H  
ATOM   2595 2HE  LYS B 161      -2.497 -10.552  17.363  1.00  0.00           H  
ATOM   2596 1HZ  LYS B 161      -4.466 -11.903  17.514  1.00  0.00           H  
ATOM   2597 2HZ  LYS B 161      -4.729 -10.654  16.469  1.00  0.00           H  
ATOM   2598 3HZ  LYS B 161      -4.469 -12.176  15.888  1.00  0.00           H  
ATOM   2599  N   MET B 162      -1.267  -9.008  10.955  1.00  0.00           N  
ATOM   2600  CA  MET B 162      -1.094  -8.063   9.855  1.00  0.00           C  
ATOM   2601  C   MET B 162      -1.754  -6.726  10.178  1.00  0.00           C  
ATOM   2602  O   MET B 162      -2.716  -6.673  10.946  1.00  0.00           O  
ATOM   2603  CB  MET B 162      -1.673  -8.633   8.559  1.00  0.00           C  
ATOM   2604  CG  MET B 162      -0.981  -9.900   8.084  1.00  0.00           C  
ATOM   2605  SD  MET B 162      -1.633 -10.496   6.476  1.00  0.00           S  
ATOM   2606  CE  MET B 162      -3.332 -10.916   6.955  1.00  0.00           C  
ATOM   2607  H   MET B 162      -2.189  -9.147  11.344  1.00  0.00           H  
ATOM   2608  HA  MET B 162      -0.028  -7.890   9.712  1.00  0.00           H  
ATOM   2609 1HB  MET B 162      -2.730  -8.855   8.700  1.00  0.00           H  
ATOM   2610 2HB  MET B 162      -1.598  -7.886   7.767  1.00  0.00           H  
ATOM   2611 1HG  MET B 162       0.087  -9.713   7.977  1.00  0.00           H  
ATOM   2612 2HG  MET B 162      -1.116 -10.688   8.825  1.00  0.00           H  
ATOM   2613 1HE  MET B 162      -3.871 -11.297   6.087  1.00  0.00           H  
ATOM   2614 2HE  MET B 162      -3.313 -11.679   7.735  1.00  0.00           H  
ATOM   2615 3HE  MET B 162      -3.835 -10.025   7.332  1.00  0.00           H  
ATOM   2616  N   LEU B 163      -1.222  -5.667   9.612  1.00  0.00           N  
ATOM   2617  CA  LEU B 163      -1.896  -4.373   9.636  1.00  0.00           C  
ATOM   2618  C   LEU B 163      -2.622  -4.114   8.320  1.00  0.00           C  
ATOM   2619  O   LEU B 163      -2.026  -4.220   7.246  1.00  0.00           O  
ATOM   2620  CB  LEU B 163      -0.891  -3.250   9.907  1.00  0.00           C  
ATOM   2621  CG  LEU B 163      -0.126  -3.330  11.229  1.00  0.00           C  
ATOM   2622  CD1 LEU B 163       0.947  -2.247  11.287  1.00  0.00           C  
ATOM   2623  CD2 LEU B 163      -1.083  -3.205  12.409  1.00  0.00           C  
ATOM   2624  H   LEU B 163      -0.328  -5.747   9.150  1.00  0.00           H  
ATOM   2625  HA  LEU B 163      -2.633  -4.382  10.438  1.00  0.00           H  
ATOM   2626 1HB  LEU B 163      -0.155  -3.242   9.105  1.00  0.00           H  
ATOM   2627 2HB  LEU B 163      -1.422  -2.298   9.895  1.00  0.00           H  
ATOM   2628  HG  LEU B 163       0.391  -4.288  11.293  1.00  0.00           H  
ATOM   2629 1HD1 LEU B 163       1.483  -2.316  12.233  1.00  0.00           H  
ATOM   2630 2HD1 LEU B 163       1.647  -2.384  10.463  1.00  0.00           H  
ATOM   2631 3HD1 LEU B 163       0.479  -1.267  11.207  1.00  0.00           H  
ATOM   2632 1HD2 LEU B 163      -0.521  -3.265  13.341  1.00  0.00           H  
ATOM   2633 2HD2 LEU B 163      -1.600  -2.247  12.358  1.00  0.00           H  
ATOM   2634 3HD2 LEU B 163      -1.813  -4.014  12.373  1.00  0.00           H  
ATOM   2635  N   LEU B 164      -3.967  -3.889   8.348  1.00  0.00           N  
ATOM   2636  CA  LEU B 164      -4.743  -3.511   7.172  1.00  0.00           C  
ATOM   2637  C   LEU B 164      -5.006  -2.009   7.153  1.00  0.00           C  
ATOM   2638  O   LEU B 164      -5.442  -1.439   8.156  1.00  0.00           O  
ATOM   2639  CB  LEU B 164      -6.070  -4.274   7.138  1.00  0.00           C  
ATOM   2640  CG  LEU B 164      -5.974  -5.800   7.092  1.00  0.00           C  
ATOM   2641  CD1 LEU B 164      -7.367  -6.420   7.109  1.00  0.00           C  
ATOM   2642  CD2 LEU B 164      -5.198  -6.251   5.859  1.00  0.00           C  
ATOM   2643  H   LEU B 164      -4.438  -3.993   9.235  1.00  0.00           H  
ATOM   2644  HA  LEU B 164      -4.170  -3.769   6.282  1.00  0.00           H  
ATOM   2645 1HB  LEU B 164      -6.645  -4.011   8.025  1.00  0.00           H  
ATOM   2646 2HB  LEU B 164      -6.631  -3.957   6.259  1.00  0.00           H  
ATOM   2647  HG  LEU B 164      -5.460  -6.159   7.984  1.00  0.00           H  
ATOM   2648 1HD1 LEU B 164      -7.282  -7.506   7.076  1.00  0.00           H  
ATOM   2649 2HD1 LEU B 164      -7.886  -6.125   8.021  1.00  0.00           H  
ATOM   2650 3HD1 LEU B 164      -7.930  -6.074   6.243  1.00  0.00           H  
ATOM   2651 1HD2 LEU B 164      -5.139  -7.340   5.844  1.00  0.00           H  
ATOM   2652 2HD2 LEU B 164      -5.708  -5.903   4.960  1.00  0.00           H  
ATOM   2653 3HD2 LEU B 164      -4.191  -5.834   5.890  1.00  0.00           H  
ATOM   2654  N   PHE B 165      -4.697  -1.381   6.004  1.00  0.00           N  
ATOM   2655  CA  PHE B 165      -4.829   0.065   5.876  1.00  0.00           C  
ATOM   2656  C   PHE B 165      -6.053   0.425   5.042  1.00  0.00           C  
ATOM   2657  O   PHE B 165      -6.366  -0.256   4.064  1.00  0.00           O  
ATOM   2658  CB  PHE B 165      -3.569   0.668   5.246  1.00  0.00           C  
ATOM   2659  CG  PHE B 165      -2.334   0.511   6.091  1.00  0.00           C  
ATOM   2660  CD1 PHE B 165      -1.854   1.573   6.848  1.00  0.00           C  
ATOM   2661  CD2 PHE B 165      -1.652  -0.698   6.128  1.00  0.00           C  
ATOM   2662  CE1 PHE B 165      -0.711   1.431   7.631  1.00  0.00           C  
ATOM   2663  CE2 PHE B 165      -0.509  -0.848   6.908  1.00  0.00           C  
ATOM   2664  CZ  PHE B 165      -0.040   0.219   7.658  1.00  0.00           C  
ATOM   2665  H   PHE B 165      -4.367  -1.917   5.214  1.00  0.00           H  
ATOM   2666  HA  PHE B 165      -4.957   0.490   6.872  1.00  0.00           H  
ATOM   2667 1HB  PHE B 165      -3.384   0.197   4.282  1.00  0.00           H  
ATOM   2668 2HB  PHE B 165      -3.725   1.731   5.066  1.00  0.00           H  
ATOM   2669  HD1 PHE B 165      -2.384   2.526   6.825  1.00  0.00           H  
ATOM   2670  HD2 PHE B 165      -2.022  -1.536   5.537  1.00  0.00           H  
ATOM   2671  HE1 PHE B 165      -0.347   2.272   8.220  1.00  0.00           H  
ATOM   2672  HE2 PHE B 165       0.018  -1.802   6.929  1.00  0.00           H  
ATOM   2673  HZ  PHE B 165       0.856   0.104   8.266  1.00  0.00           H  
ATOM   2674  N   SER B 166      -6.792   1.478   5.486  1.00  0.00           N  
ATOM   2675  CA  SER B 166      -7.818   2.176   4.718  1.00  0.00           C  
ATOM   2676  C   SER B 166      -7.700   3.688   4.886  1.00  0.00           C  
ATOM   2677  O   SER B 166      -8.190   4.248   5.868  1.00  0.00           O  
ATOM   2678  CB  SER B 166      -9.213   1.715   5.143  1.00  0.00           C  
ATOM   2679  OG  SER B 166     -10.212   2.364   4.375  1.00  0.00           O  
ATOM   2680  H   SER B 166      -6.592   1.780   6.429  1.00  0.00           H  
ATOM   2681  HA  SER B 166      -7.680   1.940   3.662  1.00  0.00           H  
ATOM   2682 1HB  SER B 166      -9.294   0.636   5.016  1.00  0.00           H  
ATOM   2683 2HB  SER B 166      -9.361   1.932   6.200  1.00  0.00           H  
ATOM   2684  HG  SER B 166      -9.745   2.943   3.768  1.00  0.00           H  
ATOM   2685  N   GLY B 167      -6.989   4.288   3.883  1.00  0.00           N  
ATOM   2686  CA  GLY B 167      -6.730   5.715   3.995  1.00  0.00           C  
ATOM   2687  C   GLY B 167      -5.943   6.083   5.239  1.00  0.00           C  
ATOM   2688  O   GLY B 167      -4.829   5.596   5.442  1.00  0.00           O  
ATOM   2689  H   GLY B 167      -6.641   3.787   3.078  1.00  0.00           H  
ATOM   2690 1HA  GLY B 167      -6.177   6.054   3.119  1.00  0.00           H  
ATOM   2691 2HA  GLY B 167      -7.675   6.256   4.007  1.00  0.00           H  
ATOM   2692  N   ARG B 168      -6.531   6.736   6.219  1.00  0.00           N  
ATOM   2693  CA  ARG B 168      -5.871   7.247   7.416  1.00  0.00           C  
ATOM   2694  C   ARG B 168      -6.083   6.311   8.601  1.00  0.00           C  
ATOM   2695  O   ARG B 168      -5.664   6.613   9.721  1.00  0.00           O  
ATOM   2696  CB  ARG B 168      -6.384   8.648   7.757  1.00  0.00           C  
ATOM   2697  CG  ARG B 168      -6.052   9.698   6.708  1.00  0.00           C  
ATOM   2698  CD  ARG B 168      -6.500  11.087   7.139  1.00  0.00           C  
ATOM   2699  NE  ARG B 168      -6.213  12.088   6.116  1.00  0.00           N  
ATOM   2700  CZ  ARG B 168      -6.416  13.395   6.255  1.00  0.00           C  
ATOM   2701  NH1 ARG B 168      -6.913  13.887   7.384  1.00  0.00           N  
ATOM   2702  NH2 ARG B 168      -6.119  14.217   5.259  1.00  0.00           N  
ATOM   2703  H   ARG B 168      -7.524   6.881   6.105  1.00  0.00           H  
ATOM   2704  HA  ARG B 168      -4.800   7.307   7.222  1.00  0.00           H  
ATOM   2705 1HB  ARG B 168      -7.466   8.620   7.877  1.00  0.00           H  
ATOM   2706 2HB  ARG B 168      -5.957   8.971   8.707  1.00  0.00           H  
ATOM   2707 1HG  ARG B 168      -4.974   9.721   6.545  1.00  0.00           H  
ATOM   2708 2HG  ARG B 168      -6.556   9.450   5.773  1.00  0.00           H  
ATOM   2709 1HD  ARG B 168      -7.574  11.082   7.322  1.00  0.00           H  
ATOM   2710 2HD  ARG B 168      -5.978  11.371   8.052  1.00  0.00           H  
ATOM   2711  HE  ARG B 168      -5.832  11.765   5.236  1.00  0.00           H  
ATOM   2712 1HH1 ARG B 168      -7.141  13.267   8.148  1.00  0.00           H  
ATOM   2713 2HH1 ARG B 168      -7.063  14.881   7.479  1.00  0.00           H  
ATOM   2714 1HH2 ARG B 168      -5.739  13.850   4.397  1.00  0.00           H  
ATOM   2715 2HH2 ARG B 168      -6.272  15.209   5.361  1.00  0.00           H  
ATOM   2716  N   ARG B 169      -6.804   5.260   8.324  1.00  0.00           N  
ATOM   2717  CA  ARG B 169      -7.109   4.312   9.392  1.00  0.00           C  
ATOM   2718  C   ARG B 169      -6.392   2.985   9.167  1.00  0.00           C  
ATOM   2719  O   ARG B 169      -6.119   2.606   8.026  1.00  0.00           O  
ATOM   2720  CB  ARG B 169      -8.618   4.082   9.492  1.00  0.00           C  
ATOM   2721  CG  ARG B 169      -9.404   5.316   9.906  1.00  0.00           C  
ATOM   2722  CD  ARG B 169     -10.895   5.027  10.010  1.00  0.00           C  
ATOM   2723  NE  ARG B 169     -11.490   4.786   8.699  1.00  0.00           N  
ATOM   2724  CZ  ARG B 169     -12.726   4.339   8.498  1.00  0.00           C  
ATOM   2725  NH1 ARG B 169     -13.526   4.074   9.524  1.00  0.00           N  
ATOM   2726  NH2 ARG B 169     -13.166   4.155   7.261  1.00  0.00           N  
ATOM   2727  H   ARG B 169      -7.157   5.084   7.394  1.00  0.00           H  
ATOM   2728  HA  ARG B 169      -6.758   4.729  10.336  1.00  0.00           H  
ATOM   2729 1HB  ARG B 169      -8.999   3.745   8.529  1.00  0.00           H  
ATOM   2730 2HB  ARG B 169      -8.819   3.293  10.217  1.00  0.00           H  
ATOM   2731 1HG  ARG B 169      -9.054   5.661  10.879  1.00  0.00           H  
ATOM   2732 2HG  ARG B 169      -9.259   6.105   9.167  1.00  0.00           H  
ATOM   2733 1HD  ARG B 169     -11.052   4.142  10.626  1.00  0.00           H  
ATOM   2734 2HD  ARG B 169     -11.400   5.879  10.464  1.00  0.00           H  
ATOM   2735  HE  ARG B 169     -10.922   4.972   7.883  1.00  0.00           H  
ATOM   2736 1HH1 ARG B 169     -13.197   4.212  10.469  1.00  0.00           H  
ATOM   2737 2HH1 ARG B 169     -14.463   3.735   9.359  1.00  0.00           H  
ATOM   2738 1HH2 ARG B 169     -12.562   4.354   6.475  1.00  0.00           H  
ATOM   2739 2HH2 ARG B 169     -14.103   3.816   7.104  1.00  0.00           H  
ATOM   2740  N   LEU B 170      -6.060   2.267  10.296  1.00  0.00           N  
ATOM   2741  CA  LEU B 170      -5.525   0.915  10.184  1.00  0.00           C  
ATOM   2742  C   LEU B 170      -6.072   0.020  11.290  1.00  0.00           C  
ATOM   2743  O   LEU B 170      -6.520   0.512  12.328  1.00  0.00           O  
ATOM   2744  CB  LEU B 170      -3.995   0.938  10.239  1.00  0.00           C  
ATOM   2745  CG  LEU B 170      -3.371   1.430  11.546  1.00  0.00           C  
ATOM   2746  CD1 LEU B 170      -3.285   0.290  12.555  1.00  0.00           C  
ATOM   2747  CD2 LEU B 170      -1.992   2.028  11.288  1.00  0.00           C  
ATOM   2748  H   LEU B 170      -6.185   2.672  11.213  1.00  0.00           H  
ATOM   2749  HA  LEU B 170      -5.833   0.500   9.225  1.00  0.00           H  
ATOM   2750 1HB  LEU B 170      -3.626  -0.071  10.062  1.00  0.00           H  
ATOM   2751 2HB  LEU B 170      -3.628   1.582   9.440  1.00  0.00           H  
ATOM   2752  HG  LEU B 170      -4.010   2.194  11.990  1.00  0.00           H  
ATOM   2753 1HD1 LEU B 170      -2.839   0.656  13.480  1.00  0.00           H  
ATOM   2754 2HD1 LEU B 170      -4.286  -0.090  12.761  1.00  0.00           H  
ATOM   2755 3HD1 LEU B 170      -2.669  -0.511  12.147  1.00  0.00           H  
ATOM   2756 1HD2 LEU B 170      -1.563   2.374  12.229  1.00  0.00           H  
ATOM   2757 2HD2 LEU B 170      -1.343   1.270  10.850  1.00  0.00           H  
ATOM   2758 3HD2 LEU B 170      -2.083   2.869  10.600  1.00  0.00           H  
ATOM   2759  N   TRP B 171      -6.103  -1.261  10.980  1.00  0.00           N  
ATOM   2760  CA  TRP B 171      -6.589  -2.298  11.885  1.00  0.00           C  
ATOM   2761  C   TRP B 171      -5.603  -3.458  11.963  1.00  0.00           C  
ATOM   2762  O   TRP B 171      -4.935  -3.781  10.978  1.00  0.00           O  
ATOM   2763  CB  TRP B 171      -7.961  -2.806  11.434  1.00  0.00           C  
ATOM   2764  CG  TRP B 171      -9.020  -1.746  11.395  1.00  0.00           C  
ATOM   2765  CD1 TRP B 171      -9.918  -1.441  12.380  1.00  0.00           C  
ATOM   2766  CD2 TRP B 171      -9.296  -0.854  10.310  1.00  0.00           C  
ATOM   2767  NE1 TRP B 171     -10.735  -0.411  11.973  1.00  0.00           N  
ATOM   2768  CE2 TRP B 171     -10.374  -0.033  10.708  1.00  0.00           C  
ATOM   2769  CE3 TRP B 171      -8.734  -0.668   9.040  1.00  0.00           C  
ATOM   2770  CZ2 TRP B 171     -10.902   0.960   9.879  1.00  0.00           C  
ATOM   2771  CZ3 TRP B 171      -9.261   0.320   8.217  1.00  0.00           C  
ATOM   2772  CH2 TRP B 171     -10.334   1.120   8.642  1.00  0.00           C  
ATOM   2773  H   TRP B 171      -5.769  -1.524  10.064  1.00  0.00           H  
ATOM   2774  HA  TRP B 171      -6.688  -1.869  12.882  1.00  0.00           H  
ATOM   2775 1HB  TRP B 171      -7.879  -3.239  10.437  1.00  0.00           H  
ATOM   2776 2HB  TRP B 171      -8.296  -3.595  12.107  1.00  0.00           H  
ATOM   2777  HD1 TRP B 171      -9.977  -1.941  13.345  1.00  0.00           H  
ATOM   2778  HE1 TRP B 171     -11.480  -0.001  12.517  1.00  0.00           H  
ATOM   2779  HE3 TRP B 171      -7.900  -1.284   8.706  1.00  0.00           H  
ATOM   2780  HZ2 TRP B 171     -11.733   1.593  10.190  1.00  0.00           H  
ATOM   2781  HZ3 TRP B 171      -8.820   0.459   7.230  1.00  0.00           H  
ATOM   2782  HH2 TRP B 171     -10.723   1.885   7.969  1.00  0.00           H  
ATOM   2783  N   ARG B 172      -5.549  -4.047  13.169  1.00  0.00           N  
ATOM   2784  CA  ARG B 172      -4.805  -5.296  13.304  1.00  0.00           C  
ATOM   2785  C   ARG B 172      -5.627  -6.480  12.806  1.00  0.00           C  
ATOM   2786  O   ARG B 172      -6.803  -6.615  13.151  1.00  0.00           O  
ATOM   2787  CB  ARG B 172      -4.391  -5.521  14.760  1.00  0.00           C  
ATOM   2788  CG  ARG B 172      -3.402  -6.660  14.950  1.00  0.00           C  
ATOM   2789  CD  ARG B 172      -2.990  -6.811  16.408  1.00  0.00           C  
ATOM   2790  NE  ARG B 172      -2.017  -5.796  16.801  1.00  0.00           N  
ATOM   2791  CZ  ARG B 172      -1.512  -5.665  18.024  1.00  0.00           C  
ATOM   2792  NH1 ARG B 172      -1.879  -6.486  19.002  1.00  0.00           N  
ATOM   2793  NH2 ARG B 172      -0.632  -4.706  18.273  1.00  0.00           N  
ATOM   2794  H   ARG B 172      -6.004  -3.655  13.981  1.00  0.00           H  
ATOM   2795  HA  ARG B 172      -3.904  -5.230  12.693  1.00  0.00           H  
ATOM   2796 1HB  ARG B 172      -3.940  -4.611  15.154  1.00  0.00           H  
ATOM   2797 2HB  ARG B 172      -5.275  -5.736  15.361  1.00  0.00           H  
ATOM   2798 1HG  ARG B 172      -3.857  -7.595  14.624  1.00  0.00           H  
ATOM   2799 2HG  ARG B 172      -2.506  -6.467  14.359  1.00  0.00           H  
ATOM   2800 1HD  ARG B 172      -3.867  -6.710  17.046  1.00  0.00           H  
ATOM   2801 2HD  ARG B 172      -2.542  -7.792  16.559  1.00  0.00           H  
ATOM   2802  HE  ARG B 172      -1.704  -5.145  16.093  1.00  0.00           H  
ATOM   2803 1HH1 ARG B 172      -2.549  -7.220  18.821  1.00  0.00           H  
ATOM   2804 2HH1 ARG B 172      -1.488  -6.376  19.926  1.00  0.00           H  
ATOM   2805 1HH2 ARG B 172      -0.347  -4.077  17.534  1.00  0.00           H  
ATOM   2806 2HH2 ARG B 172      -0.246  -4.603  19.200  1.00  0.00           H  
ATOM   2807  N   PHE B 173      -5.002  -7.303  11.992  1.00  0.00           N  
ATOM   2808  CA  PHE B 173      -5.647  -8.452  11.369  1.00  0.00           C  
ATOM   2809  C   PHE B 173      -4.991  -9.752  11.819  1.00  0.00           C  
ATOM   2810  O   PHE B 173      -3.767  -9.887  11.762  1.00  0.00           O  
ATOM   2811  CB  PHE B 173      -5.594  -8.338   9.842  1.00  0.00           C  
ATOM   2812  CG  PHE B 173      -6.276  -9.471   9.125  1.00  0.00           C  
ATOM   2813  CD1 PHE B 173      -5.541 -10.534   8.616  1.00  0.00           C  
ATOM   2814  CD2 PHE B 173      -7.655  -9.472   8.958  1.00  0.00           C  
ATOM   2815  CE1 PHE B 173      -6.170 -11.584   7.952  1.00  0.00           C  
ATOM   2816  CE2 PHE B 173      -8.291 -10.518   8.295  1.00  0.00           C  
ATOM   2817  CZ  PHE B 173      -7.547 -11.572   7.792  1.00  0.00           C  
ATOM   2818  H   PHE B 173      -4.028  -7.120  11.797  1.00  0.00           H  
ATOM   2819  HA  PHE B 173      -6.692  -8.473  11.680  1.00  0.00           H  
ATOM   2820 1HB  PHE B 173      -6.064  -7.406   9.530  1.00  0.00           H  
ATOM   2821 2HB  PHE B 173      -4.555  -8.305   9.516  1.00  0.00           H  
ATOM   2822  HD1 PHE B 173      -4.458 -10.541   8.742  1.00  0.00           H  
ATOM   2823  HD2 PHE B 173      -8.241  -8.642   9.354  1.00  0.00           H  
ATOM   2824  HE1 PHE B 173      -5.580 -12.412   7.560  1.00  0.00           H  
ATOM   2825  HE2 PHE B 173      -9.374 -10.508   8.171  1.00  0.00           H  
ATOM   2826  HZ  PHE B 173      -8.043 -12.389   7.270  1.00  0.00           H  
ATOM   2827  N   ASP B 174      -5.824 -10.699  12.357  1.00  0.00           N  
ATOM   2828  CA  ASP B 174      -5.350 -12.011  12.788  1.00  0.00           C  
ATOM   2829  C   ASP B 174      -5.377 -13.011  11.634  1.00  0.00           C  
ATOM   2830  O   ASP B 174      -6.450 -13.382  11.153  1.00  0.00           O  
ATOM   2831  CB  ASP B 174      -6.193 -12.530  13.954  1.00  0.00           C  
ATOM   2832  CG  ASP B 174      -5.621 -13.787  14.586  1.00  0.00           C  
ATOM   2833  OD1 ASP B 174      -5.527 -14.826  13.899  1.00  0.00           O  
ATOM   2834  OD2 ASP B 174      -5.265 -13.738  15.783  1.00  0.00           O  
ATOM   2835  H   ASP B 174      -6.803 -10.473  12.456  1.00  0.00           H  
ATOM   2836  HA  ASP B 174      -4.317 -11.913  13.122  1.00  0.00           H  
ATOM   2837 1HB  ASP B 174      -6.268 -11.758  14.720  1.00  0.00           H  
ATOM   2838 2HB  ASP B 174      -7.204 -12.745  13.605  1.00  0.00           H  
ATOM   2839  N   VAL B 175      -4.245 -13.482  11.242  1.00  0.00           N  
ATOM   2840  CA  VAL B 175      -4.088 -14.323  10.060  1.00  0.00           C  
ATOM   2841  C   VAL B 175      -4.732 -15.686  10.306  1.00  0.00           C  
ATOM   2842  O   VAL B 175      -5.396 -16.235   9.423  1.00  0.00           O  
ATOM   2843  CB  VAL B 175      -2.601 -14.498   9.680  1.00  0.00           C  
ATOM   2844  CG1 VAL B 175      -2.452 -15.471   8.512  1.00  0.00           C  
ATOM   2845  CG2 VAL B 175      -1.976 -13.147   9.336  1.00  0.00           C  
ATOM   2846  H   VAL B 175      -3.430 -13.249  11.792  1.00  0.00           H  
ATOM   2847  HA  VAL B 175      -4.597 -13.843   9.223  1.00  0.00           H  
ATOM   2848  HB  VAL B 175      -2.069 -14.936  10.525  1.00  0.00           H  
ATOM   2849 1HG1 VAL B 175      -1.396 -15.580   8.261  1.00  0.00           H  
ATOM   2850 2HG1 VAL B 175      -2.859 -16.442   8.793  1.00  0.00           H  
ATOM   2851 3HG1 VAL B 175      -2.992 -15.086   7.647  1.00  0.00           H  
ATOM   2852 1HG2 VAL B 175      -0.928 -13.288   9.071  1.00  0.00           H  
ATOM   2853 2HG2 VAL B 175      -2.507 -12.704   8.493  1.00  0.00           H  
ATOM   2854 3HG2 VAL B 175      -2.046 -12.484  10.198  1.00  0.00           H  
ATOM   2855  N   LYS B 176      -4.588 -16.186  11.515  1.00  0.00           N  
ATOM   2856  CA  LYS B 176      -5.161 -17.485  11.854  1.00  0.00           C  
ATOM   2857  C   LYS B 176      -6.686 -17.434  11.835  1.00  0.00           C  
ATOM   2858  O   LYS B 176      -7.334 -18.294  11.234  1.00  0.00           O  
ATOM   2859  CB  LYS B 176      -4.670 -17.947  13.227  1.00  0.00           C  
ATOM   2860  CG  LYS B 176      -5.062 -19.375  13.577  1.00  0.00           C  
ATOM   2861  CD  LYS B 176      -4.470 -19.806  14.912  1.00  0.00           C  
ATOM   2862  CE  LYS B 176      -4.893 -21.222  15.281  1.00  0.00           C  
ATOM   2863  NZ  LYS B 176      -4.317 -21.648  16.592  1.00  0.00           N  
ATOM   2864  H   LYS B 176      -4.078 -15.674  12.221  1.00  0.00           H  
ATOM   2865  HA  LYS B 176      -4.839 -18.211  11.107  1.00  0.00           H  
ATOM   2866 1HB  LYS B 176      -3.583 -17.875  13.268  1.00  0.00           H  
ATOM   2867 2HB  LYS B 176      -5.071 -17.288  13.997  1.00  0.00           H  
ATOM   2868 1HG  LYS B 176      -6.149 -19.451  13.632  1.00  0.00           H  
ATOM   2869 2HG  LYS B 176      -4.707 -20.051  12.799  1.00  0.00           H  
ATOM   2870 1HD  LYS B 176      -3.381 -19.765  14.858  1.00  0.00           H  
ATOM   2871 2HD  LYS B 176      -4.803 -19.124  15.695  1.00  0.00           H  
ATOM   2872 1HE  LYS B 176      -5.979 -21.273  15.339  1.00  0.00           H  
ATOM   2873 2HE  LYS B 176      -4.560 -21.914  14.508  1.00  0.00           H  
ATOM   2874 1HZ  LYS B 176      -4.618 -22.589  16.803  1.00  0.00           H  
ATOM   2875 2HZ  LYS B 176      -3.308 -21.621  16.542  1.00  0.00           H  
ATOM   2876 3HZ  LYS B 176      -4.635 -21.023  17.319  1.00  0.00           H  
ATOM   2877  N   ALA B 177      -7.235 -16.387  12.429  1.00  0.00           N  
ATOM   2878  CA  ALA B 177      -8.683 -16.248  12.553  1.00  0.00           C  
ATOM   2879  C   ALA B 177      -9.289 -15.661  11.281  1.00  0.00           C  
ATOM   2880  O   ALA B 177     -10.497 -15.762  11.058  1.00  0.00           O  
ATOM   2881  CB  ALA B 177      -9.033 -15.376  13.757  1.00  0.00           C  
ATOM   2882  H   ALA B 177      -6.637 -15.665  12.806  1.00  0.00           H  
ATOM   2883  HA  ALA B 177      -9.107 -17.241  12.701  1.00  0.00           H  
ATOM   2884 1HB  ALA B 177     -10.116 -15.282  13.836  1.00  0.00           H  
ATOM   2885 2HB  ALA B 177      -8.642 -15.835  14.665  1.00  0.00           H  
ATOM   2886 3HB  ALA B 177      -8.592 -14.389  13.631  1.00  0.00           H  
ATOM   2887  N   GLN B 178      -8.375 -15.061  10.414  1.00  0.00           N  
ATOM   2888  CA  GLN B 178      -8.810 -14.335   9.225  1.00  0.00           C  
ATOM   2889  C   GLN B 178      -9.887 -13.310   9.569  1.00  0.00           C  
ATOM   2890  O   GLN B 178     -10.884 -13.187   8.856  1.00  0.00           O  
ATOM   2891  CB  GLN B 178      -9.329 -15.305   8.163  1.00  0.00           C  
ATOM   2892  CG  GLN B 178      -8.257 -16.226   7.595  1.00  0.00           C  
ATOM   2893  CD  GLN B 178      -7.268 -15.497   6.705  1.00  0.00           C  
ATOM   2894  OE1 GLN B 178      -7.644 -14.607   5.936  1.00  0.00           O  
ATOM   2895  NE2 GLN B 178      -5.997 -15.870   6.802  1.00  0.00           N  
ATOM   2896  H   GLN B 178      -7.387 -15.131  10.614  1.00  0.00           H  
ATOM   2897  HA  GLN B 178      -7.955 -13.797   8.816  1.00  0.00           H  
ATOM   2898 1HB  GLN B 178     -10.118 -15.924   8.590  1.00  0.00           H  
ATOM   2899 2HB  GLN B 178      -9.765 -14.742   7.338  1.00  0.00           H  
ATOM   2900 1HG  GLN B 178      -7.704 -16.675   8.420  1.00  0.00           H  
ATOM   2901 2HG  GLN B 178      -8.738 -17.003   7.001  1.00  0.00           H  
ATOM   2902 1HE2 GLN B 178      -5.300 -15.424   6.239  1.00  0.00           H  
ATOM   2903 2HE2 GLN B 178      -5.736 -16.597   7.437  1.00  0.00           H  
ATOM   2904  N   MET B 179      -9.591 -12.580  10.715  1.00  0.00           N  
ATOM   2905  CA  MET B 179     -10.508 -11.561  11.219  1.00  0.00           C  
ATOM   2906  C   MET B 179      -9.740 -10.375  11.794  1.00  0.00           C  
ATOM   2907  O   MET B 179      -8.659 -10.545  12.359  1.00  0.00           O  
ATOM   2908  CB  MET B 179     -11.435 -12.150  12.284  1.00  0.00           C  
ATOM   2909  CG  MET B 179     -12.416 -13.177  11.742  1.00  0.00           C  
ATOM   2910  SD  MET B 179     -13.694 -12.425  10.660  1.00  0.00           S  
ATOM   2911  CE  MET B 179     -14.583 -11.410  11.872  1.00  0.00           C  
ATOM   2912  H   MET B 179      -8.728 -12.754  11.211  1.00  0.00           H  
ATOM   2913  HA  MET B 179     -11.116 -11.202  10.389  1.00  0.00           H  
ATOM   2914 1HB  MET B 179     -10.839 -12.626  13.062  1.00  0.00           H  
ATOM   2915 2HB  MET B 179     -12.006 -11.348  12.753  1.00  0.00           H  
ATOM   2916 1HG  MET B 179     -11.875 -13.929  11.168  1.00  0.00           H  
ATOM   2917 2HG  MET B 179     -12.916 -13.676  12.572  1.00  0.00           H  
ATOM   2918 1HE  MET B 179     -15.398 -10.882  11.376  1.00  0.00           H  
ATOM   2919 2HE  MET B 179     -14.989 -12.051  12.656  1.00  0.00           H  
ATOM   2920 3HE  MET B 179     -13.897 -10.686  12.314  1.00  0.00           H  
ATOM   2921  N   VAL B 180     -10.344  -9.180  11.628  1.00  0.00           N  
ATOM   2922  CA  VAL B 180      -9.809  -7.971  12.246  1.00  0.00           C  
ATOM   2923  C   VAL B 180     -10.034  -8.019  13.755  1.00  0.00           C  
ATOM   2924  O   VAL B 180     -11.098  -8.437  14.218  1.00  0.00           O  
ATOM   2925  CB  VAL B 180     -10.451  -6.698  11.651  1.00  0.00           C  
ATOM   2926  CG1 VAL B 180     -10.044  -5.463  12.452  1.00  0.00           C  
ATOM   2927  CG2 VAL B 180     -10.060  -6.539  10.183  1.00  0.00           C  
ATOM   2928  H   VAL B 180     -11.181  -9.117  11.067  1.00  0.00           H  
ATOM   2929  HA  VAL B 180      -8.736  -7.931  12.055  1.00  0.00           H  
ATOM   2930  HB  VAL B 180     -11.535  -6.780  11.727  1.00  0.00           H  
ATOM   2931 1HG1 VAL B 180     -10.507  -4.578  12.016  1.00  0.00           H  
ATOM   2932 2HG1 VAL B 180     -10.375  -5.574  13.484  1.00  0.00           H  
ATOM   2933 3HG1 VAL B 180      -8.960  -5.354  12.427  1.00  0.00           H  
ATOM   2934 1HG2 VAL B 180     -10.521  -5.638   9.779  1.00  0.00           H  
ATOM   2935 2HG2 VAL B 180      -8.976  -6.460  10.102  1.00  0.00           H  
ATOM   2936 3HG2 VAL B 180     -10.404  -7.406   9.619  1.00  0.00           H  
ATOM   2937  N   ASP B 181      -8.926  -7.680  14.554  1.00  0.00           N  
ATOM   2938  CA  ASP B 181      -9.032  -7.642  16.010  1.00  0.00           C  
ATOM   2939  C   ASP B 181     -10.019  -6.568  16.461  1.00  0.00           C  
ATOM   2940  O   ASP B 181     -10.052  -5.472  15.897  1.00  0.00           O  
ATOM   2941  CB  ASP B 181      -7.661  -7.395  16.642  1.00  0.00           C  
ATOM   2942  CG  ASP B 181      -6.728  -8.588  16.521  1.00  0.00           C  
ATOM   2943  OD1 ASP B 181      -7.193  -9.691  16.162  1.00  0.00           O  
ATOM   2944  OD2 ASP B 181      -5.519  -8.423  16.790  1.00  0.00           O  
ATOM   2945  H   ASP B 181      -8.042  -7.459  14.119  1.00  0.00           H  
ATOM   2946  HA  ASP B 181      -9.406  -8.607  16.355  1.00  0.00           H  
ATOM   2947 1HB  ASP B 181      -7.190  -6.535  16.165  1.00  0.00           H  
ATOM   2948 2HB  ASP B 181      -7.785  -7.156  17.699  1.00  0.00           H  
ATOM   2949  N   PRO B 182     -10.803  -7.003  17.547  1.00  0.00           N  
ATOM   2950  CA  PRO B 182     -11.668  -5.956  18.095  1.00  0.00           C  
ATOM   2951  C   PRO B 182     -10.881  -4.819  18.742  1.00  0.00           C  
ATOM   2952  O   PRO B 182      -9.756  -5.027  19.204  1.00  0.00           O  
ATOM   2953  CB  PRO B 182     -12.508  -6.701  19.136  1.00  0.00           C  
ATOM   2954  CG  PRO B 182     -12.339  -8.147  18.799  1.00  0.00           C  
ATOM   2955  CD  PRO B 182     -11.049  -8.315  18.050  1.00  0.00           C  
ATOM   2956  HA  PRO B 182     -12.305  -5.556  17.292  1.00  0.00           H  
ATOM   2957 1HB  PRO B 182     -12.153  -6.460  20.149  1.00  0.00           H  
ATOM   2958 2HB  PRO B 182     -13.557  -6.374  19.077  1.00  0.00           H  
ATOM   2959 1HG  PRO B 182     -12.334  -8.753  19.717  1.00  0.00           H  
ATOM   2960 2HG  PRO B 182     -13.187  -8.497  18.192  1.00  0.00           H  
ATOM   2961 1HD  PRO B 182     -10.261  -8.641  18.745  1.00  0.00           H  
ATOM   2962 2HD  PRO B 182     -11.185  -9.051  17.244  1.00  0.00           H  
ATOM   2963  N   ARG B 183     -11.216  -3.537  18.643  1.00  0.00           N  
ATOM   2964  CA  ARG B 183     -10.633  -2.344  19.249  1.00  0.00           C  
ATOM   2965  C   ARG B 183      -9.211  -2.114  18.746  1.00  0.00           C  
ATOM   2966  O   ARG B 183      -8.324  -1.752  19.522  1.00  0.00           O  
ATOM   2967  CB  ARG B 183     -10.637  -2.458  20.775  1.00  0.00           C  
ATOM   2968  CG  ARG B 183     -12.028  -2.507  21.385  1.00  0.00           C  
ATOM   2969  CD  ARG B 183     -11.975  -2.573  22.905  1.00  0.00           C  
ATOM   2970  NE  ARG B 183     -13.306  -2.730  23.485  1.00  0.00           N  
ATOM   2971  CZ  ARG B 183     -13.564  -2.782  24.788  1.00  0.00           C  
ATOM   2972  NH1 ARG B 183     -12.582  -2.690  25.678  1.00  0.00           N  
ATOM   2973  NH2 ARG B 183     -14.813  -2.927  25.207  1.00  0.00           N  
ATOM   2974  H   ARG B 183     -12.015  -3.439  18.032  1.00  0.00           H  
ATOM   2975  HA  ARG B 183     -11.236  -1.481  18.963  1.00  0.00           H  
ATOM   2976 1HB  ARG B 183     -10.104  -3.360  21.074  1.00  0.00           H  
ATOM   2977 2HB  ARG B 183     -10.108  -1.607  21.205  1.00  0.00           H  
ATOM   2978 1HG  ARG B 183     -12.582  -1.612  21.100  1.00  0.00           H  
ATOM   2979 2HG  ARG B 183     -12.554  -3.391  21.022  1.00  0.00           H  
ATOM   2980 1HD  ARG B 183     -11.365  -3.423  23.211  1.00  0.00           H  
ATOM   2981 2HD  ARG B 183     -11.538  -1.654  23.294  1.00  0.00           H  
ATOM   2982  HE  ARG B 183     -14.090  -2.805  22.850  1.00  0.00           H  
ATOM   2983 1HH1 ARG B 183     -11.627  -2.579  25.367  1.00  0.00           H  
ATOM   2984 2HH1 ARG B 183     -12.790  -2.731  26.665  1.00  0.00           H  
ATOM   2985 1HH2 ARG B 183     -15.566  -2.998  24.536  1.00  0.00           H  
ATOM   2986 2HH2 ARG B 183     -15.012  -2.967  26.195  1.00  0.00           H  
ATOM   2987  N   SER B 184      -8.923  -2.382  17.582  1.00  0.00           N  
ATOM   2988  CA  SER B 184      -7.575  -2.263  17.034  1.00  0.00           C  
ATOM   2989  C   SER B 184      -7.469  -1.079  16.079  1.00  0.00           C  
ATOM   2990  O   SER B 184      -6.394  -0.800  15.545  1.00  0.00           O  
ATOM   2991  CB  SER B 184      -7.175  -3.549  16.311  1.00  0.00           C  
ATOM   2992  OG  SER B 184      -8.017  -3.782  15.195  1.00  0.00           O  
ATOM   2993  H   SER B 184      -9.671  -2.701  16.983  1.00  0.00           H  
ATOM   2994  HA  SER B 184      -6.880  -2.096  17.858  1.00  0.00           H  
ATOM   2995 1HB  SER B 184      -6.139  -3.474  15.981  1.00  0.00           H  
ATOM   2996 2HB  SER B 184      -7.238  -4.389  17.001  1.00  0.00           H  
ATOM   2997  HG  SER B 184      -8.641  -3.053  15.177  1.00  0.00           H  
ATOM   2998  N   ALA B 185      -8.561  -0.454  15.899  1.00  0.00           N  
ATOM   2999  CA  ALA B 185      -8.533   0.697  15.000  1.00  0.00           C  
ATOM   3000  C   ALA B 185      -7.551   1.755  15.495  1.00  0.00           C  
ATOM   3001  O   ALA B 185      -7.566   2.123  16.672  1.00  0.00           O  
ATOM   3002  CB  ALA B 185      -9.930   1.296  14.858  1.00  0.00           C  
ATOM   3003  H   ALA B 185      -9.432  -0.712  16.341  1.00  0.00           H  
ATOM   3004  HA  ALA B 185      -8.195   0.355  14.022  1.00  0.00           H  
ATOM   3005 1HB  ALA B 185      -9.892   2.153  14.185  1.00  0.00           H  
ATOM   3006 2HB  ALA B 185     -10.608   0.545  14.452  1.00  0.00           H  
ATOM   3007 3HB  ALA B 185     -10.288   1.618  15.834  1.00  0.00           H  
ATOM   3008  N   SER B 186      -6.678   2.205  14.628  1.00  0.00           N  
ATOM   3009  CA  SER B 186      -5.672   3.213  14.946  1.00  0.00           C  
ATOM   3010  C   SER B 186      -5.502   4.206  13.802  1.00  0.00           C  
ATOM   3011  O   SER B 186      -5.868   3.915  12.661  1.00  0.00           O  
ATOM   3012  CB  SER B 186      -4.330   2.550  15.261  1.00  0.00           C  
ATOM   3013  OG  SER B 186      -4.450   1.671  16.365  1.00  0.00           O  
ATOM   3014  H   SER B 186      -6.715   1.825  13.693  1.00  0.00           H  
ATOM   3015  HA  SER B 186      -6.003   3.766  15.826  1.00  0.00           H  
ATOM   3016 1HB  SER B 186      -3.983   1.999  14.387  1.00  0.00           H  
ATOM   3017 2HB  SER B 186      -3.588   3.317  15.480  1.00  0.00           H  
ATOM   3018  HG  SER B 186      -5.368   1.717  16.641  1.00  0.00           H  
ATOM   3019  N   GLU B 187      -5.004   5.337  14.166  1.00  0.00           N  
ATOM   3020  CA  GLU B 187      -4.680   6.333  13.149  1.00  0.00           C  
ATOM   3021  C   GLU B 187      -3.279   6.112  12.586  1.00  0.00           C  
ATOM   3022  O   GLU B 187      -2.325   5.913  13.342  1.00  0.00           O  
ATOM   3023  CB  GLU B 187      -4.800   7.747  13.724  1.00  0.00           C  
ATOM   3024  CG  GLU B 187      -6.228   8.158  14.052  1.00  0.00           C  
ATOM   3025  CD  GLU B 187      -6.343   9.597  14.528  1.00  0.00           C  
ATOM   3026  OE1 GLU B 187      -7.478  10.070  14.764  1.00  0.00           O  
ATOM   3027  OE2 GLU B 187      -5.290  10.259  14.665  1.00  0.00           O  
ATOM   3028  H   GLU B 187      -4.832   5.552  15.138  1.00  0.00           H  
ATOM   3029  HA  GLU B 187      -5.388   6.231  12.326  1.00  0.00           H  
ATOM   3030 1HB  GLU B 187      -4.207   7.821  14.636  1.00  0.00           H  
ATOM   3031 2HB  GLU B 187      -4.395   8.465  13.011  1.00  0.00           H  
ATOM   3032 1HG  GLU B 187      -6.844   8.035  13.162  1.00  0.00           H  
ATOM   3033 2HG  GLU B 187      -6.617   7.496  14.824  1.00  0.00           H  
ATOM   3034  N   VAL B 188      -3.215   6.161  11.238  1.00  0.00           N  
ATOM   3035  CA  VAL B 188      -1.952   5.915  10.550  1.00  0.00           C  
ATOM   3036  C   VAL B 188      -0.927   6.972  10.959  1.00  0.00           C  
ATOM   3037  O   VAL B 188       0.231   6.649  11.233  1.00  0.00           O  
ATOM   3038  CB  VAL B 188      -2.131   5.913   9.016  1.00  0.00           C  
ATOM   3039  CG1 VAL B 188      -0.775   5.879   8.313  1.00  0.00           C  
ATOM   3040  CG2 VAL B 188      -2.991   4.726   8.582  1.00  0.00           C  
ATOM   3041  H   VAL B 188      -4.040   6.368  10.693  1.00  0.00           H  
ATOM   3042  HA  VAL B 188      -1.580   4.934  10.849  1.00  0.00           H  
ATOM   3043  HB  VAL B 188      -2.619   6.840   8.715  1.00  0.00           H  
ATOM   3044 1HG1 VAL B 188      -0.925   5.878   7.233  1.00  0.00           H  
ATOM   3045 2HG1 VAL B 188      -0.195   6.757   8.598  1.00  0.00           H  
ATOM   3046 3HG1 VAL B 188      -0.237   4.977   8.604  1.00  0.00           H  
ATOM   3047 1HG2 VAL B 188      -3.109   4.739   7.499  1.00  0.00           H  
ATOM   3048 2HG2 VAL B 188      -2.508   3.797   8.884  1.00  0.00           H  
ATOM   3049 3HG2 VAL B 188      -3.971   4.795   9.054  1.00  0.00           H  
ATOM   3050  N   ASP B 189      -1.272   8.202  11.164  1.00  0.00           N  
ATOM   3051  CA  ASP B 189      -0.377   9.317  11.456  1.00  0.00           C  
ATOM   3052  C   ASP B 189       0.290   9.144  12.818  1.00  0.00           C  
ATOM   3053  O   ASP B 189       1.438   9.549  13.009  1.00  0.00           O  
ATOM   3054  CB  ASP B 189      -1.138  10.643  11.407  1.00  0.00           C  
ATOM   3055  CG  ASP B 189      -0.237  11.852  11.591  1.00  0.00           C  
ATOM   3056  OD1 ASP B 189       0.820  11.930  10.928  1.00  0.00           O  
ATOM   3057  OD2 ASP B 189      -0.585  12.732  12.408  1.00  0.00           O  
ATOM   3058  H   ASP B 189      -2.266   8.371  11.109  1.00  0.00           H  
ATOM   3059  HA  ASP B 189       0.408   9.338  10.699  1.00  0.00           H  
ATOM   3060 1HB  ASP B 189      -1.650  10.734  10.449  1.00  0.00           H  
ATOM   3061 2HB  ASP B 189      -1.899  10.655  12.187  1.00  0.00           H  
ATOM   3062  N   ARG B 190      -0.448   8.552  13.709  1.00  0.00           N  
ATOM   3063  CA  ARG B 190       0.085   8.354  15.052  1.00  0.00           C  
ATOM   3064  C   ARG B 190       1.100   7.216  15.077  1.00  0.00           C  
ATOM   3065  O   ARG B 190       2.114   7.297  15.773  1.00  0.00           O  
ATOM   3066  CB  ARG B 190      -1.046   8.070  16.043  1.00  0.00           C  
ATOM   3067  CG  ARG B 190      -1.928   9.273  16.333  1.00  0.00           C  
ATOM   3068  CD  ARG B 190      -2.950   8.975  17.422  1.00  0.00           C  
ATOM   3069  NE  ARG B 190      -3.828  10.116  17.665  1.00  0.00           N  
ATOM   3070  CZ  ARG B 190      -4.820  10.134  18.551  1.00  0.00           C  
ATOM   3071  NH1 ARG B 190      -5.080   9.068  19.299  1.00  0.00           N  
ATOM   3072  NH2 ARG B 190      -5.557  11.226  18.690  1.00  0.00           N  
ATOM   3073  H   ARG B 190      -1.380   8.226  13.496  1.00  0.00           H  
ATOM   3074  HA  ARG B 190       0.596   9.267  15.360  1.00  0.00           H  
ATOM   3075 1HB  ARG B 190      -1.678   7.273  15.655  1.00  0.00           H  
ATOM   3076 2HB  ARG B 190      -0.625   7.723  16.987  1.00  0.00           H  
ATOM   3077 1HG  ARG B 190      -1.309  10.107  16.664  1.00  0.00           H  
ATOM   3078 2HG  ARG B 190      -2.466   9.557  15.428  1.00  0.00           H  
ATOM   3079 1HD  ARG B 190      -3.565   8.127  17.121  1.00  0.00           H  
ATOM   3080 2HD  ARG B 190      -2.433   8.737  18.351  1.00  0.00           H  
ATOM   3081  HE  ARG B 190      -3.671  10.954  17.121  1.00  0.00           H  
ATOM   3082 1HH1 ARG B 190      -4.522   8.232  19.198  1.00  0.00           H  
ATOM   3083 2HH1 ARG B 190      -5.836   9.093  19.968  1.00  0.00           H  
ATOM   3084 1HH2 ARG B 190      -5.365  12.041  18.124  1.00  0.00           H  
ATOM   3085 2HH2 ARG B 190      -6.311  11.244  19.361  1.00  0.00           H  
ATOM   3086  N   MET B 191       0.870   6.194  14.247  1.00  0.00           N  
ATOM   3087  CA  MET B 191       1.721   5.007  14.222  1.00  0.00           C  
ATOM   3088  C   MET B 191       2.885   5.193  13.255  1.00  0.00           C  
ATOM   3089  O   MET B 191       3.970   4.650  13.472  1.00  0.00           O  
ATOM   3090  CB  MET B 191       0.909   3.771  13.833  1.00  0.00           C  
ATOM   3091  CG  MET B 191      -0.085   3.330  14.896  1.00  0.00           C  
ATOM   3092  SD  MET B 191      -0.870   1.720  14.499  1.00  0.00           S  
ATOM   3093  CE  MET B 191       0.490   0.591  14.909  1.00  0.00           C  
ATOM   3094  H   MET B 191       0.081   6.247  13.618  1.00  0.00           H  
ATOM   3095  HA  MET B 191       2.130   4.854  15.220  1.00  0.00           H  
ATOM   3096 1HB  MET B 191       0.358   3.972  12.915  1.00  0.00           H  
ATOM   3097 2HB  MET B 191       1.585   2.939  13.633  1.00  0.00           H  
ATOM   3098 1HG  MET B 191       0.424   3.240  15.855  1.00  0.00           H  
ATOM   3099 2HG  MET B 191      -0.868   4.081  14.996  1.00  0.00           H  
ATOM   3100 1HE  MET B 191       0.178  -0.437  14.724  1.00  0.00           H  
ATOM   3101 2HE  MET B 191       1.357   0.825  14.290  1.00  0.00           H  
ATOM   3102 3HE  MET B 191       0.754   0.706  15.961  1.00  0.00           H  
ATOM   3103  N   PHE B 192       2.682   5.937  12.214  1.00  0.00           N  
ATOM   3104  CA  PHE B 192       3.691   6.187  11.192  1.00  0.00           C  
ATOM   3105  C   PHE B 192       3.824   7.680  10.917  1.00  0.00           C  
ATOM   3106  O   PHE B 192       3.417   8.160   9.856  1.00  0.00           O  
ATOM   3107  CB  PHE B 192       3.344   5.444   9.898  1.00  0.00           C  
ATOM   3108  CG  PHE B 192       3.213   3.954  10.070  1.00  0.00           C  
ATOM   3109  CD1 PHE B 192       4.318   3.124   9.926  1.00  0.00           C  
ATOM   3110  CD2 PHE B 192       1.984   3.385  10.378  1.00  0.00           C  
ATOM   3111  CE1 PHE B 192       4.199   1.745  10.085  1.00  0.00           C  
ATOM   3112  CE2 PHE B 192       1.858   2.008  10.538  1.00  0.00           C  
ATOM   3113  CZ  PHE B 192       2.967   1.190  10.390  1.00  0.00           C  
ATOM   3114  H   PHE B 192       1.770   6.360  12.119  1.00  0.00           H  
ATOM   3115  HA  PHE B 192       4.651   5.820  11.557  1.00  0.00           H  
ATOM   3116 1HB  PHE B 192       2.404   5.825   9.501  1.00  0.00           H  
ATOM   3117 2HB  PHE B 192       4.114   5.634   9.152  1.00  0.00           H  
ATOM   3118  HD1 PHE B 192       5.287   3.564   9.686  1.00  0.00           H  
ATOM   3119  HD2 PHE B 192       1.112   4.029  10.494  1.00  0.00           H  
ATOM   3120  HE1 PHE B 192       5.074   1.106   9.970  1.00  0.00           H  
ATOM   3121  HE2 PHE B 192       0.888   1.572  10.779  1.00  0.00           H  
ATOM   3122  HZ  PHE B 192       2.869   0.112  10.512  1.00  0.00           H  
ATOM   3123  N   PRO B 193       4.418   8.340  11.873  1.00  0.00           N  
ATOM   3124  CA  PRO B 193       4.536   9.788  11.689  1.00  0.00           C  
ATOM   3125  C   PRO B 193       5.397  10.163  10.485  1.00  0.00           C  
ATOM   3126  O   PRO B 193       6.398   9.497  10.206  1.00  0.00           O  
ATOM   3127  CB  PRO B 193       5.188  10.257  12.993  1.00  0.00           C  
ATOM   3128  CG  PRO B 193       5.959   9.073  13.481  1.00  0.00           C  
ATOM   3129  CD  PRO B 193       5.226   7.826  13.074  1.00  0.00           C  
ATOM   3130  HA  PRO B 193       3.531  10.221  11.576  1.00  0.00           H  
ATOM   3131 1HB  PRO B 193       5.831  11.129  12.800  1.00  0.00           H  
ATOM   3132 2HB  PRO B 193       4.415  10.580  13.706  1.00  0.00           H  
ATOM   3133 1HG  PRO B 193       6.974   9.080  13.058  1.00  0.00           H  
ATOM   3134 2HG  PRO B 193       6.070   9.117  14.574  1.00  0.00           H  
ATOM   3135 1HD  PRO B 193       5.952   7.048  12.794  1.00  0.00           H  
ATOM   3136 2HD  PRO B 193       4.592   7.485  13.906  1.00  0.00           H  
ATOM   3137  N   GLY B 194       4.847  11.201   9.719  1.00  0.00           N  
ATOM   3138  CA  GLY B 194       5.664  11.694   8.621  1.00  0.00           C  
ATOM   3139  C   GLY B 194       5.233  11.159   7.269  1.00  0.00           C  
ATOM   3140  O   GLY B 194       5.669  11.658   6.230  1.00  0.00           O  
ATOM   3141  H   GLY B 194       3.940  11.615   9.882  1.00  0.00           H  
ATOM   3142 1HA  GLY B 194       5.620  12.783   8.595  1.00  0.00           H  
ATOM   3143 2HA  GLY B 194       6.704  11.418   8.790  1.00  0.00           H  
ATOM   3144  N   VAL B 195       4.342  10.140   7.300  1.00  0.00           N  
ATOM   3145  CA  VAL B 195       3.822   9.617   6.041  1.00  0.00           C  
ATOM   3146  C   VAL B 195       2.693  10.512   5.536  1.00  0.00           C  
ATOM   3147  O   VAL B 195       1.965  11.111   6.331  1.00  0.00           O  
ATOM   3148  CB  VAL B 195       3.322   8.163   6.194  1.00  0.00           C  
ATOM   3149  CG1 VAL B 195       4.471   7.235   6.584  1.00  0.00           C  
ATOM   3150  CG2 VAL B 195       2.199   8.092   7.228  1.00  0.00           C  
ATOM   3151  H   VAL B 195       4.028   9.733   8.169  1.00  0.00           H  
ATOM   3152  HA  VAL B 195       4.627   9.623   5.305  1.00  0.00           H  
ATOM   3153  HB  VAL B 195       2.947   7.814   5.232  1.00  0.00           H  
ATOM   3154 1HG1 VAL B 195       4.097   6.216   6.686  1.00  0.00           H  
ATOM   3155 2HG1 VAL B 195       5.239   7.263   5.812  1.00  0.00           H  
ATOM   3156 3HG1 VAL B 195       4.896   7.561   7.533  1.00  0.00           H  
ATOM   3157 1HG2 VAL B 195       1.857   7.062   7.324  1.00  0.00           H  
ATOM   3158 2HG2 VAL B 195       2.569   8.443   8.192  1.00  0.00           H  
ATOM   3159 3HG2 VAL B 195       1.369   8.721   6.907  1.00  0.00           H  
ATOM   3160  N   PRO B 196       2.538  10.605   4.195  1.00  0.00           N  
ATOM   3161  CA  PRO B 196       1.444  11.417   3.658  1.00  0.00           C  
ATOM   3162  C   PRO B 196       0.067  10.881   4.042  1.00  0.00           C  
ATOM   3163  O   PRO B 196      -0.165   9.670   3.988  1.00  0.00           O  
ATOM   3164  CB  PRO B 196       1.657  11.340   2.144  1.00  0.00           C  
ATOM   3165  CG  PRO B 196       3.091  10.953   1.979  1.00  0.00           C  
ATOM   3166  CD  PRO B 196       3.500  10.121   3.161  1.00  0.00           C  
ATOM   3167  HA  PRO B 196       1.552  12.452   4.016  1.00  0.00           H  
ATOM   3168 1HB  PRO B 196       0.968  10.604   1.704  1.00  0.00           H  
ATOM   3169 2HB  PRO B 196       1.427  12.311   1.682  1.00  0.00           H  
ATOM   3170 1HG  PRO B 196       3.227  10.389   1.044  1.00  0.00           H  
ATOM   3171 2HG  PRO B 196       3.721  11.852   1.903  1.00  0.00           H  
ATOM   3172 1HD  PRO B 196       3.366   9.055   2.924  1.00  0.00           H  
ATOM   3173 2HD  PRO B 196       4.549  10.334   3.414  1.00  0.00           H  
ATOM   3174  N   LEU B 197      -0.827  11.794   4.398  1.00  0.00           N  
ATOM   3175  CA  LEU B 197      -2.167  11.414   4.831  1.00  0.00           C  
ATOM   3176  C   LEU B 197      -3.008  10.943   3.649  1.00  0.00           C  
ATOM   3177  O   LEU B 197      -3.994  10.226   3.830  1.00  0.00           O  
ATOM   3178  CB  LEU B 197      -2.858  12.589   5.529  1.00  0.00           C  
ATOM   3179  CG  LEU B 197      -2.283  13.008   6.882  1.00  0.00           C  
ATOM   3180  CD1 LEU B 197      -3.034  14.218   7.426  1.00  0.00           C  
ATOM   3181  CD2 LEU B 197      -2.340  11.848   7.870  1.00  0.00           C  
ATOM   3182  H   LEU B 197      -0.578  12.772   4.370  1.00  0.00           H  
ATOM   3183  HA  LEU B 197      -2.081  10.590   5.539  1.00  0.00           H  
ATOM   3184 1HB  LEU B 197      -2.813  13.457   4.874  1.00  0.00           H  
ATOM   3185 2HB  LEU B 197      -3.906  12.333   5.686  1.00  0.00           H  
ATOM   3186  HG  LEU B 197      -1.244  13.315   6.757  1.00  0.00           H  
ATOM   3187 1HD1 LEU B 197      -2.613  14.505   8.390  1.00  0.00           H  
ATOM   3188 2HD1 LEU B 197      -2.939  15.050   6.728  1.00  0.00           H  
ATOM   3189 3HD1 LEU B 197      -4.087  13.967   7.551  1.00  0.00           H  
ATOM   3190 1HD2 LEU B 197      -1.926  12.165   8.828  1.00  0.00           H  
ATOM   3191 2HD2 LEU B 197      -3.376  11.538   8.008  1.00  0.00           H  
ATOM   3192 3HD2 LEU B 197      -1.759  11.011   7.482  1.00  0.00           H  
ATOM   3193  N   ASP B 198      -2.630  11.310   2.494  1.00  0.00           N  
ATOM   3194  CA  ASP B 198      -3.372  10.930   1.296  1.00  0.00           C  
ATOM   3195  C   ASP B 198      -2.698   9.762   0.580  1.00  0.00           C  
ATOM   3196  O   ASP B 198      -2.778   9.648  -0.645  1.00  0.00           O  
ATOM   3197  CB  ASP B 198      -3.505  12.123   0.346  1.00  0.00           C  
ATOM   3198  CG  ASP B 198      -2.165  12.719  -0.048  1.00  0.00           C  
ATOM   3199  OD1 ASP B 198      -1.155  12.458   0.641  1.00  0.00           O  
ATOM   3200  OD2 ASP B 198      -2.119  13.460  -1.054  1.00  0.00           O  
ATOM   3201  H   ASP B 198      -1.799  11.877   2.399  1.00  0.00           H  
ATOM   3202  HA  ASP B 198      -4.371  10.610   1.595  1.00  0.00           H  
ATOM   3203 1HB  ASP B 198      -4.027  11.811  -0.559  1.00  0.00           H  
ATOM   3204 2HB  ASP B 198      -4.106  12.900   0.819  1.00  0.00           H  
ATOM   3205  N   THR B 199      -1.983   8.919   1.329  1.00  0.00           N  
ATOM   3206  CA  THR B 199      -1.333   7.752   0.743  1.00  0.00           C  
ATOM   3207  C   THR B 199      -2.350   6.872   0.022  1.00  0.00           C  
ATOM   3208  O   THR B 199      -3.470   6.687   0.503  1.00  0.00           O  
ATOM   3209  CB  THR B 199      -0.601   6.923   1.815  1.00  0.00           C  
ATOM   3210  OG1 THR B 199       0.298   6.010   1.174  1.00  0.00           O  
ATOM   3211  CG2 THR B 199      -1.588   6.133   2.668  1.00  0.00           C  
ATOM   3212  H   THR B 199      -1.888   9.089   2.320  1.00  0.00           H  
ATOM   3213  HA  THR B 199      -0.597   8.095   0.015  1.00  0.00           H  
ATOM   3214  HB  THR B 199      -0.030   7.588   2.462  1.00  0.00           H  
ATOM   3215  HG1 THR B 199       0.241   6.121   0.222  1.00  0.00           H  
ATOM   3216 1HG2 THR B 199      -1.043   5.558   3.416  1.00  0.00           H  
ATOM   3217 2HG2 THR B 199      -2.271   6.821   3.166  1.00  0.00           H  
ATOM   3218 3HG2 THR B 199      -2.156   5.455   2.033  1.00  0.00           H  
ATOM   3219  N   HIS B 200      -1.983   6.367  -1.198  1.00  0.00           N  
ATOM   3220  CA  HIS B 200      -2.954   5.595  -1.965  1.00  0.00           C  
ATOM   3221  C   HIS B 200      -2.612   4.109  -1.952  1.00  0.00           C  
ATOM   3222  O   HIS B 200      -3.451   3.272  -2.291  1.00  0.00           O  
ATOM   3223  CB  HIS B 200      -3.026   6.105  -3.406  1.00  0.00           C  
ATOM   3224  CG  HIS B 200      -1.712   6.069  -4.121  1.00  0.00           C  
ATOM   3225  ND1 HIS B 200      -0.549   6.555  -3.564  1.00  0.00           N  
ATOM   3226  CD2 HIS B 200      -1.380   5.603  -5.348  1.00  0.00           C  
ATOM   3227  CE1 HIS B 200       0.445   6.388  -4.421  1.00  0.00           C  
ATOM   3228  NE2 HIS B 200      -0.033   5.813  -5.511  1.00  0.00           N  
ATOM   3229  H   HIS B 200      -1.060   6.515  -1.580  1.00  0.00           H  
ATOM   3230  HA  HIS B 200      -3.941   5.704  -1.517  1.00  0.00           H  
ATOM   3231 1HB  HIS B 200      -3.739   5.503  -3.970  1.00  0.00           H  
ATOM   3232 2HB  HIS B 200      -3.390   7.132  -3.411  1.00  0.00           H  
ATOM   3233  HD2 HIS B 200      -2.056   5.147  -6.072  1.00  0.00           H  
ATOM   3234  HE1 HIS B 200       1.483   6.675  -4.257  1.00  0.00           H  
ATOM   3235  HE2 HIS B 200       0.501   5.566  -6.332  1.00  0.00           H  
ATOM   3236  N   ASP B 201      -1.387   3.719  -1.539  1.00  0.00           N  
ATOM   3237  CA  ASP B 201      -0.961   2.327  -1.423  1.00  0.00           C  
ATOM   3238  C   ASP B 201       0.086   2.164  -0.323  1.00  0.00           C  
ATOM   3239  O   ASP B 201       0.927   3.043  -0.124  1.00  0.00           O  
ATOM   3240  CB  ASP B 201      -0.407   1.822  -2.756  1.00  0.00           C  
ATOM   3241  CG  ASP B 201      -0.312   0.308  -2.823  1.00  0.00           C  
ATOM   3242  OD1 ASP B 201      -1.012  -0.382  -2.050  1.00  0.00           O  
ATOM   3243  OD2 ASP B 201       0.472  -0.200  -3.654  1.00  0.00           O  
ATOM   3244  H   ASP B 201      -0.737   4.454  -1.299  1.00  0.00           H  
ATOM   3245  HA  ASP B 201      -1.827   1.721  -1.154  1.00  0.00           H  
ATOM   3246 1HB  ASP B 201      -1.045   2.167  -3.570  1.00  0.00           H  
ATOM   3247 2HB  ASP B 201       0.586   2.241  -2.919  1.00  0.00           H  
ATOM   3248  N   VAL B 202      -0.034   1.067   0.399  1.00  0.00           N  
ATOM   3249  CA  VAL B 202       0.932   0.674   1.420  1.00  0.00           C  
ATOM   3250  C   VAL B 202       1.366  -0.773   1.192  1.00  0.00           C  
ATOM   3251  O   VAL B 202       0.525  -1.666   1.061  1.00  0.00           O  
ATOM   3252  CB  VAL B 202       0.354   0.839   2.843  1.00  0.00           C  
ATOM   3253  CG1 VAL B 202       1.400   0.480   3.896  1.00  0.00           C  
ATOM   3254  CG2 VAL B 202      -0.150   2.266   3.051  1.00  0.00           C  
ATOM   3255  H   VAL B 202      -0.837   0.478   0.229  1.00  0.00           H  
ATOM   3256  HA  VAL B 202       1.808   1.318   1.333  1.00  0.00           H  
ATOM   3257  HB  VAL B 202      -0.475   0.143   2.972  1.00  0.00           H  
ATOM   3258 1HG1 VAL B 202       0.972   0.603   4.891  1.00  0.00           H  
ATOM   3259 2HG1 VAL B 202       1.711  -0.556   3.761  1.00  0.00           H  
ATOM   3260 3HG1 VAL B 202       2.263   1.137   3.790  1.00  0.00           H  
ATOM   3261 1HG2 VAL B 202      -0.555   2.366   4.058  1.00  0.00           H  
ATOM   3262 2HG2 VAL B 202       0.675   2.966   2.920  1.00  0.00           H  
ATOM   3263 3HG2 VAL B 202      -0.931   2.486   2.323  1.00  0.00           H  
ATOM   3264  N   PHE B 203       2.699  -1.013   1.109  1.00  0.00           N  
ATOM   3265  CA  PHE B 203       3.146  -2.384   0.894  1.00  0.00           C  
ATOM   3266  C   PHE B 203       4.473  -2.639   1.599  1.00  0.00           C  
ATOM   3267  O   PHE B 203       5.170  -1.696   1.979  1.00  0.00           O  
ATOM   3268  CB  PHE B 203       3.282  -2.678  -0.603  1.00  0.00           C  
ATOM   3269  CG  PHE B 203       4.362  -1.881  -1.282  1.00  0.00           C  
ATOM   3270  CD1 PHE B 203       4.119  -0.585  -1.720  1.00  0.00           C  
ATOM   3271  CD2 PHE B 203       5.623  -2.429  -1.484  1.00  0.00           C  
ATOM   3272  CE1 PHE B 203       5.118   0.155  -2.349  1.00  0.00           C  
ATOM   3273  CE2 PHE B 203       6.626  -1.696  -2.112  1.00  0.00           C  
ATOM   3274  CZ  PHE B 203       6.371  -0.405  -2.544  1.00  0.00           C  
ATOM   3275  H   PHE B 203       3.387  -0.278   1.191  1.00  0.00           H  
ATOM   3276  HA  PHE B 203       2.401  -3.061   1.315  1.00  0.00           H  
ATOM   3277 1HB  PHE B 203       3.498  -3.736  -0.748  1.00  0.00           H  
ATOM   3278 2HB  PHE B 203       2.338  -2.466  -1.103  1.00  0.00           H  
ATOM   3279  HD1 PHE B 203       3.132  -0.147  -1.566  1.00  0.00           H  
ATOM   3280  HD2 PHE B 203       5.823  -3.446  -1.144  1.00  0.00           H  
ATOM   3281  HE1 PHE B 203       4.913   1.171  -2.686  1.00  0.00           H  
ATOM   3282  HE2 PHE B 203       7.611  -2.137  -2.265  1.00  0.00           H  
ATOM   3283  HZ  PHE B 203       7.154   0.168  -3.038  1.00  0.00           H  
ATOM   3284  N   GLN B 204       4.704  -3.898   1.919  1.00  0.00           N  
ATOM   3285  CA  GLN B 204       5.977  -4.319   2.496  1.00  0.00           C  
ATOM   3286  C   GLN B 204       6.880  -4.945   1.437  1.00  0.00           C  
ATOM   3287  O   GLN B 204       6.451  -5.826   0.689  1.00  0.00           O  
ATOM   3288  CB  GLN B 204       5.748  -5.306   3.641  1.00  0.00           C  
ATOM   3289  CG  GLN B 204       7.016  -5.675   4.398  1.00  0.00           C  
ATOM   3290  CD  GLN B 204       6.747  -6.563   5.599  1.00  0.00           C  
ATOM   3291  OE1 GLN B 204       5.656  -6.531   6.178  1.00  0.00           O  
ATOM   3292  NE2 GLN B 204       7.738  -7.359   5.982  1.00  0.00           N  
ATOM   3293  H   GLN B 204       3.983  -4.588   1.761  1.00  0.00           H  
ATOM   3294  HA  GLN B 204       6.485  -3.440   2.892  1.00  0.00           H  
ATOM   3295 1HB  GLN B 204       5.039  -4.881   4.352  1.00  0.00           H  
ATOM   3296 2HB  GLN B 204       5.308  -6.223   3.249  1.00  0.00           H  
ATOM   3297 1HG  GLN B 204       7.686  -6.210   3.725  1.00  0.00           H  
ATOM   3298 2HG  GLN B 204       7.494  -4.762   4.753  1.00  0.00           H  
ATOM   3299 1HE2 GLN B 204       7.617  -7.967   6.768  1.00  0.00           H  
ATOM   3300 2HE2 GLN B 204       8.606  -7.352   5.485  1.00  0.00           H  
ATOM   3301  N   PHE B 205       8.057  -4.496   1.362  1.00  0.00           N  
ATOM   3302  CA  PHE B 205       9.072  -4.993   0.441  1.00  0.00           C  
ATOM   3303  C   PHE B 205      10.435  -5.055   1.119  1.00  0.00           C  
ATOM   3304  O   PHE B 205      10.904  -4.059   1.673  1.00  0.00           O  
ATOM   3305  CB  PHE B 205       9.146  -4.109  -0.808  1.00  0.00           C  
ATOM   3306  CG  PHE B 205      10.124  -4.599  -1.842  1.00  0.00           C  
ATOM   3307  CD1 PHE B 205      11.152  -3.779  -2.290  1.00  0.00           C  
ATOM   3308  CD2 PHE B 205      10.015  -5.881  -2.365  1.00  0.00           C  
ATOM   3309  CE1 PHE B 205      12.058  -4.230  -3.247  1.00  0.00           C  
ATOM   3310  CE2 PHE B 205      10.917  -6.338  -3.321  1.00  0.00           C  
ATOM   3311  CZ  PHE B 205      11.937  -5.511  -3.762  1.00  0.00           C  
ATOM   3312  H   PHE B 205       8.291  -3.742   1.991  1.00  0.00           H  
ATOM   3313  HA  PHE B 205       8.797  -6.004   0.136  1.00  0.00           H  
ATOM   3314 1HB  PHE B 205       8.162  -4.051  -1.271  1.00  0.00           H  
ATOM   3315 2HB  PHE B 205       9.432  -3.098  -0.521  1.00  0.00           H  
ATOM   3316  HD1 PHE B 205      11.245  -2.772  -1.883  1.00  0.00           H  
ATOM   3317  HD2 PHE B 205       9.212  -6.532  -2.018  1.00  0.00           H  
ATOM   3318  HE1 PHE B 205      12.860  -3.576  -3.589  1.00  0.00           H  
ATOM   3319  HE2 PHE B 205      10.821  -7.346  -3.724  1.00  0.00           H  
ATOM   3320  HZ  PHE B 205      12.641  -5.866  -4.513  1.00  0.00           H  
ATOM   3321  N   ARG B 206      10.989  -6.310   1.188  1.00  0.00           N  
ATOM   3322  CA  ARG B 206      12.278  -6.517   1.840  1.00  0.00           C  
ATOM   3323  C   ARG B 206      12.245  -6.030   3.285  1.00  0.00           C  
ATOM   3324  O   ARG B 206      13.154  -5.325   3.729  1.00  0.00           O  
ATOM   3325  CB  ARG B 206      13.391  -5.802   1.071  1.00  0.00           C  
ATOM   3326  CG  ARG B 206      13.619  -6.346  -0.330  1.00  0.00           C  
ATOM   3327  CD  ARG B 206      14.919  -5.829  -0.931  1.00  0.00           C  
ATOM   3328  NE  ARG B 206      16.085  -6.452  -0.309  1.00  0.00           N  
ATOM   3329  CZ  ARG B 206      17.347  -6.107  -0.550  1.00  0.00           C  
ATOM   3330  NH1 ARG B 206      17.632  -5.135  -1.408  1.00  0.00           N  
ATOM   3331  NH2 ARG B 206      18.331  -6.740   0.072  1.00  0.00           N  
ATOM   3332  H   ARG B 206      10.508  -7.102   0.787  1.00  0.00           H  
ATOM   3333  HA  ARG B 206      12.493  -7.586   1.849  1.00  0.00           H  
ATOM   3334 1HB  ARG B 206      13.153  -4.742   0.989  1.00  0.00           H  
ATOM   3335 2HB  ARG B 206      14.327  -5.885   1.624  1.00  0.00           H  
ATOM   3336 1HG  ARG B 206      13.667  -7.435  -0.294  1.00  0.00           H  
ATOM   3337 2HG  ARG B 206      12.797  -6.040  -0.978  1.00  0.00           H  
ATOM   3338 1HD  ARG B 206      14.940  -6.050  -1.998  1.00  0.00           H  
ATOM   3339 2HD  ARG B 206      14.985  -4.752  -0.783  1.00  0.00           H  
ATOM   3340  HE  ARG B 206      15.922  -7.199   0.352  1.00  0.00           H  
ATOM   3341 1HH1 ARG B 206      16.887  -4.649  -1.886  1.00  0.00           H  
ATOM   3342 2HH1 ARG B 206      18.594  -4.882  -1.583  1.00  0.00           H  
ATOM   3343 1HH2 ARG B 206      18.121  -7.481   0.726  1.00  0.00           H  
ATOM   3344 2HH2 ARG B 206      19.290  -6.482  -0.108  1.00  0.00           H  
ATOM   3345  N   GLU B 207      11.174  -6.355   3.975  1.00  0.00           N  
ATOM   3346  CA  GLU B 207      10.988  -6.186   5.413  1.00  0.00           C  
ATOM   3347  C   GLU B 207      10.798  -4.716   5.775  1.00  0.00           C  
ATOM   3348  O   GLU B 207      10.849  -4.350   6.951  1.00  0.00           O  
ATOM   3349  CB  GLU B 207      12.176  -6.768   6.182  1.00  0.00           C  
ATOM   3350  CG  GLU B 207      12.384  -8.259   5.956  1.00  0.00           C  
ATOM   3351  CD  GLU B 207      11.173  -9.097   6.333  1.00  0.00           C  
ATOM   3352  OE1 GLU B 207      10.849 -10.059   5.599  1.00  0.00           O  
ATOM   3353  OE2 GLU B 207      10.544  -8.790   7.369  1.00  0.00           O  
ATOM   3354  H   GLU B 207      10.428  -6.758   3.426  1.00  0.00           H  
ATOM   3355  HA  GLU B 207      10.086  -6.721   5.710  1.00  0.00           H  
ATOM   3356 1HB  GLU B 207      13.089  -6.249   5.889  1.00  0.00           H  
ATOM   3357 2HB  GLU B 207      12.034  -6.603   7.250  1.00  0.00           H  
ATOM   3358 1HG  GLU B 207      12.611  -8.428   4.904  1.00  0.00           H  
ATOM   3359 2HG  GLU B 207      13.241  -8.588   6.542  1.00  0.00           H  
ATOM   3360  N   LYS B 208      10.748  -3.842   4.770  1.00  0.00           N  
ATOM   3361  CA  LYS B 208      10.482  -2.428   5.018  1.00  0.00           C  
ATOM   3362  C   LYS B 208       9.099  -2.032   4.509  1.00  0.00           C  
ATOM   3363  O   LYS B 208       8.635  -2.548   3.491  1.00  0.00           O  
ATOM   3364  CB  LYS B 208      11.552  -1.557   4.359  1.00  0.00           C  
ATOM   3365  CG  LYS B 208      12.970  -1.869   4.813  1.00  0.00           C  
ATOM   3366  CD  LYS B 208      13.202  -1.442   6.256  1.00  0.00           C  
ATOM   3367  CE  LYS B 208      14.659  -1.616   6.664  1.00  0.00           C  
ATOM   3368  NZ  LYS B 208      14.881  -1.248   8.095  1.00  0.00           N  
ATOM   3369  H   LYS B 208      10.895  -4.156   3.821  1.00  0.00           H  
ATOM   3370  HA  LYS B 208      10.507  -2.255   6.094  1.00  0.00           H  
ATOM   3371 1HB  LYS B 208      11.508  -1.683   3.277  1.00  0.00           H  
ATOM   3372 2HB  LYS B 208      11.351  -0.508   4.575  1.00  0.00           H  
ATOM   3373 1HG  LYS B 208      13.152  -2.941   4.729  1.00  0.00           H  
ATOM   3374 2HG  LYS B 208      13.680  -1.347   4.172  1.00  0.00           H  
ATOM   3375 1HD  LYS B 208      12.925  -0.394   6.375  1.00  0.00           H  
ATOM   3376 2HD  LYS B 208      12.577  -2.042   6.918  1.00  0.00           H  
ATOM   3377 1HE  LYS B 208      14.957  -2.653   6.516  1.00  0.00           H  
ATOM   3378 2HE  LYS B 208      15.290  -0.987   6.036  1.00  0.00           H  
ATOM   3379 1HZ  LYS B 208      15.856  -1.375   8.329  1.00  0.00           H  
ATOM   3380 2HZ  LYS B 208      14.624  -0.281   8.238  1.00  0.00           H  
ATOM   3381 3HZ  LYS B 208      14.314  -1.838   8.687  1.00  0.00           H  
ATOM   3382  N   ALA B 209       8.442  -1.115   5.233  1.00  0.00           N  
ATOM   3383  CA  ALA B 209       7.136  -0.605   4.822  1.00  0.00           C  
ATOM   3384  C   ALA B 209       7.285   0.556   3.842  1.00  0.00           C  
ATOM   3385  O   ALA B 209       8.135   1.429   4.030  1.00  0.00           O  
ATOM   3386  CB  ALA B 209       6.328  -0.168   6.041  1.00  0.00           C  
ATOM   3387  H   ALA B 209       8.860  -0.768   6.084  1.00  0.00           H  
ATOM   3388  HA  ALA B 209       6.603  -1.409   4.315  1.00  0.00           H  
ATOM   3389 1HB  ALA B 209       5.358   0.209   5.718  1.00  0.00           H  
ATOM   3390 2HB  ALA B 209       6.183  -1.020   6.706  1.00  0.00           H  
ATOM   3391 3HB  ALA B 209       6.865   0.618   6.570  1.00  0.00           H  
ATOM   3392  N   TYR B 210       6.495   0.572   2.775  1.00  0.00           N  
ATOM   3393  CA  TYR B 210       6.490   1.630   1.771  1.00  0.00           C  
ATOM   3394  C   TYR B 210       5.111   2.271   1.661  1.00  0.00           C  
ATOM   3395  O   TYR B 210       4.106   1.573   1.504  1.00  0.00           O  
ATOM   3396  CB  TYR B 210       6.921   1.081   0.408  1.00  0.00           C  
ATOM   3397  CG  TYR B 210       8.358   0.622   0.365  1.00  0.00           C  
ATOM   3398  CD1 TYR B 210       9.339   1.399  -0.247  1.00  0.00           C  
ATOM   3399  CD2 TYR B 210       8.738  -0.588   0.936  1.00  0.00           C  
ATOM   3400  CE1 TYR B 210      10.665   0.979  -0.291  1.00  0.00           C  
ATOM   3401  CE2 TYR B 210      10.060  -1.017   0.898  1.00  0.00           C  
ATOM   3402  CZ  TYR B 210      11.015  -0.228   0.284  1.00  0.00           C  
ATOM   3403  OH  TYR B 210      12.326  -0.648   0.244  1.00  0.00           O  
ATOM   3404  H   TYR B 210       5.863  -0.209   2.670  1.00  0.00           H  
ATOM   3405  HA  TYR B 210       7.200   2.400   2.076  1.00  0.00           H  
ATOM   3406 1HB  TYR B 210       6.285   0.237   0.138  1.00  0.00           H  
ATOM   3407 2HB  TYR B 210       6.786   1.849  -0.353  1.00  0.00           H  
ATOM   3408  HD1 TYR B 210       9.073   2.354  -0.702  1.00  0.00           H  
ATOM   3409  HD2 TYR B 210       7.994  -1.218   1.423  1.00  0.00           H  
ATOM   3410  HE1 TYR B 210      11.418   1.601  -0.774  1.00  0.00           H  
ATOM   3411  HE2 TYR B 210      10.337  -1.970   1.350  1.00  0.00           H  
ATOM   3412  HH  TYR B 210      12.402  -1.499   0.683  1.00  0.00           H  
ATOM   3413  N   PHE B 211       5.098   3.555   1.859  1.00  0.00           N  
ATOM   3414  CA  PHE B 211       3.895   4.355   1.662  1.00  0.00           C  
ATOM   3415  C   PHE B 211       3.983   5.157   0.370  1.00  0.00           C  
ATOM   3416  O   PHE B 211       4.911   5.947   0.185  1.00  0.00           O  
ATOM   3417  CB  PHE B 211       3.673   5.296   2.850  1.00  0.00           C  
ATOM   3418  CG  PHE B 211       3.319   4.587   4.129  1.00  0.00           C  
ATOM   3419  CD1 PHE B 211       2.022   4.630   4.627  1.00  0.00           C  
ATOM   3420  CD2 PHE B 211       4.282   3.878   4.834  1.00  0.00           C  
ATOM   3421  CE1 PHE B 211       1.691   3.974   5.811  1.00  0.00           C  
ATOM   3422  CE2 PHE B 211       3.959   3.220   6.017  1.00  0.00           C  
ATOM   3423  CZ  PHE B 211       2.663   3.271   6.505  1.00  0.00           C  
ATOM   3424  H   PHE B 211       5.948   4.011   2.158  1.00  0.00           H  
ATOM   3425  HA  PHE B 211       3.040   3.682   1.587  1.00  0.00           H  
ATOM   3426 1HB  PHE B 211       4.575   5.881   3.024  1.00  0.00           H  
ATOM   3427 2HB  PHE B 211       2.871   5.995   2.616  1.00  0.00           H  
ATOM   3428  HD1 PHE B 211       1.259   5.185   4.079  1.00  0.00           H  
ATOM   3429  HD2 PHE B 211       5.302   3.839   4.450  1.00  0.00           H  
ATOM   3430  HE1 PHE B 211       0.670   4.015   6.189  1.00  0.00           H  
ATOM   3431  HE2 PHE B 211       4.724   2.665   6.560  1.00  0.00           H  
ATOM   3432  HZ  PHE B 211       2.410   2.761   7.433  1.00  0.00           H  
ATOM   3433  N   CYS B 212       2.991   4.938  -0.519  1.00  0.00           N  
ATOM   3434  CA  CYS B 212       3.060   5.566  -1.833  1.00  0.00           C  
ATOM   3435  C   CYS B 212       2.083   6.732  -1.933  1.00  0.00           C  
ATOM   3436  O   CYS B 212       0.928   6.616  -1.521  1.00  0.00           O  
ATOM   3437  CB  CYS B 212       2.765   4.546  -2.931  1.00  0.00           C  
ATOM   3438  SG  CYS B 212       4.019   3.255  -3.082  1.00  0.00           S  
ATOM   3439  H   CYS B 212       2.201   4.349  -0.296  1.00  0.00           H  
ATOM   3440  HA  CYS B 212       4.069   5.952  -1.979  1.00  0.00           H  
ATOM   3441 1HB  CYS B 212       1.805   4.067  -2.735  1.00  0.00           H  
ATOM   3442 2HB  CYS B 212       2.685   5.057  -3.890  1.00  0.00           H  
ATOM   3443  HG  CYS B 212       3.432   2.608  -4.084  1.00  0.00           H  
ATOM   3444  N   GLN B 213       2.505   7.774  -2.381  1.00  0.00           N  
ATOM   3445  CA  GLN B 213       1.728   8.958  -2.734  1.00  0.00           C  
ATOM   3446  C   GLN B 213       2.234   9.582  -4.031  1.00  0.00           C  
ATOM   3447  O   GLN B 213       3.408   9.943  -4.136  1.00  0.00           O  
ATOM   3448  CB  GLN B 213       1.773   9.987  -1.603  1.00  0.00           C  
ATOM   3449  CG  GLN B 213       0.779  11.128  -1.771  1.00  0.00           C  
ATOM   3450  CD  GLN B 213       1.362  12.307  -2.527  1.00  0.00           C  
ATOM   3451  OE1 GLN B 213       2.579  12.398  -2.720  1.00  0.00           O  
ATOM   3452  NE2 GLN B 213       0.499  13.220  -2.960  1.00  0.00           N  
ATOM   3453  H   GLN B 213       3.507   7.786  -2.510  1.00  0.00           H  
ATOM   3454  HA  GLN B 213       0.692   8.658  -2.890  1.00  0.00           H  
ATOM   3455 1HB  GLN B 213       1.567   9.493  -0.653  1.00  0.00           H  
ATOM   3456 2HB  GLN B 213       2.774  10.414  -1.539  1.00  0.00           H  
ATOM   3457 1HG  GLN B 213      -0.086  10.764  -2.325  1.00  0.00           H  
ATOM   3458 2HG  GLN B 213       0.471  11.476  -0.785  1.00  0.00           H  
ATOM   3459 1HE2 GLN B 213       0.827  14.020  -3.465  1.00  0.00           H  
ATOM   3460 2HE2 GLN B 213      -0.479  13.109  -2.782  1.00  0.00           H  
ATOM   3461  N   ASP B 214       1.262   9.647  -5.012  1.00  0.00           N  
ATOM   3462  CA  ASP B 214       1.691  10.080  -6.338  1.00  0.00           C  
ATOM   3463  C   ASP B 214       2.775   9.158  -6.892  1.00  0.00           C  
ATOM   3464  O   ASP B 214       2.603   7.938  -6.922  1.00  0.00           O  
ATOM   3465  CB  ASP B 214       2.201  11.522  -6.293  1.00  0.00           C  
ATOM   3466  CG  ASP B 214       2.067  12.240  -7.624  1.00  0.00           C  
ATOM   3467  OD1 ASP B 214       1.734  11.589  -8.638  1.00  0.00           O  
ATOM   3468  OD2 ASP B 214       2.300  13.468  -7.661  1.00  0.00           O  
ATOM   3469  H   ASP B 214       0.291   9.415  -4.861  1.00  0.00           H  
ATOM   3470  HA  ASP B 214       0.834  10.035  -7.011  1.00  0.00           H  
ATOM   3471 1HB  ASP B 214       1.646  12.081  -5.539  1.00  0.00           H  
ATOM   3472 2HB  ASP B 214       3.251  11.528  -5.999  1.00  0.00           H  
ATOM   3473  N   ARG B 215       3.819   9.549  -7.457  1.00  0.00           N  
ATOM   3474  CA  ARG B 215       4.850   8.721  -8.076  1.00  0.00           C  
ATOM   3475  C   ARG B 215       5.996   8.457  -7.105  1.00  0.00           C  
ATOM   3476  O   ARG B 215       6.991   7.827  -7.469  1.00  0.00           O  
ATOM   3477  CB  ARG B 215       5.382   9.386  -9.347  1.00  0.00           C  
ATOM   3478  CG  ARG B 215       5.991  10.759  -9.116  1.00  0.00           C  
ATOM   3479  CD  ARG B 215       6.390  11.427 -10.424  1.00  0.00           C  
ATOM   3480  NE  ARG B 215       5.249  12.066 -11.074  1.00  0.00           N  
ATOM   3481  CZ  ARG B 215       5.295  12.681 -12.252  1.00  0.00           C  
ATOM   3482  NH1 ARG B 215       6.430  12.752 -12.937  1.00  0.00           N  
ATOM   3483  NH2 ARG B 215       4.196  13.229 -12.751  1.00  0.00           N  
ATOM   3484  H   ARG B 215       3.924  10.554  -7.465  1.00  0.00           H  
ATOM   3485  HA  ARG B 215       4.408   7.761  -8.345  1.00  0.00           H  
ATOM   3486 1HB  ARG B 215       6.142   8.750  -9.799  1.00  0.00           H  
ATOM   3487 2HB  ARG B 215       4.572   9.492 -10.069  1.00  0.00           H  
ATOM   3488 1HG  ARG B 215       5.266  11.399  -8.612  1.00  0.00           H  
ATOM   3489 2HG  ARG B 215       6.882  10.662  -8.495  1.00  0.00           H  
ATOM   3490 1HD  ARG B 215       7.144  12.189 -10.228  1.00  0.00           H  
ATOM   3491 2HD  ARG B 215       6.798  10.680 -11.104  1.00  0.00           H  
ATOM   3492  HE  ARG B 215       4.359  12.039 -10.594  1.00  0.00           H  
ATOM   3493 1HH1 ARG B 215       7.272  12.336 -12.564  1.00  0.00           H  
ATOM   3494 2HH1 ARG B 215       6.452  13.222 -13.830  1.00  0.00           H  
ATOM   3495 1HH2 ARG B 215       3.327  13.178 -12.236  1.00  0.00           H  
ATOM   3496 2HH2 ARG B 215       4.226  13.697 -13.645  1.00  0.00           H  
ATOM   3497  N   PHE B 216       5.817   8.919  -5.805  1.00  0.00           N  
ATOM   3498  CA  PHE B 216       6.862   8.813  -4.794  1.00  0.00           C  
ATOM   3499  C   PHE B 216       6.517   7.739  -3.769  1.00  0.00           C  
ATOM   3500  O   PHE B 216       5.346   7.394  -3.594  1.00  0.00           O  
ATOM   3501  CB  PHE B 216       7.072  10.159  -4.093  1.00  0.00           C  
ATOM   3502  CG  PHE B 216       7.503  11.264  -5.019  1.00  0.00           C  
ATOM   3503  CD1 PHE B 216       8.851  11.516  -5.243  1.00  0.00           C  
ATOM   3504  CD2 PHE B 216       6.560  12.051  -5.666  1.00  0.00           C  
ATOM   3505  CE1 PHE B 216       9.253  12.539  -6.099  1.00  0.00           C  
ATOM   3506  CE2 PHE B 216       6.953  13.075  -6.524  1.00  0.00           C  
ATOM   3507  CZ  PHE B 216       8.301  13.318  -6.738  1.00  0.00           C  
ATOM   3508  H   PHE B 216       4.933   9.341  -5.557  1.00  0.00           H  
ATOM   3509  HA  PHE B 216       7.793   8.529  -5.287  1.00  0.00           H  
ATOM   3510 1HB  PHE B 216       6.146  10.464  -3.607  1.00  0.00           H  
ATOM   3511 2HB  PHE B 216       7.829  10.051  -3.317  1.00  0.00           H  
ATOM   3512  HD1 PHE B 216       9.598  10.902  -4.740  1.00  0.00           H  
ATOM   3513  HD2 PHE B 216       5.500  11.859  -5.496  1.00  0.00           H  
ATOM   3514  HE1 PHE B 216      10.314  12.725  -6.265  1.00  0.00           H  
ATOM   3515  HE2 PHE B 216       6.203  13.686  -7.027  1.00  0.00           H  
ATOM   3516  HZ  PHE B 216       8.611  14.120  -7.406  1.00  0.00           H  
ATOM   3517  N   TYR B 217       7.594   7.248  -3.069  1.00  0.00           N  
ATOM   3518  CA  TYR B 217       7.372   6.386  -1.913  1.00  0.00           C  
ATOM   3519  C   TYR B 217       8.049   6.955  -0.672  1.00  0.00           C  
ATOM   3520  O   TYR B 217       9.010   7.721  -0.776  1.00  0.00           O  
ATOM   3521  CB  TYR B 217       7.891   4.972  -2.189  1.00  0.00           C  
ATOM   3522  CG  TYR B 217       9.397   4.873  -2.221  1.00  0.00           C  
ATOM   3523  CD1 TYR B 217      10.093   4.935  -3.426  1.00  0.00           C  
ATOM   3524  CD2 TYR B 217      10.126   4.716  -1.047  1.00  0.00           C  
ATOM   3525  CE1 TYR B 217      11.481   4.843  -3.460  1.00  0.00           C  
ATOM   3526  CE2 TYR B 217      11.514   4.622  -1.070  1.00  0.00           C  
ATOM   3527  CZ  TYR B 217      12.181   4.687  -2.279  1.00  0.00           C  
ATOM   3528  OH  TYR B 217      13.555   4.595  -2.307  1.00  0.00           O  
ATOM   3529  H   TYR B 217       8.540   7.473  -3.340  1.00  0.00           H  
ATOM   3530  HA  TYR B 217       6.300   6.332  -1.723  1.00  0.00           H  
ATOM   3531 1HB  TYR B 217       7.521   4.292  -1.421  1.00  0.00           H  
ATOM   3532 2HB  TYR B 217       7.506   4.624  -3.147  1.00  0.00           H  
ATOM   3533  HD1 TYR B 217       9.550   5.058  -4.363  1.00  0.00           H  
ATOM   3534  HD2 TYR B 217       9.610   4.664  -0.088  1.00  0.00           H  
ATOM   3535  HE1 TYR B 217      12.007   4.894  -4.413  1.00  0.00           H  
ATOM   3536  HE2 TYR B 217      12.067   4.497  -0.139  1.00  0.00           H  
ATOM   3537  HH  TYR B 217      13.886   4.490  -1.412  1.00  0.00           H  
ATOM   3538  N   TRP B 218       7.413   6.715   0.481  1.00  0.00           N  
ATOM   3539  CA  TRP B 218       7.995   6.941   1.800  1.00  0.00           C  
ATOM   3540  C   TRP B 218       8.317   5.618   2.486  1.00  0.00           C  
ATOM   3541  O   TRP B 218       7.412   4.875   2.873  1.00  0.00           O  
ATOM   3542  CB  TRP B 218       7.045   7.766   2.673  1.00  0.00           C  
ATOM   3543  CG  TRP B 218       6.964   9.212   2.287  1.00  0.00           C  
ATOM   3544  CD1 TRP B 218       7.533  10.272   2.936  1.00  0.00           C  
ATOM   3545  CD2 TRP B 218       6.266   9.757   1.162  1.00  0.00           C  
ATOM   3546  NE1 TRP B 218       7.233  11.444   2.282  1.00  0.00           N  
ATOM   3547  CE2 TRP B 218       6.457  11.156   1.191  1.00  0.00           C  
ATOM   3548  CE3 TRP B 218       5.499   9.198   0.132  1.00  0.00           C  
ATOM   3549  CZ2 TRP B 218       5.907  12.005   0.227  1.00  0.00           C  
ATOM   3550  CZ3 TRP B 218       4.952  10.044  -0.826  1.00  0.00           C  
ATOM   3551  CH2 TRP B 218       5.160  11.432  -0.769  1.00  0.00           C  
ATOM   3552  H   TRP B 218       6.472   6.355   0.414  1.00  0.00           H  
ATOM   3553  HA  TRP B 218       8.925   7.496   1.677  1.00  0.00           H  
ATOM   3554 1HB  TRP B 218       6.041   7.344   2.618  1.00  0.00           H  
ATOM   3555 2HB  TRP B 218       7.366   7.711   3.713  1.00  0.00           H  
ATOM   3556  HD1 TRP B 218       8.136  10.198   3.839  1.00  0.00           H  
ATOM   3557  HE1 TRP B 218       7.534  12.367   2.560  1.00  0.00           H  
ATOM   3558  HE3 TRP B 218       5.337   8.122   0.082  1.00  0.00           H  
ATOM   3559  HZ2 TRP B 218       6.059  13.084   0.251  1.00  0.00           H  
ATOM   3560  HZ3 TRP B 218       4.355   9.602  -1.625  1.00  0.00           H  
ATOM   3561  HH2 TRP B 218       4.715  12.066  -1.536  1.00  0.00           H  
ATOM   3562  N   ARG B 219       9.637   5.324   2.562  1.00  0.00           N  
ATOM   3563  CA  ARG B 219      10.048   4.085   3.215  1.00  0.00           C  
ATOM   3564  C   ARG B 219      10.128   4.265   4.727  1.00  0.00           C  
ATOM   3565  O   ARG B 219      10.704   5.240   5.212  1.00  0.00           O  
ATOM   3566  CB  ARG B 219      11.398   3.613   2.671  1.00  0.00           C  
ATOM   3567  CG  ARG B 219      11.831   2.253   3.194  1.00  0.00           C  
ATOM   3568  CD  ARG B 219      13.164   1.818   2.600  1.00  0.00           C  
ATOM   3569  NE  ARG B 219      14.278   2.574   3.166  1.00  0.00           N  
ATOM   3570  CZ  ARG B 219      15.553   2.414   2.825  1.00  0.00           C  
ATOM   3571  NH1 ARG B 219      15.903   1.517   1.909  1.00  0.00           N  
ATOM   3572  NH2 ARG B 219      16.487   3.155   3.403  1.00  0.00           N  
ATOM   3573  H   ARG B 219      10.343   5.937   2.180  1.00  0.00           H  
ATOM   3574  HA  ARG B 219       9.301   3.319   3.005  1.00  0.00           H  
ATOM   3575 1HB  ARG B 219      11.353   3.560   1.584  1.00  0.00           H  
ATOM   3576 2HB  ARG B 219      12.169   4.338   2.932  1.00  0.00           H  
ATOM   3577 1HG  ARG B 219      11.937   2.297   4.278  1.00  0.00           H  
ATOM   3578 2HG  ARG B 219      11.080   1.507   2.933  1.00  0.00           H  
ATOM   3579 1HD  ARG B 219      13.327   0.761   2.807  1.00  0.00           H  
ATOM   3580 2HD  ARG B 219      13.152   1.979   1.523  1.00  0.00           H  
ATOM   3581  HE  ARG B 219      14.065   3.270   3.868  1.00  0.00           H  
ATOM   3582 1HH1 ARG B 219      15.197   0.948   1.464  1.00  0.00           H  
ATOM   3583 2HH1 ARG B 219      16.874   1.404   1.658  1.00  0.00           H  
ATOM   3584 1HH2 ARG B 219      16.229   3.839   4.101  1.00  0.00           H  
ATOM   3585 2HH2 ARG B 219      17.456   3.036   3.147  1.00  0.00           H  
ATOM   3586  N   VAL B 220       9.519   3.362   5.475  1.00  0.00           N  
ATOM   3587  CA  VAL B 220       9.452   3.437   6.931  1.00  0.00           C  
ATOM   3588  C   VAL B 220      10.232   2.276   7.544  1.00  0.00           C  
ATOM   3589  O   VAL B 220      10.101   1.131   7.105  1.00  0.00           O  
ATOM   3590  CB  VAL B 220       7.991   3.422   7.434  1.00  0.00           C  
ATOM   3591  CG1 VAL B 220       7.946   3.393   8.960  1.00  0.00           C  
ATOM   3592  CG2 VAL B 220       7.230   4.633   6.896  1.00  0.00           C  
ATOM   3593  H   VAL B 220       9.081   2.585   5.002  1.00  0.00           H  
ATOM   3594  HA  VAL B 220       9.911   4.373   7.251  1.00  0.00           H  
ATOM   3595  HB  VAL B 220       7.506   2.509   7.087  1.00  0.00           H  
ATOM   3596 1HG1 VAL B 220       6.908   3.382   9.293  1.00  0.00           H  
ATOM   3597 2HG1 VAL B 220       8.452   2.498   9.322  1.00  0.00           H  
ATOM   3598 3HG1 VAL B 220       8.444   4.278   9.355  1.00  0.00           H  
ATOM   3599 1HG2 VAL B 220       6.203   4.607   7.258  1.00  0.00           H  
ATOM   3600 2HG2 VAL B 220       7.713   5.548   7.238  1.00  0.00           H  
ATOM   3601 3HG2 VAL B 220       7.231   4.608   5.806  1.00  0.00           H  
ATOM   3602  N   SER B 221      11.082   2.626   8.501  1.00  0.00           N  
ATOM   3603  CA  SER B 221      11.818   1.644   9.290  1.00  0.00           C  
ATOM   3604  C   SER B 221      11.405   1.692  10.757  1.00  0.00           C  
ATOM   3605  O   SER B 221      10.969   2.734  11.251  1.00  0.00           O  
ATOM   3606  CB  SER B 221      13.325   1.879   9.169  1.00  0.00           C  
ATOM   3607  OG  SER B 221      13.744   1.763   7.820  1.00  0.00           O  
ATOM   3608  H   SER B 221      11.221   3.609   8.686  1.00  0.00           H  
ATOM   3609  HA  SER B 221      11.589   0.649   8.906  1.00  0.00           H  
ATOM   3610 1HB  SER B 221      13.570   2.871   9.547  1.00  0.00           H  
ATOM   3611 2HB  SER B 221      13.857   1.154   9.784  1.00  0.00           H  
ATOM   3612  HG  SER B 221      12.953   1.561   7.314  1.00  0.00           H  
ATOM   3613  N   SER B 222      11.448   0.526  11.314  1.00  0.00           N  
ATOM   3614  CA  SER B 222      11.118   0.443  12.733  1.00  0.00           C  
ATOM   3615  C   SER B 222      12.377   0.458  13.594  1.00  0.00           C  
ATOM   3616  O   SER B 222      13.355  -0.225  13.285  1.00  0.00           O  
ATOM   3617  CB  SER B 222      10.309  -0.822  13.022  1.00  0.00           C  
ATOM   3618  OG  SER B 222       9.062  -0.785  12.350  1.00  0.00           O  
ATOM   3619  H   SER B 222      11.696  -0.317  10.817  1.00  0.00           H  
ATOM   3620  HA  SER B 222      10.514   1.311  12.999  1.00  0.00           H  
ATOM   3621 1HB  SER B 222      10.875  -1.697  12.702  1.00  0.00           H  
ATOM   3622 2HB  SER B 222      10.147  -0.913  14.095  1.00  0.00           H  
ATOM   3623  HG  SER B 222       9.043   0.048  11.872  1.00  0.00           H  
ATOM   3624  N   ARG B 223      12.517   1.379  14.520  1.00  0.00           N  
ATOM   3625  CA  ARG B 223      13.578   1.437  15.520  1.00  0.00           C  
ATOM   3626  C   ARG B 223      13.002   1.415  16.932  1.00  0.00           C  
ATOM   3627  O   ARG B 223      12.216   2.290  17.301  1.00  0.00           O  
ATOM   3628  CB  ARG B 223      14.434   2.690  15.324  1.00  0.00           C  
ATOM   3629  CG  ARG B 223      15.698   2.712  16.170  1.00  0.00           C  
ATOM   3630  CD  ARG B 223      16.560   3.929  15.864  1.00  0.00           C  
ATOM   3631  NE  ARG B 223      17.755   3.966  16.702  1.00  0.00           N  
ATOM   3632  CZ  ARG B 223      18.665   4.936  16.682  1.00  0.00           C  
ATOM   3633  NH1 ARG B 223      18.533   5.972  15.862  1.00  0.00           N  
ATOM   3634  NH2 ARG B 223      19.715   4.870  17.488  1.00  0.00           N  
ATOM   3635  H   ARG B 223      11.809   2.099  14.512  1.00  0.00           H  
ATOM   3636  HA  ARG B 223      14.214   0.559  15.401  1.00  0.00           H  
ATOM   3637 1HB  ARG B 223      14.725   2.771  14.278  1.00  0.00           H  
ATOM   3638 2HB  ARG B 223      13.846   3.574  15.570  1.00  0.00           H  
ATOM   3639 1HG  ARG B 223      15.429   2.740  17.226  1.00  0.00           H  
ATOM   3640 2HG  ARG B 223      16.286   1.816  15.969  1.00  0.00           H  
ATOM   3641 1HD  ARG B 223      16.873   3.900  14.821  1.00  0.00           H  
ATOM   3642 2HD  ARG B 223      15.985   4.836  16.045  1.00  0.00           H  
ATOM   3643  HE  ARG B 223      17.902   3.199  17.345  1.00  0.00           H  
ATOM   3644 1HH1 ARG B 223      17.735   6.029  15.245  1.00  0.00           H  
ATOM   3645 2HH1 ARG B 223      19.230   6.702  15.855  1.00  0.00           H  
ATOM   3646 1HH2 ARG B 223      19.822   4.084  18.115  1.00  0.00           H  
ATOM   3647 2HH2 ARG B 223      20.407   5.604  17.476  1.00  0.00           H  
ATOM   3648  N   SER B 224      13.293   0.414  17.760  1.00  0.00           N  
ATOM   3649  CA  SER B 224      12.888   0.323  19.159  1.00  0.00           C  
ATOM   3650  C   SER B 224      11.386   0.535  19.314  1.00  0.00           C  
ATOM   3651  O   SER B 224      10.949   1.319  20.158  1.00  0.00           O  
ATOM   3652  CB  SER B 224      13.646   1.347  20.004  1.00  0.00           C  
ATOM   3653  OG  SER B 224      15.039   1.087  19.981  1.00  0.00           O  
ATOM   3654  H   SER B 224      13.842  -0.332  17.357  1.00  0.00           H  
ATOM   3655  HA  SER B 224      13.128  -0.677  19.524  1.00  0.00           H  
ATOM   3656 1HB  SER B 224      13.452   2.349  19.622  1.00  0.00           H  
ATOM   3657 2HB  SER B 224      13.282   1.312  21.030  1.00  0.00           H  
ATOM   3658  HG  SER B 224      15.155   0.313  19.425  1.00  0.00           H  
ATOM   3659  N   GLU B 225      10.531   0.002  18.408  1.00  0.00           N  
ATOM   3660  CA  GLU B 225       9.072  -0.029  18.453  1.00  0.00           C  
ATOM   3661  C   GLU B 225       8.476   1.260  17.896  1.00  0.00           C  
ATOM   3662  O   GLU B 225       7.262   1.468  17.963  1.00  0.00           O  
ATOM   3663  CB  GLU B 225       8.583  -0.260  19.885  1.00  0.00           C  
ATOM   3664  CG  GLU B 225       9.031  -1.586  20.481  1.00  0.00           C  
ATOM   3665  CD  GLU B 225       8.424  -2.794  19.784  1.00  0.00           C  
ATOM   3666  OE1 GLU B 225       9.101  -3.843  19.689  1.00  0.00           O  
ATOM   3667  OE2 GLU B 225       7.263  -2.689  19.330  1.00  0.00           O  
ATOM   3668  H   GLU B 225      11.008  -0.414  17.621  1.00  0.00           H  
ATOM   3669  HA  GLU B 225       8.724  -0.853  17.829  1.00  0.00           H  
ATOM   3670 1HB  GLU B 225       8.947   0.542  20.528  1.00  0.00           H  
ATOM   3671 2HB  GLU B 225       7.494  -0.228  19.907  1.00  0.00           H  
ATOM   3672 1HG  GLU B 225      10.116  -1.654  20.414  1.00  0.00           H  
ATOM   3673 2HG  GLU B 225       8.757  -1.610  21.535  1.00  0.00           H  
ATOM   3674  N   LEU B 226       9.408   2.176  17.500  1.00  0.00           N  
ATOM   3675  CA  LEU B 226       8.935   3.400  16.862  1.00  0.00           C  
ATOM   3676  C   LEU B 226       9.160   3.348  15.354  1.00  0.00           C  
ATOM   3677  O   LEU B 226      10.227   2.934  14.895  1.00  0.00           O  
ATOM   3678  CB  LEU B 226       9.643   4.621  17.454  1.00  0.00           C  
ATOM   3679  CG  LEU B 226       9.356   4.924  18.925  1.00  0.00           C  
ATOM   3680  CD1 LEU B 226      10.320   5.985  19.446  1.00  0.00           C  
ATOM   3681  CD2 LEU B 226       7.910   5.373  19.107  1.00  0.00           C  
ATOM   3682  H   LEU B 226      10.400   2.041  17.630  1.00  0.00           H  
ATOM   3683  HA  LEU B 226       7.865   3.495  17.046  1.00  0.00           H  
ATOM   3684 1HB  LEU B 226      10.718   4.481  17.355  1.00  0.00           H  
ATOM   3685 2HB  LEU B 226       9.357   5.501  16.879  1.00  0.00           H  
ATOM   3686  HG  LEU B 226       9.525   4.027  19.521  1.00  0.00           H  
ATOM   3687 1HD1 LEU B 226      10.103   6.190  20.494  1.00  0.00           H  
ATOM   3688 2HD1 LEU B 226      11.344   5.624  19.352  1.00  0.00           H  
ATOM   3689 3HD1 LEU B 226      10.202   6.900  18.866  1.00  0.00           H  
ATOM   3690 1HD2 LEU B 226       7.724   5.583  20.161  1.00  0.00           H  
ATOM   3691 2HD2 LEU B 226       7.732   6.274  18.520  1.00  0.00           H  
ATOM   3692 3HD2 LEU B 226       7.239   4.583  18.771  1.00  0.00           H  
ATOM   3693  N   ASN B 227       8.048   3.706  14.646  1.00  0.00           N  
ATOM   3694  CA  ASN B 227       8.147   3.764  13.192  1.00  0.00           C  
ATOM   3695  C   ASN B 227       8.522   5.164  12.712  1.00  0.00           C  
ATOM   3696  O   ASN B 227       7.972   6.157  13.190  1.00  0.00           O  
ATOM   3697  CB  ASN B 227       6.835   3.315  12.546  1.00  0.00           C  
ATOM   3698  CG  ASN B 227       6.449   1.901  12.931  1.00  0.00           C  
ATOM   3699  OD1 ASN B 227       7.210   0.954  12.712  1.00  0.00           O  
ATOM   3700  ND2 ASN B 227       5.264   1.746  13.510  1.00  0.00           N  
ATOM   3701  H   ASN B 227       7.168   3.930  15.088  1.00  0.00           H  
ATOM   3702  HA  ASN B 227       8.942   3.088  12.872  1.00  0.00           H  
ATOM   3703 1HB  ASN B 227       6.033   3.992  12.843  1.00  0.00           H  
ATOM   3704 2HB  ASN B 227       6.926   3.371  11.461  1.00  0.00           H  
ATOM   3705 1HD2 ASN B 227       4.957   0.834  13.785  1.00  0.00           H  
ATOM   3706 2HD2 ASN B 227       4.679   2.540  13.671  1.00  0.00           H  
ATOM   3707  N   GLN B 228       9.512   5.216  11.784  1.00  0.00           N  
ATOM   3708  CA  GLN B 228       9.929   6.504  11.241  1.00  0.00           C  
ATOM   3709  C   GLN B 228      10.296   6.387   9.765  1.00  0.00           C  
ATOM   3710  O   GLN B 228      10.831   5.364   9.332  1.00  0.00           O  
ATOM   3711  CB  GLN B 228      11.111   7.064  12.033  1.00  0.00           C  
ATOM   3712  CG  GLN B 228      11.563   8.444  11.572  1.00  0.00           C  
ATOM   3713  CD  GLN B 228      12.725   8.983  12.384  1.00  0.00           C  
ATOM   3714  OE1 GLN B 228      13.432   8.227  13.059  1.00  0.00           O  
ATOM   3715  NE2 GLN B 228      12.932  10.294  12.326  1.00  0.00           N  
ATOM   3716  H   GLN B 228       9.968   4.375  11.460  1.00  0.00           H  
ATOM   3717  HA  GLN B 228       9.095   7.200  11.323  1.00  0.00           H  
ATOM   3718 1HB  GLN B 228      10.844   7.129  13.088  1.00  0.00           H  
ATOM   3719 2HB  GLN B 228      11.959   6.384  11.951  1.00  0.00           H  
ATOM   3720 1HG  GLN B 228      11.877   8.383  10.530  1.00  0.00           H  
ATOM   3721 2HG  GLN B 228      10.730   9.140  11.670  1.00  0.00           H  
ATOM   3722 1HE2 GLN B 228      13.685  10.705  12.842  1.00  0.00           H  
ATOM   3723 2HE2 GLN B 228      12.336  10.871  11.767  1.00  0.00           H  
ATOM   3724  N   VAL B 229       9.889   7.442   9.103  1.00  0.00           N  
ATOM   3725  CA  VAL B 229      10.293   7.539   7.704  1.00  0.00           C  
ATOM   3726  C   VAL B 229      11.807   7.710   7.614  1.00  0.00           C  
ATOM   3727  O   VAL B 229      12.374   8.617   8.229  1.00  0.00           O  
ATOM   3728  CB  VAL B 229       9.581   8.709   6.988  1.00  0.00           C  
ATOM   3729  CG1 VAL B 229      10.070   8.836   5.546  1.00  0.00           C  
ATOM   3730  CG2 VAL B 229       8.066   8.515   7.027  1.00  0.00           C  
ATOM   3731  H   VAL B 229       9.322   8.176   9.503  1.00  0.00           H  
ATOM   3732  HA  VAL B 229      10.016   6.613   7.199  1.00  0.00           H  
ATOM   3733  HB  VAL B 229       9.837   9.641   7.492  1.00  0.00           H  
ATOM   3734 1HG1 VAL B 229       9.557   9.666   5.059  1.00  0.00           H  
ATOM   3735 2HG1 VAL B 229      11.144   9.021   5.541  1.00  0.00           H  
ATOM   3736 3HG1 VAL B 229       9.857   7.913   5.007  1.00  0.00           H  
ATOM   3737 1HG2 VAL B 229       7.580   9.347   6.519  1.00  0.00           H  
ATOM   3738 2HG2 VAL B 229       7.806   7.582   6.527  1.00  0.00           H  
ATOM   3739 3HG2 VAL B 229       7.731   8.476   8.064  1.00  0.00           H  
ATOM   3740  N   ASP B 230      12.416   6.786   6.780  1.00  0.00           N  
ATOM   3741  CA  ASP B 230      13.868   6.904   6.699  1.00  0.00           C  
ATOM   3742  C   ASP B 230      14.310   7.287   5.288  1.00  0.00           C  
ATOM   3743  O   ASP B 230      15.412   7.806   5.097  1.00  0.00           O  
ATOM   3744  CB  ASP B 230      14.537   5.594   7.122  1.00  0.00           C  
ATOM   3745  CG  ASP B 230      14.110   4.409   6.274  1.00  0.00           C  
ATOM   3746  OD1 ASP B 230      13.416   4.608   5.253  1.00  0.00           O  
ATOM   3747  OD2 ASP B 230      14.467   3.266   6.632  1.00  0.00           O  
ATOM   3748  H   ASP B 230      11.950   6.066   6.246  1.00  0.00           H  
ATOM   3749  HA  ASP B 230      14.189   7.694   7.378  1.00  0.00           H  
ATOM   3750 1HB  ASP B 230      15.620   5.699   7.052  1.00  0.00           H  
ATOM   3751 2HB  ASP B 230      14.295   5.382   8.164  1.00  0.00           H  
ATOM   3752  N   GLN B 231      13.437   7.116   4.328  1.00  0.00           N  
ATOM   3753  CA  GLN B 231      13.794   7.440   2.951  1.00  0.00           C  
ATOM   3754  C   GLN B 231      12.566   7.862   2.149  1.00  0.00           C  
ATOM   3755  O   GLN B 231      11.464   7.361   2.381  1.00  0.00           O  
ATOM   3756  CB  GLN B 231      14.475   6.247   2.278  1.00  0.00           C  
ATOM   3757  CG  GLN B 231      15.089   6.573   0.924  1.00  0.00           C  
ATOM   3758  CD  GLN B 231      15.833   5.397   0.319  1.00  0.00           C  
ATOM   3759  OE1 GLN B 231      15.403   4.246   0.436  1.00  0.00           O  
ATOM   3760  NE2 GLN B 231      16.957   5.678  -0.332  1.00  0.00           N  
ATOM   3761  H   GLN B 231      12.513   6.761   4.526  1.00  0.00           H  
ATOM   3762  HA  GLN B 231      14.491   8.278   2.962  1.00  0.00           H  
ATOM   3763 1HB  GLN B 231      15.264   5.865   2.926  1.00  0.00           H  
ATOM   3764 2HB  GLN B 231      13.750   5.445   2.138  1.00  0.00           H  
ATOM   3765 1HG  GLN B 231      14.294   6.862   0.236  1.00  0.00           H  
ATOM   3766 2HG  GLN B 231      15.795   7.395   1.045  1.00  0.00           H  
ATOM   3767 1HE2 GLN B 231      17.490   4.942  -0.752  1.00  0.00           H  
ATOM   3768 2HE2 GLN B 231      17.271   6.625  -0.403  1.00  0.00           H  
ATOM   3769  N   VAL B 232      12.753   8.826   1.192  1.00  0.00           N  
ATOM   3770  CA  VAL B 232      11.763   9.214   0.192  1.00  0.00           C  
ATOM   3771  C   VAL B 232      12.372   9.113  -1.205  1.00  0.00           C  
ATOM   3772  O   VAL B 232      13.495   9.569  -1.434  1.00  0.00           O  
ATOM   3773  CB  VAL B 232      11.235  10.644   0.441  1.00  0.00           C  
ATOM   3774  CG1 VAL B 232      10.231  11.044  -0.638  1.00  0.00           C  
ATOM   3775  CG2 VAL B 232      10.603  10.745   1.828  1.00  0.00           C  
ATOM   3776  H   VAL B 232      13.651   9.288   1.200  1.00  0.00           H  
ATOM   3777  HA  VAL B 232      10.920   8.525   0.255  1.00  0.00           H  
ATOM   3778  HB  VAL B 232      12.067  11.345   0.373  1.00  0.00           H  
ATOM   3779 1HG1 VAL B 232       9.872  12.055  -0.444  1.00  0.00           H  
ATOM   3780 2HG1 VAL B 232      10.714  11.013  -1.614  1.00  0.00           H  
ATOM   3781 3HG1 VAL B 232       9.389  10.352  -0.626  1.00  0.00           H  
ATOM   3782 1HG2 VAL B 232      10.237  11.759   1.988  1.00  0.00           H  
ATOM   3783 2HG2 VAL B 232       9.772  10.043   1.901  1.00  0.00           H  
ATOM   3784 3HG2 VAL B 232      11.349  10.505   2.586  1.00  0.00           H  
ATOM   3785  N   GLY B 233      11.611   8.503  -2.096  1.00  0.00           N  
ATOM   3786  CA  GLY B 233      12.137   8.349  -3.443  1.00  0.00           C  
ATOM   3787  C   GLY B 233      11.061   8.071  -4.476  1.00  0.00           C  
ATOM   3788  O   GLY B 233       9.878   7.990  -4.141  1.00  0.00           O  
ATOM   3789  H   GLY B 233      10.691   8.144  -1.883  1.00  0.00           H  
ATOM   3790 1HA  GLY B 233      12.671   9.255  -3.731  1.00  0.00           H  
ATOM   3791 2HA  GLY B 233      12.857   7.532  -3.461  1.00  0.00           H  
ATOM   3792  N   TYR B 234      11.517   7.992  -5.785  1.00  0.00           N  
ATOM   3793  CA  TYR B 234      10.633   7.625  -6.886  1.00  0.00           C  
ATOM   3794  C   TYR B 234      10.464   6.112  -6.968  1.00  0.00           C  
ATOM   3795  O   TYR B 234      11.432   5.364  -6.816  1.00  0.00           O  
ATOM   3796  CB  TYR B 234      11.177   8.161  -8.214  1.00  0.00           C  
ATOM   3797  CG  TYR B 234      10.981   9.647  -8.393  1.00  0.00           C  
ATOM   3798  CD1 TYR B 234       9.907  10.144  -9.128  1.00  0.00           C  
ATOM   3799  CD2 TYR B 234      11.870  10.557  -7.830  1.00  0.00           C  
ATOM   3800  CE1 TYR B 234       9.724  11.513  -9.298  1.00  0.00           C  
ATOM   3801  CE2 TYR B 234      11.697  11.927  -7.993  1.00  0.00           C  
ATOM   3802  CZ  TYR B 234      10.622  12.395  -8.727  1.00  0.00           C  
ATOM   3803  OH  TYR B 234      10.446  13.751  -8.892  1.00  0.00           O  
ATOM   3804  H   TYR B 234      12.487   8.194  -5.980  1.00  0.00           H  
ATOM   3805  HA  TYR B 234       9.654   8.070  -6.706  1.00  0.00           H  
ATOM   3806 1HB  TYR B 234      12.244   7.946  -8.284  1.00  0.00           H  
ATOM   3807 2HB  TYR B 234      10.686   7.650  -9.041  1.00  0.00           H  
ATOM   3808  HD1 TYR B 234       9.192   9.457  -9.582  1.00  0.00           H  
ATOM   3809  HD2 TYR B 234      12.721  10.200  -7.250  1.00  0.00           H  
ATOM   3810  HE1 TYR B 234       8.877  11.882  -9.877  1.00  0.00           H  
ATOM   3811  HE2 TYR B 234      12.406  12.623  -7.545  1.00  0.00           H  
ATOM   3812  HH  TYR B 234      11.150  14.221  -8.439  1.00  0.00           H  
ATOM   3813  N   VAL B 235       9.227   5.803  -7.223  1.00  0.00           N  
ATOM   3814  CA  VAL B 235       8.985   4.381  -7.442  1.00  0.00           C  
ATOM   3815  C   VAL B 235       9.708   3.922  -8.706  1.00  0.00           C  
ATOM   3816  O   VAL B 235      10.422   2.917  -8.690  1.00  0.00           O  
ATOM   3817  CB  VAL B 235       7.474   4.073  -7.551  1.00  0.00           C  
ATOM   3818  CG1 VAL B 235       7.248   2.627  -7.988  1.00  0.00           C  
ATOM   3819  CG2 VAL B 235       6.778   4.347  -6.219  1.00  0.00           C  
ATOM   3820  H   VAL B 235       8.452   6.448  -7.279  1.00  0.00           H  
ATOM   3821  HA  VAL B 235       9.384   3.827  -6.591  1.00  0.00           H  
ATOM   3822  HB  VAL B 235       7.038   4.708  -8.322  1.00  0.00           H  
ATOM   3823 1HG1 VAL B 235       6.178   2.431  -8.059  1.00  0.00           H  
ATOM   3824 2HG1 VAL B 235       7.711   2.464  -8.961  1.00  0.00           H  
ATOM   3825 3HG1 VAL B 235       7.692   1.952  -7.256  1.00  0.00           H  
ATOM   3826 1HG2 VAL B 235       5.715   4.126  -6.312  1.00  0.00           H  
ATOM   3827 2HG2 VAL B 235       7.214   3.716  -5.444  1.00  0.00           H  
ATOM   3828 3HG2 VAL B 235       6.908   5.395  -5.949  1.00  0.00           H  
ATOM   3829  N   THR B 236       9.687   4.647  -9.751  1.00  0.00           N  
ATOM   3830  CA  THR B 236      10.171   4.302 -11.083  1.00  0.00           C  
ATOM   3831  C   THR B 236      11.696   4.291 -11.119  1.00  0.00           C  
ATOM   3832  O   THR B 236      12.303   3.353 -11.640  1.00  0.00           O  
ATOM   3833  CB  THR B 236       9.637   5.283 -12.143  1.00  0.00           C  
ATOM   3834  OG1 THR B 236       9.803   6.626 -11.669  1.00  0.00           O  
ATOM   3835  CG2 THR B 236       8.159   5.036 -12.427  1.00  0.00           C  
ATOM   3836  H   THR B 236       9.280   5.558  -9.596  1.00  0.00           H  
ATOM   3837  HA  THR B 236       9.815   3.302 -11.332  1.00  0.00           H  
ATOM   3838  HB  THR B 236      10.199   5.159 -13.069  1.00  0.00           H  
ATOM   3839  HG1 THR B 236      10.209   6.610 -10.799  1.00  0.00           H  
ATOM   3840 1HG2 THR B 236       7.810   5.743 -13.179  1.00  0.00           H  
ATOM   3841 2HG2 THR B 236       8.024   4.019 -12.794  1.00  0.00           H  
ATOM   3842 3HG2 THR B 236       7.585   5.169 -11.511  1.00  0.00           H  
ATOM   3843  N   TYR B 237      12.346   5.171 -10.497  1.00  0.00           N  
ATOM   3844  CA  TYR B 237      13.792   5.316 -10.613  1.00  0.00           C  
ATOM   3845  C   TYR B 237      14.508   4.554  -9.504  1.00  0.00           C  
ATOM   3846  O   TYR B 237      15.484   3.845  -9.760  1.00  0.00           O  
ATOM   3847  CB  TYR B 237      14.189   6.795 -10.571  1.00  0.00           C  
ATOM   3848  CG  TYR B 237      13.538   7.629 -11.647  1.00  0.00           C  
ATOM   3849  CD1 TYR B 237      13.753   7.353 -12.996  1.00  0.00           C  
ATOM   3850  CD2 TYR B 237      12.707   8.694 -11.318  1.00  0.00           C  
ATOM   3851  CE1 TYR B 237      13.156   8.121 -13.991  1.00  0.00           C  
ATOM   3852  CE2 TYR B 237      12.105   9.468 -12.305  1.00  0.00           C  
ATOM   3853  CZ  TYR B 237      12.335   9.174 -13.636  1.00  0.00           C  
ATOM   3854  OH  TYR B 237      11.741   9.937 -14.617  1.00  0.00           O  
ATOM   3855  H   TYR B 237      11.835   5.800  -9.894  1.00  0.00           H  
ATOM   3856  HA  TYR B 237      14.106   4.898 -11.570  1.00  0.00           H  
ATOM   3857 1HB  TYR B 237      13.919   7.217  -9.602  1.00  0.00           H  
ATOM   3858 2HB  TYR B 237      15.270   6.885 -10.677  1.00  0.00           H  
ATOM   3859  HD1 TYR B 237      14.398   6.524 -13.287  1.00  0.00           H  
ATOM   3860  HD2 TYR B 237      12.519   8.935 -10.272  1.00  0.00           H  
ATOM   3861  HE1 TYR B 237      13.337   7.889 -15.040  1.00  0.00           H  
ATOM   3862  HE2 TYR B 237      11.458  10.300 -12.026  1.00  0.00           H  
ATOM   3863  HH  TYR B 237      11.207  10.622 -14.208  1.00  0.00           H  
ATOM   3864  N   ASP B 238      13.922   4.690  -8.334  1.00  0.00           N  
ATOM   3865  CA  ASP B 238      14.615   4.163  -7.162  1.00  0.00           C  
ATOM   3866  C   ASP B 238      14.327   2.675  -6.976  1.00  0.00           C  
ATOM   3867  O   ASP B 238      15.226   1.900  -6.645  1.00  0.00           O  
ATOM   3868  CB  ASP B 238      14.210   4.938  -5.906  1.00  0.00           C  
ATOM   3869  CG  ASP B 238      14.644   6.393  -5.942  1.00  0.00           C  
ATOM   3870  OD1 ASP B 238      15.836   6.669  -6.196  1.00  0.00           O  
ATOM   3871  OD2 ASP B 238      13.785   7.272  -5.713  1.00  0.00           O  
ATOM   3872  H   ASP B 238      13.025   5.138  -8.215  1.00  0.00           H  
ATOM   3873  HA  ASP B 238      15.688   4.281  -7.313  1.00  0.00           H  
ATOM   3874 1HB  ASP B 238      13.127   4.901  -5.789  1.00  0.00           H  
ATOM   3875 2HB  ASP B 238      14.651   4.465  -5.028  1.00  0.00           H  
ATOM   3876  N   ILE B 239      13.143   2.247  -7.184  1.00  0.00           N  
ATOM   3877  CA  ILE B 239      12.753   0.865  -6.929  1.00  0.00           C  
ATOM   3878  C   ILE B 239      12.891   0.045  -8.210  1.00  0.00           C  
ATOM   3879  O   ILE B 239      13.506  -1.024  -8.207  1.00  0.00           O  
ATOM   3880  CB  ILE B 239      11.308   0.775  -6.388  1.00  0.00           C  
ATOM   3881  CG1 ILE B 239      11.209   1.450  -5.015  1.00  0.00           C  
ATOM   3882  CG2 ILE B 239      10.848  -0.684  -6.316  1.00  0.00           C  
ATOM   3883  CD1 ILE B 239       9.806   1.448  -4.425  1.00  0.00           C  
ATOM   3884  H   ILE B 239      12.454   2.895  -7.539  1.00  0.00           H  
ATOM   3885  HA  ILE B 239      13.423   0.450  -6.177  1.00  0.00           H  
ATOM   3886  HB  ILE B 239      10.637   1.324  -7.049  1.00  0.00           H  
ATOM   3887 1HG1 ILE B 239      11.874   0.947  -4.314  1.00  0.00           H  
ATOM   3888 2HG1 ILE B 239      11.542   2.485  -5.094  1.00  0.00           H  
ATOM   3889 1HG2 ILE B 239       9.829  -0.726  -5.932  1.00  0.00           H  
ATOM   3890 2HG2 ILE B 239      10.879  -1.124  -7.312  1.00  0.00           H  
ATOM   3891 3HG2 ILE B 239      11.509  -1.242  -5.652  1.00  0.00           H  
ATOM   3892 1HD1 ILE B 239       9.819   1.944  -3.454  1.00  0.00           H  
ATOM   3893 2HD1 ILE B 239       9.129   1.979  -5.095  1.00  0.00           H  
ATOM   3894 3HD1 ILE B 239       9.464   0.421  -4.303  1.00  0.00           H  
ATOM   3895  N   LEU B 240      12.458   0.595  -9.338  1.00  0.00           N  
ATOM   3896  CA  LEU B 240      12.389  -0.179 -10.572  1.00  0.00           C  
ATOM   3897  C   LEU B 240      13.641   0.031 -11.417  1.00  0.00           C  
ATOM   3898  O   LEU B 240      13.862  -0.686 -12.395  1.00  0.00           O  
ATOM   3899  CB  LEU B 240      11.145   0.205 -11.377  1.00  0.00           C  
ATOM   3900  CG  LEU B 240       9.795  -0.059 -10.707  1.00  0.00           C  
ATOM   3901  CD1 LEU B 240       8.655   0.351 -11.633  1.00  0.00           C  
ATOM   3902  CD2 LEU B 240       9.671  -1.527 -10.315  1.00  0.00           C  
ATOM   3903  H   LEU B 240      12.171   1.563  -9.348  1.00  0.00           H  
ATOM   3904  HA  LEU B 240      12.324  -1.236 -10.314  1.00  0.00           H  
ATOM   3905 1HB  LEU B 240      11.193   1.269 -11.604  1.00  0.00           H  
ATOM   3906 2HB  LEU B 240      11.155  -0.347 -12.317  1.00  0.00           H  
ATOM   3907  HG  LEU B 240       9.707   0.555  -9.810  1.00  0.00           H  
ATOM   3908 1HD1 LEU B 240       7.701   0.158 -11.143  1.00  0.00           H  
ATOM   3909 2HD1 LEU B 240       8.736   1.414 -11.861  1.00  0.00           H  
ATOM   3910 3HD1 LEU B 240       8.712  -0.224 -12.556  1.00  0.00           H  
ATOM   3911 1HD2 LEU B 240       8.705  -1.696  -9.839  1.00  0.00           H  
ATOM   3912 2HD2 LEU B 240       9.750  -2.150 -11.206  1.00  0.00           H  
ATOM   3913 3HD2 LEU B 240      10.469  -1.786  -9.619  1.00  0.00           H  
ATOM   3914  N   GLN B 241      14.473   0.952 -11.087  1.00  0.00           N  
ATOM   3915  CA  GLN B 241      15.757   1.215 -11.729  1.00  0.00           C  
ATOM   3916  C   GLN B 241      15.571   1.582 -13.199  1.00  0.00           C  
ATOM   3917  O   GLN B 241      16.325   1.121 -14.059  1.00  0.00           O  
ATOM   3918  CB  GLN B 241      16.680   0.002 -11.603  1.00  0.00           C  
ATOM   3919  CG  GLN B 241      17.003  -0.378 -10.165  1.00  0.00           C  
ATOM   3920  CD  GLN B 241      17.883  -1.610 -10.066  1.00  0.00           C  
ATOM   3921  OE1 GLN B 241      18.549  -1.992 -11.034  1.00  0.00           O  
ATOM   3922  NE2 GLN B 241      17.892  -2.240  -8.897  1.00  0.00           N  
ATOM   3923  H   GLN B 241      14.184   1.529 -10.310  1.00  0.00           H  
ATOM   3924  HA  GLN B 241      16.226   2.062 -11.229  1.00  0.00           H  
ATOM   3925 1HB  GLN B 241      16.218  -0.859 -12.086  1.00  0.00           H  
ATOM   3926 2HB  GLN B 241      17.618   0.203 -12.120  1.00  0.00           H  
ATOM   3927 1HG  GLN B 241      17.527   0.451  -9.690  1.00  0.00           H  
ATOM   3928 2HG  GLN B 241      16.072  -0.584  -9.637  1.00  0.00           H  
ATOM   3929 1HE2 GLN B 241      18.454  -3.059  -8.774  1.00  0.00           H  
ATOM   3930 2HE2 GLN B 241      17.337  -1.897  -8.139  1.00  0.00           H  
ATOM   3931  N   CYS B 242      14.522   2.306 -13.465  1.00  0.00           N  
ATOM   3932  CA  CYS B 242      14.278   2.800 -14.816  1.00  0.00           C  
ATOM   3933  C   CYS B 242      15.276   3.890 -15.186  1.00  0.00           C  
ATOM   3934  O   CYS B 242      15.715   4.654 -14.324  1.00  0.00           O  
ATOM   3935  CB  CYS B 242      12.853   3.336 -14.942  1.00  0.00           C  
ATOM   3936  SG  CYS B 242      11.580   2.063 -14.800  1.00  0.00           S  
ATOM   3937  H   CYS B 242      13.865   2.532 -12.732  1.00  0.00           H  
ATOM   3938  HA  CYS B 242      14.401   1.972 -15.514  1.00  0.00           H  
ATOM   3939 1HB  CYS B 242      12.675   4.083 -14.168  1.00  0.00           H  
ATOM   3940 2HB  CYS B 242      12.734   3.830 -15.906  1.00  0.00           H  
ATOM   3941  N   PRO B 243      15.762   3.861 -16.450  1.00  0.00           N  
ATOM   3942  CA  PRO B 243      16.699   4.902 -16.877  1.00  0.00           C  
ATOM   3943  C   PRO B 243      16.090   6.301 -16.826  1.00  0.00           C  
ATOM   3944  O   PRO B 243      14.885   6.462 -17.034  1.00  0.00           O  
ATOM   3945  CB  PRO B 243      17.035   4.506 -18.317  1.00  0.00           C  
ATOM   3946  CG  PRO B 243      15.855   3.714 -18.780  1.00  0.00           C  
ATOM   3947  CD  PRO B 243      15.245   3.028 -17.592  1.00  0.00           C  
ATOM   3948  HA  PRO B 243      17.596   4.864 -16.242  1.00  0.00           H  
ATOM   3949 1HB  PRO B 243      17.203   5.407 -18.925  1.00  0.00           H  
ATOM   3950 2HB  PRO B 243      17.968   3.924 -18.339  1.00  0.00           H  
ATOM   3951 1HG  PRO B 243      15.120   4.375 -19.264  1.00  0.00           H  
ATOM   3952 2HG  PRO B 243      16.165   2.977 -19.535  1.00  0.00           H  
ATOM   3953 1HD  PRO B 243      14.148   3.065 -17.670  1.00  0.00           H  
ATOM   3954 2HD  PRO B 243      15.596   1.987 -17.549  1.00  0.00           H  
ATOM   3955  N   GLU B 244      17.012   7.249 -16.356  1.00  0.00           N  
ATOM   3956  CA  GLU B 244      16.581   8.644 -16.378  1.00  0.00           C  
ATOM   3957  C   GLU B 244      16.628   9.214 -17.793  1.00  0.00           C  
ATOM   3958  O   GLU B 244      17.382   8.728 -18.639  1.00  0.00           O  
ATOM   3959  CB  GLU B 244      17.448   9.489 -15.441  1.00  0.00           C  
ATOM   3960  CG  GLU B 244      17.370   9.065 -13.982  1.00  0.00           C  
ATOM   3961  CD  GLU B 244      18.288   9.868 -13.074  1.00  0.00           C  
ATOM   3962  OE1 GLU B 244      18.378   9.550 -11.867  1.00  0.00           O  
ATOM   3963  OE2 GLU B 244      18.921  10.825 -13.574  1.00  0.00           O  
ATOM   3964  H   GLU B 244      17.935   7.025 -16.012  1.00  0.00           H  
ATOM   3965  HA  GLU B 244      15.547   8.692 -16.034  1.00  0.00           H  
ATOM   3966 1HB  GLU B 244      18.490   9.430 -15.757  1.00  0.00           H  
ATOM   3967 2HB  GLU B 244      17.145  10.534 -15.508  1.00  0.00           H  
ATOM   3968 1HG  GLU B 244      16.344   9.184 -13.634  1.00  0.00           H  
ATOM   3969 2HG  GLU B 244      17.630   8.010 -13.907  1.00  0.00           H  
ATOM   3970  N   ASP B 245      15.684   9.919 -18.326  1.00  0.00           N  
ATOM   3971  CA  ASP B 245      15.889  10.658 -19.568  1.00  0.00           C  
ATOM   3972  C   ASP B 245      17.168  11.490 -19.506  1.00  0.00           C  
ATOM   3973  O   ASP B 245      17.532  12.002 -18.445  1.00  0.00           O  
ATOM   3974  OXT ASP B 245      17.828  11.650 -20.495  1.00  0.00           O  
ATOM   3975  CB  ASP B 245      14.689  11.560 -19.861  1.00  0.00           C  
ATOM   3976  CG  ASP B 245      13.459  10.786 -20.304  1.00  0.00           C  
ATOM   3977  OD1 ASP B 245      13.591   9.609 -20.706  1.00  0.00           O  
ATOM   3978  OD2 ASP B 245      12.349  11.358 -20.252  1.00  0.00           O  
ATOM   3979  H   ASP B 245      14.783   9.960 -17.872  1.00  0.00           H  
ATOM   3980  HA  ASP B 245      15.993   9.942 -20.384  1.00  0.00           H  
ATOM   3981 1HB  ASP B 245      14.437  12.132 -18.968  1.00  0.00           H  
ATOM   3982 2HB  ASP B 245      14.952  12.273 -20.643  1.00  0.00           H  
TER                                                                             
##Begin comments##
BINARY SILENTFILE
##End comments##
                          
REMARK PDBinfo-LABEL:    1 48.85112397485499
REMARK PDBinfo-LABEL:    2 64.59617307688586
REMARK PDBinfo-LABEL:    3 75.2283538645318
REMARK PDBinfo-LABEL:    4 85.63458618259135
REMARK PDBinfo-LABEL:    5 88.94052206620982
REMARK PDBinfo-LABEL:    6 90.89863618398451
REMARK PDBinfo-LABEL:    7 91.36712317117484
REMARK PDBinfo-LABEL:    8 89.6947984188639
REMARK PDBinfo-LABEL:    9 89.65083803694756
REMARK PDBinfo-LABEL:   10 89.13172778488206
REMARK PDBinfo-LABEL:   11 90.60633260089307
REMARK PDBinfo-LABEL:   12 90.17931345773648
REMARK PDBinfo-LABEL:   13 89.7542065081593
REMARK PDBinfo-LABEL:   14 90.60427870394219
REMARK PDBinfo-LABEL:   15 90.01557826849435
REMARK PDBinfo-LABEL:   16 88.57907521736279
REMARK PDBinfo-LABEL:   17 86.49483677646724
REMARK PDBinfo-LABEL:   18 85.27682806834967
REMARK PDBinfo-LABEL:   19 85.4847164451512
REMARK PDBinfo-LABEL:   20 83.85180418782261
REMARK PDBinfo-LABEL:   21 82.26902853644094
REMARK PDBinfo-LABEL:   22 80.82558211419654
REMARK PDBinfo-LABEL:   23 73.14114221640918
REMARK PDBinfo-LABEL:   24 70.33680363110827
REMARK PDBinfo-LABEL:   25 72.68427239692946
REMARK PDBinfo-LABEL:   26 73.91468759978623
REMARK PDBinfo-LABEL:   27 72.84395456984021
REMARK PDBinfo-LABEL:   28 78.23696415909647
REMARK PDBinfo-LABEL:   29 79.84869513953572
REMARK PDBinfo-LABEL:   30 79.69686947105026
REMARK PDBinfo-LABEL:   31 78.53285060946517
REMARK PDBinfo-LABEL:   32 82.52892757471953
REMARK PDBinfo-LABEL:   33 83.34175923725773
REMARK PDBinfo-LABEL:   34 79.34907291086823
REMARK PDBinfo-LABEL:   35 86.0577627197597
REMARK PDBinfo-LABEL:   36 86.30166229884706
REMARK PDBinfo-LABEL:   37 89.33722261209094
REMARK PDBinfo-LABEL:   38 87.8159158586286
REMARK PDBinfo-LABEL:   39 86.9306044552545
REMARK PDBinfo-LABEL:   40 88.78095351441834
REMARK PDBinfo-LABEL:   41 90.80014763251732
REMARK PDBinfo-LABEL:   42 86.75450242466897
REMARK PDBinfo-LABEL:   43 86.91456966134317
REMARK PDBinfo-LABEL:   44 87.88663514127255
REMARK PDBinfo-LABEL:   45 86.3208770719775
REMARK PDBinfo-LABEL:   46 83.73225956608256
REMARK PDBinfo-LABEL:   47 81.81369075981273
REMARK PDBinfo-LABEL:   48 79.4533321238705
REMARK PDBinfo-LABEL:   49 73.07890009391122
REMARK PDBinfo-LABEL:   50 71.14667329112126
REMARK PDBinfo-LABEL:   51 70.38127746808459
REMARK PDBinfo-LABEL:   52 90.44591323514759
REMARK PDBinfo-LABEL:   53 93.49724483778755
REMARK PDBinfo-LABEL:   54 92.87676959528297
REMARK PDBinfo-LABEL:   55 92.72041731753222
REMARK PDBinfo-LABEL:   56 93.88434145286712
REMARK PDBinfo-LABEL:   57 90.76905830674956
REMARK PDBinfo-LABEL:   58 95.41075804304747
REMARK PDBinfo-LABEL:   59 97.41214835783413
REMARK PDBinfo-LABEL:   60 97.7594484037706
REMARK PDBinfo-LABEL:   61 98.36514281317783
REMARK PDBinfo-LABEL:   62 98.57211968516803
REMARK PDBinfo-LABEL:   63 98.42633052347105
REMARK PDBinfo-LABEL:   64 98.26313045286442
REMARK PDBinfo-LABEL:   65 97.85796883651243
REMARK PDBinfo-LABEL:   66 95.88262354014256
REMARK PDBinfo-LABEL:   67 95.85262354730713
REMARK PDBinfo-LABEL:   68 97.4717255145476
REMARK PDBinfo-LABEL:   69 98.33384361682967
REMARK PDBinfo-LABEL:   70 98.40712064734112
REMARK PDBinfo-LABEL:   71 98.32877415510764
REMARK PDBinfo-LABEL:   72 98.32950541013305
REMARK PDBinfo-LABEL:   73 98.18040601551127
REMARK PDBinfo-LABEL:   74 97.61184118926316
REMARK PDBinfo-LABEL:   75 97.44847095538672
REMARK PDBinfo-LABEL:   76 98.18272286954861
REMARK PDBinfo-LABEL:   77 98.34695839480094
REMARK PDBinfo-LABEL:   78 98.44043498762434
REMARK PDBinfo-LABEL:   79 97.89424026207918
REMARK PDBinfo-LABEL:   80 97.80413044940637
REMARK PDBinfo-LABEL:   81 96.37086008804377
REMARK PDBinfo-LABEL:   82 91.22190976237434
REMARK PDBinfo-LABEL:   83 89.9306566706473
REMARK PDBinfo-LABEL:   84 86.89913293054813
REMARK PDBinfo-LABEL:   85 87.9810603760461
REMARK PDBinfo-LABEL:   86 93.37712612402697
REMARK PDBinfo-LABEL:   87 93.83093335103648
REMARK PDBinfo-LABEL:   88 96.08485899157151
REMARK PDBinfo-LABEL:   89 97.05474091158499
REMARK PDBinfo-LABEL:   90 94.99861954746653
REMARK PDBinfo-LABEL:   91 96.52135027795939
REMARK PDBinfo-LABEL:   92 97.76662855341007
REMARK PDBinfo-LABEL:   93 97.9287151458985
REMARK PDBinfo-LABEL:   94 97.99114509392398
REMARK PDBinfo-LABEL:   95 97.28545328146656
REMARK PDBinfo-LABEL:   96 97.59338061567918
REMARK PDBinfo-LABEL:   97 96.89022374626022
REMARK PDBinfo-LABEL:   98 97.78075236197797
REMARK PDBinfo-LABEL:   99 96.79648565599182
REMARK PDBinfo-LABEL:  100 97.52821561961808
REMARK PDBinfo-LABEL:  101 98.1736188147933
REMARK PDBinfo-LABEL:  102 97.69982796412886
REMARK PDBinfo-LABEL:  103 97.67999061036635
REMARK PDBinfo-LABEL:  104 97.73682375105294
REMARK PDBinfo-LABEL:  105 98.36566821370789
REMARK PDBinfo-LABEL:  106 98.35847057797437
REMARK PDBinfo-LABEL:  107 98.51268213915444
REMARK PDBinfo-LABEL:  108 98.47140742599862
REMARK PDBinfo-LABEL:  109 97.80389409013944
REMARK PDBinfo-LABEL:  110 97.78327214611899
REMARK PDBinfo-LABEL:  111 94.93611999206921
REMARK PDBinfo-LABEL:  112 89.47982811304527
REMARK PDBinfo-LABEL:  113 90.41288223960827
REMARK PDBinfo-LABEL:  114 93.439263150415
REMARK PDBinfo-LABEL:  115 96.05709215582475
REMARK PDBinfo-LABEL:  116 96.11463803146609
REMARK PDBinfo-LABEL:  117 97.92510434494164
REMARK PDBinfo-LABEL:  118 97.91748457205381
REMARK PDBinfo-LABEL:  119 98.47423207860697
REMARK PDBinfo-LABEL:  120 98.46344614836731
REMARK PDBinfo-LABEL:  121 98.41013968794624
REMARK PDBinfo-LABEL:  122 97.85884405358419
REMARK PDBinfo-LABEL:  123 98.19226999687216
REMARK PDBinfo-LABEL:  124 98.25826061883822
REMARK PDBinfo-LABEL:  125 98.30478730206535
REMARK PDBinfo-LABEL:  126 98.36270744798102
REMARK PDBinfo-LABEL:  127 97.7099667351227
REMARK PDBinfo-LABEL:  128 97.6047558230201
REMARK PDBinfo-LABEL:  129 96.35049797886805
REMARK PDBinfo-LABEL:  130 94.47268301971712
REMARK PDBinfo-LABEL:  131 94.27360762989927
REMARK PDBinfo-LABEL:  132 96.93548969001527
REMARK PDBinfo-LABEL:  133 96.99602616571597
REMARK PDBinfo-LABEL:  134 96.37426698419019
REMARK PDBinfo-LABEL:  135 94.76534025802492
REMARK PDBinfo-LABEL:  136 96.67967826070809
REMARK PDBinfo-LABEL:  137 97.41879175185873
REMARK PDBinfo-LABEL:  138 97.85526203968995
REMARK PDBinfo-LABEL:  139 97.76404028886287
REMARK PDBinfo-LABEL:  140 96.33417205194696
REMARK PDBinfo-LABEL:  141 97.08404172309064
REMARK PDBinfo-LABEL:  142 96.8112264423654
REMARK PDBinfo-LABEL:  143 97.00353902204388
REMARK PDBinfo-LABEL:  144 97.26322900590621
REMARK PDBinfo-LABEL:  145 95.04627245403263
REMARK PDBinfo-LABEL:  146 94.64144140784525
REMARK PDBinfo-LABEL:  147 95.94670439661591
REMARK PDBinfo-LABEL:  148 97.49805045791747
REMARK PDBinfo-LABEL:  149 97.22942203912343
REMARK PDBinfo-LABEL:  150 97.90012213952937
REMARK PDBinfo-LABEL:  151 98.39410092684273
REMARK PDBinfo-LABEL:  152 97.90995653742578
REMARK PDBinfo-LABEL:  153 98.13857403186832
REMARK PDBinfo-LABEL:  154 97.9147894781508
REMARK PDBinfo-LABEL:  155 97.76852830023883
REMARK PDBinfo-LABEL:  156 95.7579775665034
REMARK PDBinfo-LABEL:  157 93.49695403517363
REMARK PDBinfo-LABEL:  158 91.60811219495429
REMARK PDBinfo-LABEL:  159 92.66788394125261
REMARK PDBinfo-LABEL:  160 92.49167404660254
REMARK PDBinfo-LABEL:  161 95.81944263351126
REMARK PDBinfo-LABEL:  162 97.19530029649262
REMARK PDBinfo-LABEL:  163 97.94776689886994
REMARK PDBinfo-LABEL:  164 98.22434546573977
REMARK PDBinfo-LABEL:  165 98.38665774284433
REMARK PDBinfo-LABEL:  166 97.89101784625208
REMARK PDBinfo-LABEL:  167 95.50715033176508
REMARK PDBinfo-LABEL:  168 97.24239257527601
REMARK PDBinfo-LABEL:  169 97.54941852271456
REMARK PDBinfo-LABEL:  170 97.93013329730388
REMARK PDBinfo-LABEL:  171 98.26441700386044
REMARK PDBinfo-LABEL:  172 98.14403090401595
REMARK PDBinfo-LABEL:  173 97.66687228496889
REMARK PDBinfo-LABEL:  174 96.90779361190707
REMARK PDBinfo-LABEL:  175 93.26849828336093
REMARK PDBinfo-LABEL:  176 91.48538866448473
REMARK PDBinfo-LABEL:  177 95.0541744734649
REMARK PDBinfo-LABEL:  178 95.2477418671043
REMARK PDBinfo-LABEL:  179 97.29499131751163
REMARK PDBinfo-LABEL:  180 97.61148702599966
REMARK PDBinfo-LABEL:  181 97.29308604542453
REMARK PDBinfo-LABEL:  182 94.66329108507215
REMARK PDBinfo-LABEL:  183 94.1451922469364
REMARK PDBinfo-LABEL:  184 96.77844622756469
REMARK PDBinfo-LABEL:  185 96.7465334209379
REMARK PDBinfo-LABEL:  186 97.33558073945298
REMARK PDBinfo-LABEL:  187 97.57169715315453
REMARK PDBinfo-LABEL:  188 97.11872275207362
REMARK PDBinfo-LABEL:  189 95.52981730258698
REMARK PDBinfo-LABEL:  190 95.05880205114488
REMARK PDBinfo-LABEL:  191 96.06944552733246
REMARK PDBinfo-LABEL:  192 96.47751066943557
REMARK PDBinfo-LABEL:  193 94.37974719164576
REMARK PDBinfo-LABEL:  194 92.83401867845254
REMARK PDBinfo-LABEL:  195 95.16825518736864
REMARK PDBinfo-LABEL:  196 93.81261528563765
REMARK PDBinfo-LABEL:  197 91.44978772811832
REMARK PDBinfo-LABEL:  198 92.20614960985513
REMARK PDBinfo-LABEL:  199 94.93280086264416
REMARK PDBinfo-LABEL:  200 95.88028662191547
REMARK PDBinfo-LABEL:  201 98.19540666669933
REMARK PDBinfo-LABEL:  202 98.50716256222138
REMARK PDBinfo-LABEL:  203 98.28341883246907
REMARK PDBinfo-LABEL:  204 98.05789177100547
REMARK PDBinfo-LABEL:  205 97.28860014155092
REMARK PDBinfo-LABEL:  206 94.9409795916838
REMARK PDBinfo-LABEL:  207 94.8406580165387
REMARK PDBinfo-LABEL:  208 97.06754177583855
REMARK PDBinfo-LABEL:  209 98.00890024576644
REMARK PDBinfo-LABEL:  210 98.26616987343323
REMARK PDBinfo-LABEL:  211 98.03332062726514
REMARK PDBinfo-LABEL:  212 96.90043672545801
REMARK PDBinfo-LABEL:  213 93.94351534058835
REMARK PDBinfo-LABEL:  214 89.70555373575017
REMARK PDBinfo-LABEL:  215 91.56401373246919
REMARK PDBinfo-LABEL:  216 93.67161158444843
REMARK PDBinfo-LABEL:  217 95.89160617477388
REMARK PDBinfo-LABEL:  218 96.88411019044143
REMARK PDBinfo-LABEL:  219 97.60075238081863
REMARK PDBinfo-LABEL:  220 97.53940252242565
REMARK PDBinfo-LABEL:  221 95.24994983667187
REMARK PDBinfo-LABEL:  222 93.06439999483369
REMARK PDBinfo-LABEL:  223 88.60091384920085
REMARK PDBinfo-LABEL:  224 84.26359478207085
REMARK PDBinfo-LABEL:  225 84.77771835237398
REMARK PDBinfo-LABEL:  226 91.29608181670665
REMARK PDBinfo-LABEL:  227 95.24264649224044
REMARK PDBinfo-LABEL:  228 94.7045958840282
REMARK PDBinfo-LABEL:  229 95.53263511609471
REMARK PDBinfo-LABEL:  230 94.78246785288093
REMARK PDBinfo-LABEL:  231 94.46953285013994
REMARK PDBinfo-LABEL:  232 93.48965940889596
REMARK PDBinfo-LABEL:  233 92.53751694331696
REMARK PDBinfo-LABEL:  234 92.01251889592001
REMARK PDBinfo-LABEL:  235 93.79684626750657
REMARK PDBinfo-LABEL:  236 92.37944958548158
REMARK PDBinfo-LABEL:  237 90.50972926524224
REMARK PDBinfo-LABEL:  238 91.70571522475595
REMARK PDBinfo-LABEL:  239 93.61374036465536
REMARK PDBinfo-LABEL:  240 93.82460834281055
REMARK PDBinfo-LABEL:  241 92.30246995958952
REMARK PDBinfo-LABEL:  242 91.07905912933961
REMARK PDBinfo-LABEL:  243 87.5507736667755
REMARK PDBinfo-LABEL:  244 82.04465809474209
REMARK PDBinfo-LABEL:  245 69.72278707033728

binder_aligned_rmsd 0.739
pae_binder 4.741
pae_interaction 7.185
pae_target 3.123
plddt_binder 82.71
plddt_target 95.416
plddt_total 92.823
score 0
silent_score 0
target_aligned_rmsd 0.927
time 8.636
