# Supplementary material for: Integrating Single-Cell Profiling with Generative AI for De Novo Design of MMP9 Protein Binders in Diffuse Large B-Cell Lymphoma
Source: Molecules. 2026 Jun 5;31(11):1969. doi: 10.3390/molecules31111969 (PMC13257871; doi:10.3390/molecules31111969)
Supplement: Supplementary file 1 [file molecules-31-01969-s001.zip › M34.pdb]

HEADER                                            24-APR-25   XXXX              
EXPDTA    THEORETICAL MODEL                                                     
REMARK 220                                                                      
REMARK 220 EXPERIMENTAL DETAILS                                                 
REMARK 220  EXPERIMENT TYPE                : THEORETICAL MODELLING              
REMARK 220  DATE OF DATA COLLECTION        : 24-APR-25                          
REMARK 220                                                                      
REMARK 220 REMARK: MODEL GENERATED BY ROSETTA                                   
REMARK 220  VERSION 2025.12+release.05ba3ce142                                  
SSBOND     CYS B   54    CYS B  242                                       1.96  
ATOM      1  N   MET A   1      18.366  22.516   2.390  1.00  0.00           N  
ATOM      2  CA  MET A   1      18.719  21.959   1.088  1.00  0.00           C  
ATOM      3  C   MET A   1      19.179  20.511   1.223  1.00  0.00           C  
ATOM      4  O   MET A   1      19.825  20.150   2.208  1.00  0.00           O  
ATOM      5  CB  MET A   1      19.813  22.795   0.422  1.00  0.00           C  
ATOM      6  CG  MET A   1      19.312  24.106  -0.162  1.00  0.00           C  
ATOM      7  SD  MET A   1      20.133  24.529  -1.747  1.00  0.00           S  
ATOM      8  CE  MET A   1      21.873  24.365  -1.260  1.00  0.00           C  
ATOM      9 1H   MET A   1      18.068  23.464   2.278  1.00  0.00           H  
ATOM     10 2H   MET A   1      17.624  21.979   2.793  1.00  0.00           H  
ATOM     11 3H   MET A   1      19.163  22.487   2.993  1.00  0.00           H  
ATOM     12  HA  MET A   1      17.834  21.977   0.453  1.00  0.00           H  
ATOM     13 1HB  MET A   1      20.591  23.022   1.150  1.00  0.00           H  
ATOM     14 2HB  MET A   1      20.274  22.218  -0.381  1.00  0.00           H  
ATOM     15 1HG  MET A   1      18.238  24.040  -0.335  1.00  0.00           H  
ATOM     16 2HG  MET A   1      19.494  24.913   0.547  1.00  0.00           H  
ATOM     17 1HE  MET A   1      22.513  24.589  -2.114  1.00  0.00           H  
ATOM     18 2HE  MET A   1      22.091  25.061  -0.449  1.00  0.00           H  
ATOM     19 3HE  MET A   1      22.062  23.345  -0.923  1.00  0.00           H  
ATOM     20  N   LEU A   2      18.803  19.643   0.219  1.00  0.00           N  
ATOM     21  CA  LEU A   2      19.126  18.222   0.265  1.00  0.00           C  
ATOM     22  C   LEU A   2      19.886  17.797  -0.987  1.00  0.00           C  
ATOM     23  O   LEU A   2      19.619  18.300  -2.081  1.00  0.00           O  
ATOM     24  CB  LEU A   2      17.852  17.386   0.410  1.00  0.00           C  
ATOM     25  CG  LEU A   2      17.025  17.625   1.675  1.00  0.00           C  
ATOM     26  CD1 LEU A   2      15.673  16.928   1.564  1.00  0.00           C  
ATOM     27  CD2 LEU A   2      17.782  17.143   2.908  1.00  0.00           C  
ATOM     28  H   LEU A   2      18.288  20.005  -0.571  1.00  0.00           H  
ATOM     29  HA  LEU A   2      19.762  18.040   1.131  1.00  0.00           H  
ATOM     30 1HB  LEU A   2      17.206  17.586  -0.444  1.00  0.00           H  
ATOM     31 2HB  LEU A   2      18.125  16.331   0.394  1.00  0.00           H  
ATOM     32  HG  LEU A   2      16.820  18.691   1.780  1.00  0.00           H  
ATOM     33 1HD1 LEU A   2      15.096  17.107   2.471  1.00  0.00           H  
ATOM     34 2HD1 LEU A   2      15.130  17.323   0.705  1.00  0.00           H  
ATOM     35 3HD1 LEU A   2      15.825  15.857   1.437  1.00  0.00           H  
ATOM     36 1HD2 LEU A   2      17.179  17.322   3.799  1.00  0.00           H  
ATOM     37 2HD2 LEU A   2      17.986  16.076   2.816  1.00  0.00           H  
ATOM     38 3HD2 LEU A   2      18.723  17.686   2.992  1.00  0.00           H  
ATOM     39  N   LEU A   3      20.969  17.044  -0.835  1.00  0.00           N  
ATOM     40  CA  LEU A   3      21.611  16.385  -1.967  1.00  0.00           C  
ATOM     41  C   LEU A   3      20.951  15.041  -2.259  1.00  0.00           C  
ATOM     42  O   LEU A   3      20.885  14.174  -1.385  1.00  0.00           O  
ATOM     43  CB  LEU A   3      23.104  16.185  -1.696  1.00  0.00           C  
ATOM     44  CG  LEU A   3      23.910  15.505  -2.804  1.00  0.00           C  
ATOM     45  CD1 LEU A   3      23.935  16.380  -4.053  1.00  0.00           C  
ATOM     46  CD2 LEU A   3      25.326  15.203  -2.327  1.00  0.00           C  
ATOM     47  H   LEU A   3      21.358  16.925   0.089  1.00  0.00           H  
ATOM     48  HA  LEU A   3      21.499  17.020  -2.845  1.00  0.00           H  
ATOM     49 1HB  LEU A   3      23.557  17.158  -1.515  1.00  0.00           H  
ATOM     50 2HB  LEU A   3      23.216  15.582  -0.795  1.00  0.00           H  
ATOM     51  HG  LEU A   3      23.425  14.570  -3.086  1.00  0.00           H  
ATOM     52 1HD1 LEU A   3      24.512  15.884  -4.834  1.00  0.00           H  
ATOM     53 2HD1 LEU A   3      22.916  16.542  -4.404  1.00  0.00           H  
ATOM     54 3HD1 LEU A   3      24.395  17.339  -3.816  1.00  0.00           H  
ATOM     55 1HD2 LEU A   3      25.885  14.718  -3.129  1.00  0.00           H  
ATOM     56 2HD2 LEU A   3      25.823  16.133  -2.049  1.00  0.00           H  
ATOM     57 3HD2 LEU A   3      25.285  14.541  -1.462  1.00  0.00           H  
ATOM     58  N   VAL A   4      20.403  14.883  -3.521  1.00  0.00           N  
ATOM     59  CA  VAL A   4      19.774  13.637  -3.945  1.00  0.00           C  
ATOM     60  C   VAL A   4      20.629  12.965  -5.018  1.00  0.00           C  
ATOM     61  O   VAL A   4      20.951  13.579  -6.038  1.00  0.00           O  
ATOM     62  CB  VAL A   4      18.343  13.876  -4.477  1.00  0.00           C  
ATOM     63  CG1 VAL A   4      17.717  12.566  -4.952  1.00  0.00           C  
ATOM     64  CG2 VAL A   4      17.476  14.527  -3.401  1.00  0.00           C  
ATOM     65  H   VAL A   4      20.442  15.659  -4.166  1.00  0.00           H  
ATOM     66  HA  VAL A   4      19.709  12.972  -3.083  1.00  0.00           H  
ATOM     67  HB  VAL A   4      18.393  14.534  -5.345  1.00  0.00           H  
ATOM     68 1HG1 VAL A   4      16.710  12.757  -5.323  1.00  0.00           H  
ATOM     69 2HG1 VAL A   4      18.323  12.142  -5.752  1.00  0.00           H  
ATOM     70 3HG1 VAL A   4      17.669  11.863  -4.120  1.00  0.00           H  
ATOM     71 1HG2 VAL A   4      16.472  14.689  -3.792  1.00  0.00           H  
ATOM     72 2HG2 VAL A   4      17.426  13.874  -2.530  1.00  0.00           H  
ATOM     73 3HG2 VAL A   4      17.912  15.484  -3.112  1.00  0.00           H  
ATOM     74  N   ARG A   5      21.041  11.713  -4.671  1.00  0.00           N  
ATOM     75  CA  ARG A   5      21.793  10.925  -5.643  1.00  0.00           C  
ATOM     76  C   ARG A   5      20.949   9.777  -6.187  1.00  0.00           C  
ATOM     77  O   ARG A   5      20.463   8.941  -5.423  1.00  0.00           O  
ATOM     78  CB  ARG A   5      23.077  10.380  -5.015  1.00  0.00           C  
ATOM     79  CG  ARG A   5      24.026   9.737  -6.013  1.00  0.00           C  
ATOM     80  CD  ARG A   5      25.307   9.257  -5.345  1.00  0.00           C  
ATOM     81  NE  ARG A   5      26.142  10.374  -4.913  1.00  0.00           N  
ATOM     82  CZ  ARG A   5      27.169  10.273  -4.074  1.00  0.00           C  
ATOM     83  NH1 ARG A   5      27.510   9.098  -3.559  1.00  0.00           N  
ATOM     84  NH2 ARG A   5      27.861  11.355  -3.748  1.00  0.00           N  
ATOM     85  H   ARG A   5      20.842  11.316  -3.764  1.00  0.00           H  
ATOM     86  HA  ARG A   5      22.062  11.572  -6.479  1.00  0.00           H  
ATOM     87 1HB  ARG A   5      23.608  11.188  -4.514  1.00  0.00           H  
ATOM     88 2HB  ARG A   5      22.825   9.636  -4.259  1.00  0.00           H  
ATOM     89 1HG  ARG A   5      23.539   8.879  -6.477  1.00  0.00           H  
ATOM     90 2HG  ARG A   5      24.292  10.463  -6.782  1.00  0.00           H  
ATOM     91 1HD  ARG A   5      25.058   8.657  -4.470  1.00  0.00           H  
ATOM     92 2HD  ARG A   5      25.880   8.653  -6.048  1.00  0.00           H  
ATOM     93  HE  ARG A   5      25.925  11.292  -5.278  1.00  0.00           H  
ATOM     94 1HH1 ARG A   5      26.988   8.269  -3.803  1.00  0.00           H  
ATOM     95 2HH1 ARG A   5      28.292   9.033  -2.923  1.00  0.00           H  
ATOM     96 1HH2 ARG A   5      27.608  12.253  -4.137  1.00  0.00           H  
ATOM     97 2HH2 ARG A   5      28.641  11.282  -3.112  1.00  0.00           H  
ATOM     98  N   LEU A   6      20.747   9.780  -7.557  1.00  0.00           N  
ATOM     99  CA  LEU A   6      20.084   8.681  -8.250  1.00  0.00           C  
ATOM    100  C   LEU A   6      21.101   7.797  -8.965  1.00  0.00           C  
ATOM    101  O   LEU A   6      21.833   8.268  -9.838  1.00  0.00           O  
ATOM    102  CB  LEU A   6      19.062   9.219  -9.255  1.00  0.00           C  
ATOM    103  CG  LEU A   6      17.966  10.123  -8.689  1.00  0.00           C  
ATOM    104  CD1 LEU A   6      17.086  10.658  -9.814  1.00  0.00           C  
ATOM    105  CD2 LEU A   6      17.129   9.369  -7.661  1.00  0.00           C  
ATOM    106  H   LEU A   6      21.072  10.573  -8.091  1.00  0.00           H  
ATOM    107  HA  LEU A   6      19.560   8.073  -7.513  1.00  0.00           H  
ATOM    108 1HB  LEU A   6      19.591   9.788 -10.018  1.00  0.00           H  
ATOM    109 2HB  LEU A   6      18.570   8.374  -9.737  1.00  0.00           H  
ATOM    110  HG  LEU A   6      18.421  10.989  -8.208  1.00  0.00           H  
ATOM    111 1HD1 LEU A   6      16.311  11.300  -9.396  1.00  0.00           H  
ATOM    112 2HD1 LEU A   6      17.696  11.234 -10.510  1.00  0.00           H  
ATOM    113 3HD1 LEU A   6      16.622   9.825 -10.340  1.00  0.00           H  
ATOM    114 1HD2 LEU A   6      16.354  10.028  -7.268  1.00  0.00           H  
ATOM    115 2HD2 LEU A   6      16.664   8.504  -8.134  1.00  0.00           H  
ATOM    116 3HD2 LEU A   6      17.770   9.035  -6.845  1.00  0.00           H  
ATOM    117  N   THR A   7      21.195   6.551  -8.521  1.00  0.00           N  
ATOM    118  CA  THR A   7      22.181   5.626  -9.069  1.00  0.00           C  
ATOM    119  C   THR A   7      21.496   4.477  -9.802  1.00  0.00           C  
ATOM    120  O   THR A   7      20.693   3.749  -9.214  1.00  0.00           O  
ATOM    121  CB  THR A   7      23.093   5.062  -7.963  1.00  0.00           C  
ATOM    122  OG1 THR A   7      23.650   6.148  -7.212  1.00  0.00           O  
ATOM    123  CG2 THR A   7      24.227   4.233  -8.555  1.00  0.00           C  
ATOM    124  H   THR A   7      20.575   6.233  -7.790  1.00  0.00           H  
ATOM    125  HA  THR A   7      22.803   6.167  -9.783  1.00  0.00           H  
ATOM    126  HB  THR A   7      22.507   4.431  -7.295  1.00  0.00           H  
ATOM    127  HG1 THR A   7      23.329   6.980  -7.568  1.00  0.00           H  
ATOM    128 1HG2 THR A   7      24.854   3.848  -7.751  1.00  0.00           H  
ATOM    129 2HG2 THR A   7      23.811   3.400  -9.122  1.00  0.00           H  
ATOM    130 3HG2 THR A   7      24.828   4.857  -9.215  1.00  0.00           H  
ATOM    131  N   ALA A   8      21.654   4.370 -11.103  1.00  0.00           N  
ATOM    132  CA  ALA A   8      21.165   3.254 -11.908  1.00  0.00           C  
ATOM    133  C   ALA A   8      22.186   2.121 -11.954  1.00  0.00           C  
ATOM    134  O   ALA A   8      23.271   2.231 -11.378  1.00  0.00           O  
ATOM    135  CB  ALA A   8      20.831   3.724 -13.322  1.00  0.00           C  
ATOM    136  H   ALA A   8      22.151   5.123 -11.557  1.00  0.00           H  
ATOM    137  HA  ALA A   8      20.258   2.871 -11.440  1.00  0.00           H  
ATOM    138 1HB  ALA A   8      20.468   2.881 -13.909  1.00  0.00           H  
ATOM    139 2HB  ALA A   8      20.060   4.494 -13.277  1.00  0.00           H  
ATOM    140 3HB  ALA A   8      21.725   4.133 -13.790  1.00  0.00           H  
ATOM    141  N   GLU A   9      21.836   0.936 -12.526  1.00  0.00           N  
ATOM    142  CA  GLU A   9      22.745  -0.194 -12.691  1.00  0.00           C  
ATOM    143  C   GLU A   9      23.990   0.209 -13.476  1.00  0.00           C  
ATOM    144  O   GLU A   9      25.100  -0.219 -13.152  1.00  0.00           O  
ATOM    145  CB  GLU A   9      22.036  -1.357 -13.391  1.00  0.00           C  
ATOM    146  CG  GLU A   9      21.065  -2.113 -12.495  1.00  0.00           C  
ATOM    147  CD  GLU A   9      20.348  -3.246 -13.211  1.00  0.00           C  
ATOM    148  OE1 GLU A   9      19.507  -3.926 -12.580  1.00  0.00           O  
ATOM    149  OE2 GLU A   9      20.629  -3.457 -14.412  1.00  0.00           O  
ATOM    150  H   GLU A   9      20.883   0.852 -12.850  1.00  0.00           H  
ATOM    151  HA  GLU A   9      23.067  -0.526 -11.703  1.00  0.00           H  
ATOM    152 1HB  GLU A   9      21.482  -0.981 -14.252  1.00  0.00           H  
ATOM    153 2HB  GLU A   9      22.777  -2.064 -13.763  1.00  0.00           H  
ATOM    154 1HG  GLU A   9      21.614  -2.526 -11.649  1.00  0.00           H  
ATOM    155 2HG  GLU A   9      20.326  -1.414 -12.106  1.00  0.00           H  
ATOM    156  N   ASP A  10      23.772   1.049 -14.519  1.00  0.00           N  
ATOM    157  CA  ASP A  10      24.862   1.669 -15.266  1.00  0.00           C  
ATOM    158  C   ASP A  10      25.333   2.953 -14.586  1.00  0.00           C  
ATOM    159  O   ASP A  10      24.616   3.956 -14.578  1.00  0.00           O  
ATOM    160  CB  ASP A  10      24.429   1.964 -16.704  1.00  0.00           C  
ATOM    161  CG  ASP A  10      25.566   2.470 -17.574  1.00  0.00           C  
ATOM    162  OD1 ASP A  10      26.680   2.693 -17.053  1.00  0.00           O  
ATOM    163  OD2 ASP A  10      25.345   2.650 -18.791  1.00  0.00           O  
ATOM    164  H   ASP A  10      22.818   1.249 -14.784  1.00  0.00           H  
ATOM    165  HA  ASP A  10      25.703   0.975 -15.291  1.00  0.00           H  
ATOM    166 1HB  ASP A  10      24.023   1.058 -17.155  1.00  0.00           H  
ATOM    167 2HB  ASP A  10      23.635   2.712 -16.699  1.00  0.00           H  
ATOM    168  N   PRO A  11      26.625   2.969 -13.948  1.00  0.00           N  
ATOM    169  CA  PRO A  11      27.130   4.100 -13.165  1.00  0.00           C  
ATOM    170  C   PRO A  11      27.252   5.380 -13.988  1.00  0.00           C  
ATOM    171  O   PRO A  11      27.304   6.477 -13.426  1.00  0.00           O  
ATOM    172  CB  PRO A  11      28.506   3.618 -12.697  1.00  0.00           C  
ATOM    173  CG  PRO A  11      28.437   2.128 -12.779  1.00  0.00           C  
ATOM    174  CD  PRO A  11      27.467   1.754 -13.863  1.00  0.00           C  
ATOM    175  HA  PRO A  11      26.463   4.273 -12.307  1.00  0.00           H  
ATOM    176 1HB  PRO A  11      29.292   4.040 -13.341  1.00  0.00           H  
ATOM    177 2HB  PRO A  11      28.702   3.975 -11.675  1.00  0.00           H  
ATOM    178 1HG  PRO A  11      29.433   1.713 -12.992  1.00  0.00           H  
ATOM    179 2HG  PRO A  11      28.118   1.709 -11.813  1.00  0.00           H  
ATOM    180 1HD  PRO A  11      28.016   1.561 -14.796  1.00  0.00           H  
ATOM    181 2HD  PRO A  11      26.898   0.864 -13.556  1.00  0.00           H  
ATOM    182  N   SER A  12      27.280   5.301 -15.341  1.00  0.00           N  
ATOM    183  CA  SER A  12      27.369   6.461 -16.222  1.00  0.00           C  
ATOM    184  C   SER A  12      26.053   7.232 -16.254  1.00  0.00           C  
ATOM    185  O   SER A  12      26.010   8.377 -16.709  1.00  0.00           O  
ATOM    186  CB  SER A  12      27.752   6.031 -17.638  1.00  0.00           C  
ATOM    187  OG  SER A  12      26.704   5.291 -18.240  1.00  0.00           O  
ATOM    188  H   SER A  12      27.236   4.377 -15.747  1.00  0.00           H  
ATOM    189  HA  SER A  12      28.143   7.128 -15.839  1.00  0.00           H  
ATOM    190 1HB  SER A  12      27.972   6.913 -18.239  1.00  0.00           H  
ATOM    191 2HB  SER A  12      28.657   5.425 -17.602  1.00  0.00           H  
ATOM    192  HG  SER A  12      26.002   5.247 -17.587  1.00  0.00           H  
ATOM    193  N   LYS A  13      25.037   6.677 -15.651  1.00  0.00           N  
ATOM    194  CA  LYS A  13      23.706   7.276 -15.638  1.00  0.00           C  
ATOM    195  C   LYS A  13      23.341   7.774 -14.242  1.00  0.00           C  
ATOM    196  O   LYS A  13      22.164   7.977 -13.937  1.00  0.00           O  
ATOM    197  CB  LYS A  13      22.660   6.272 -16.125  1.00  0.00           C  
ATOM    198  CG  LYS A  13      22.867   5.811 -17.561  1.00  0.00           C  
ATOM    199  CD  LYS A  13      22.473   6.893 -18.558  1.00  0.00           C  
ATOM    200  CE  LYS A  13      22.523   6.380 -19.990  1.00  0.00           C  
ATOM    201  NZ  LYS A  13      22.288   7.474 -20.979  1.00  0.00           N  
ATOM    202  H   LYS A  13      25.185   5.798 -15.177  1.00  0.00           H  
ATOM    203  HA  LYS A  13      23.706   8.133 -16.312  1.00  0.00           H  
ATOM    204 1HB  LYS A  13      22.673   5.392 -15.482  1.00  0.00           H  
ATOM    205 2HB  LYS A  13      21.667   6.716 -16.052  1.00  0.00           H  
ATOM    206 1HG  LYS A  13      23.916   5.556 -17.714  1.00  0.00           H  
ATOM    207 2HG  LYS A  13      22.265   4.923 -17.748  1.00  0.00           H  
ATOM    208 1HD  LYS A  13      21.461   7.237 -18.341  1.00  0.00           H  
ATOM    209 2HD  LYS A  13      23.153   7.739 -18.464  1.00  0.00           H  
ATOM    210 1HE  LYS A  13      23.498   5.934 -20.182  1.00  0.00           H  
ATOM    211 2HE  LYS A  13      21.763   5.611 -20.128  1.00  0.00           H  
ATOM    212 1HZ  LYS A  13      22.328   7.097 -21.915  1.00  0.00           H  
ATOM    213 2HZ  LYS A  13      21.378   7.883 -20.820  1.00  0.00           H  
ATOM    214 3HZ  LYS A  13      22.999   8.184 -20.872  1.00  0.00           H  
ATOM    215  N   GLU A  14      24.509   8.038 -13.482  1.00  0.00           N  
ATOM    216  CA  GLU A  14      24.327   8.611 -12.152  1.00  0.00           C  
ATOM    217  C   GLU A  14      24.023  10.105 -12.232  1.00  0.00           C  
ATOM    218  O   GLU A  14      24.577  10.812 -13.076  1.00  0.00           O  
ATOM    219  CB  GLU A  14      25.568   8.372 -11.289  1.00  0.00           C  
ATOM    220  CG  GLU A  14      25.420   8.851  -9.852  1.00  0.00           C  
ATOM    221  CD  GLU A  14      26.639   8.558  -8.993  1.00  0.00           C  
ATOM    222  OE1 GLU A  14      26.722   9.081  -7.858  1.00  0.00           O  
ATOM    223  OE2 GLU A  14      27.519   7.800  -9.458  1.00  0.00           O  
ATOM    224  H   GLU A  14      25.445   7.851 -13.813  1.00  0.00           H  
ATOM    225  HA  GLU A  14      23.475   8.123 -11.678  1.00  0.00           H  
ATOM    226 1HB  GLU A  14      25.798   7.307 -11.270  1.00  0.00           H  
ATOM    227 2HB  GLU A  14      26.423   8.884 -11.731  1.00  0.00           H  
ATOM    228 1HG  GLU A  14      25.246   9.927  -9.855  1.00  0.00           H  
ATOM    229 2HG  GLU A  14      24.549   8.371  -9.408  1.00  0.00           H  
ATOM    230  N   LYS A  15      23.083  10.532 -11.327  1.00  0.00           N  
ATOM    231  CA  LYS A  15      22.691  11.938 -11.284  1.00  0.00           C  
ATOM    232  C   LYS A  15      22.698  12.467  -9.853  1.00  0.00           C  
ATOM    233  O   LYS A  15      22.181  11.816  -8.942  1.00  0.00           O  
ATOM    234  CB  LYS A  15      21.307  12.129 -11.906  1.00  0.00           C  
ATOM    235  CG  LYS A  15      21.292  12.029 -13.424  1.00  0.00           C  
ATOM    236  CD  LYS A  15      19.948  12.458 -13.999  1.00  0.00           C  
ATOM    237  CE  LYS A  15      19.936  12.373 -15.519  1.00  0.00           C  
ATOM    238  NZ  LYS A  15      18.631  12.822 -16.089  1.00  0.00           N  
ATOM    239  H   LYS A  15      22.654   9.882 -10.684  1.00  0.00           H  
ATOM    240  HA  LYS A  15      23.414  12.517 -11.860  1.00  0.00           H  
ATOM    241 1HB  LYS A  15      20.623  11.377 -11.510  1.00  0.00           H  
ATOM    242 2HB  LYS A  15      20.915  13.107 -11.627  1.00  0.00           H  
ATOM    243 1HG  LYS A  15      22.073  12.667 -13.839  1.00  0.00           H  
ATOM    244 2HG  LYS A  15      21.491  11.000 -13.723  1.00  0.00           H  
ATOM    245 1HD  LYS A  15      19.161  11.815 -13.603  1.00  0.00           H  
ATOM    246 2HD  LYS A  15      19.737  13.485 -13.703  1.00  0.00           H  
ATOM    247 1HE  LYS A  15      20.731  12.997 -15.924  1.00  0.00           H  
ATOM    248 2HE  LYS A  15      20.119  11.344 -15.827  1.00  0.00           H  
ATOM    249 1HZ  LYS A  15      18.661  12.751 -17.096  1.00  0.00           H  
ATOM    250 2HZ  LYS A  15      17.888  12.237 -15.732  1.00  0.00           H  
ATOM    251 3HZ  LYS A  15      18.460  13.781 -15.824  1.00  0.00           H  
ATOM    252  N   GLU A  16      23.398  13.588  -9.737  1.00  0.00           N  
ATOM    253  CA  GLU A  16      23.367  14.287  -8.456  1.00  0.00           C  
ATOM    254  C   GLU A  16      22.583  15.593  -8.560  1.00  0.00           C  
ATOM    255  O   GLU A  16      22.811  16.389  -9.473  1.00  0.00           O  
ATOM    256  CB  GLU A  16      24.788  14.565  -7.960  1.00  0.00           C  
ATOM    257  CG  GLU A  16      25.541  13.316  -7.524  1.00  0.00           C  
ATOM    258  CD  GLU A  16      26.915  13.616  -6.945  1.00  0.00           C  
ATOM    259  OE1 GLU A  16      27.594  12.676  -6.475  1.00  0.00           O  
ATOM    260  OE2 GLU A  16      27.315  14.802  -6.961  1.00  0.00           O  
ATOM    261  H   GLU A  16      23.946  13.972 -10.494  1.00  0.00           H  
ATOM    262  HA  GLU A  16      22.862  13.652  -7.727  1.00  0.00           H  
ATOM    263 1HB  GLU A  16      25.361  15.050  -8.751  1.00  0.00           H  
ATOM    264 2HB  GLU A  16      24.750  15.252  -7.115  1.00  0.00           H  
ATOM    265 1HG  GLU A  16      24.952  12.793  -6.771  1.00  0.00           H  
ATOM    266 2HG  GLU A  16      25.653  12.654  -8.382  1.00  0.00           H  
ATOM    267  N   LEU A  17      21.620  15.741  -7.630  1.00  0.00           N  
ATOM    268  CA  LEU A  17      20.741  16.903  -7.711  1.00  0.00           C  
ATOM    269  C   LEU A  17      20.681  17.633  -6.373  1.00  0.00           C  
ATOM    270  O   LEU A  17      20.636  16.999  -5.317  1.00  0.00           O  
ATOM    271  CB  LEU A  17      19.333  16.481  -8.139  1.00  0.00           C  
ATOM    272  CG  LEU A  17      19.230  15.687  -9.442  1.00  0.00           C  
ATOM    273  CD1 LEU A  17      17.866  15.012  -9.545  1.00  0.00           C  
ATOM    274  CD2 LEU A  17      19.475  16.595 -10.643  1.00  0.00           C  
ATOM    275  H   LEU A  17      21.488  15.076  -6.882  1.00  0.00           H  
ATOM    276  HA  LEU A  17      21.141  17.588  -8.458  1.00  0.00           H  
ATOM    277 1HB  LEU A  17      18.899  15.869  -7.350  1.00  0.00           H  
ATOM    278 2HB  LEU A  17      18.722  17.376  -8.254  1.00  0.00           H  
ATOM    279  HG  LEU A  17      19.975  14.891  -9.443  1.00  0.00           H  
ATOM    280 1HD1 LEU A  17      17.807  14.450 -10.477  1.00  0.00           H  
ATOM    281 2HD1 LEU A  17      17.732  14.332  -8.704  1.00  0.00           H  
ATOM    282 3HD1 LEU A  17      17.083  15.769  -9.528  1.00  0.00           H  
ATOM    283 1HD2 LEU A  17      19.398  16.012 -11.562  1.00  0.00           H  
ATOM    284 2HD2 LEU A  17      18.730  17.391 -10.655  1.00  0.00           H  
ATOM    285 3HD2 LEU A  17      20.471  17.031 -10.572  1.00  0.00           H  
ATOM    286  N   LEU A  18      20.763  18.962  -6.362  1.00  0.00           N  
ATOM    287  CA  LEU A  18      20.461  19.761  -5.180  1.00  0.00           C  
ATOM    288  C   LEU A  18      18.991  20.166  -5.158  1.00  0.00           C  
ATOM    289  O   LEU A  18      18.496  20.774  -6.110  1.00  0.00           O  
ATOM    290  CB  LEU A  18      21.347  21.009  -5.137  1.00  0.00           C  
ATOM    291  CG  LEU A  18      22.834  20.777  -4.863  1.00  0.00           C  
ATOM    292  CD1 LEU A  18      23.622  22.061  -5.094  1.00  0.00           C  
ATOM    293  CD2 LEU A  18      23.042  20.263  -3.443  1.00  0.00           C  
ATOM    294  H   LEU A  18      21.047  19.428  -7.212  1.00  0.00           H  
ATOM    295  HA  LEU A  18      20.664  19.159  -4.295  1.00  0.00           H  
ATOM    296 1HB  LEU A  18      21.269  21.523  -6.094  1.00  0.00           H  
ATOM    297 2HB  LEU A  18      20.973  21.674  -4.359  1.00  0.00           H  
ATOM    298  HG  LEU A  18      23.223  20.040  -5.566  1.00  0.00           H  
ATOM    299 1HD1 LEU A  18      24.678  21.880  -4.895  1.00  0.00           H  
ATOM    300 2HD1 LEU A  18      23.498  22.383  -6.128  1.00  0.00           H  
ATOM    301 3HD1 LEU A  18      23.255  22.838  -4.425  1.00  0.00           H  
ATOM    302 1HD2 LEU A  18      24.106  20.103  -3.266  1.00  0.00           H  
ATOM    303 2HD2 LEU A  18      22.662  20.996  -2.731  1.00  0.00           H  
ATOM    304 3HD2 LEU A  18      22.507  19.322  -3.315  1.00  0.00           H  
ATOM    305  N   VAL A  19      18.310  19.776  -4.049  1.00  0.00           N  
ATOM    306  CA  VAL A  19      16.858  19.922  -4.055  1.00  0.00           C  
ATOM    307  C   VAL A  19      16.393  20.520  -2.729  1.00  0.00           C  
ATOM    308  O   VAL A  19      16.950  20.211  -1.673  1.00  0.00           O  
ATOM    309  CB  VAL A  19      16.152  18.570  -4.306  1.00  0.00           C  
ATOM    310  CG1 VAL A  19      14.646  18.768  -4.462  1.00  0.00           C  
ATOM    311  CG2 VAL A  19      16.735  17.886  -5.542  1.00  0.00           C  
ATOM    312  H   VAL A  19      18.763  19.394  -3.231  1.00  0.00           H  
ATOM    313  HA  VAL A  19      16.582  20.603  -4.861  1.00  0.00           H  
ATOM    314  HB  VAL A  19      16.298  17.928  -3.437  1.00  0.00           H  
ATOM    315 1HG1 VAL A  19      14.168  17.804  -4.638  1.00  0.00           H  
ATOM    316 2HG1 VAL A  19      14.241  19.212  -3.553  1.00  0.00           H  
ATOM    317 3HG1 VAL A  19      14.451  19.428  -5.307  1.00  0.00           H  
ATOM    318 1HG2 VAL A  19      16.228  16.935  -5.705  1.00  0.00           H  
ATOM    319 2HG2 VAL A  19      16.594  18.527  -6.413  1.00  0.00           H  
ATOM    320 3HG2 VAL A  19      17.800  17.708  -5.391  1.00  0.00           H  
ATOM    321  N   GLU A  20      15.408  21.447  -2.895  1.00  0.00           N  
ATOM    322  CA  GLU A  20      14.714  21.858  -1.678  1.00  0.00           C  
ATOM    323  C   GLU A  20      13.870  20.720  -1.113  1.00  0.00           C  
ATOM    324  O   GLU A  20      13.324  19.912  -1.866  1.00  0.00           O  
ATOM    325  CB  GLU A  20      13.835  23.082  -1.948  1.00  0.00           C  
ATOM    326  CG  GLU A  20      14.615  24.324  -2.353  1.00  0.00           C  
ATOM    327  CD  GLU A  20      13.727  25.523  -2.644  1.00  0.00           C  
ATOM    328  OE1 GLU A  20      14.260  26.637  -2.849  1.00  0.00           O  
ATOM    329  OE2 GLU A  20      12.488  25.347  -2.664  1.00  0.00           O  
ATOM    330  H   GLU A  20      15.136  21.855  -3.778  1.00  0.00           H  
ATOM    331  HA  GLU A  20      15.459  22.123  -0.928  1.00  0.00           H  
ATOM    332 1HB  GLU A  20      13.126  22.852  -2.744  1.00  0.00           H  
ATOM    333 2HB  GLU A  20      13.258  23.320  -1.054  1.00  0.00           H  
ATOM    334 1HG  GLU A  20      15.302  24.587  -1.549  1.00  0.00           H  
ATOM    335 2HG  GLU A  20      15.206  24.096  -3.239  1.00  0.00           H  
ATOM    336  N   GLU A  21      13.809  20.627   0.259  1.00  0.00           N  
ATOM    337  CA  GLU A  21      13.113  19.548   0.955  1.00  0.00           C  
ATOM    338  C   GLU A  21      11.678  19.405   0.456  1.00  0.00           C  
ATOM    339  O   GLU A  21      11.197  18.290   0.247  1.00  0.00           O  
ATOM    340  CB  GLU A  21      13.123  19.790   2.467  1.00  0.00           C  
ATOM    341  CG  GLU A  21      12.629  18.603   3.282  1.00  0.00           C  
ATOM    342  CD  GLU A  21      12.766  18.807   4.783  1.00  0.00           C  
ATOM    343  OE1 GLU A  21      12.328  17.927   5.557  1.00  0.00           O  
ATOM    344  OE2 GLU A  21      13.315  19.857   5.186  1.00  0.00           O  
ATOM    345  H   GLU A  21      14.271  21.344   0.800  1.00  0.00           H  
ATOM    346  HA  GLU A  21      13.632  18.612   0.749  1.00  0.00           H  
ATOM    347 1HB  GLU A  21      14.137  20.027   2.791  1.00  0.00           H  
ATOM    348 2HB  GLU A  21      12.495  20.649   2.702  1.00  0.00           H  
ATOM    349 1HG  GLU A  21      11.579  18.427   3.048  1.00  0.00           H  
ATOM    350 2HG  GLU A  21      13.191  17.717   2.991  1.00  0.00           H  
ATOM    351  N   GLU A  22      10.999  20.484   0.034  1.00  0.00           N  
ATOM    352  CA  GLU A  22       9.583  20.471  -0.322  1.00  0.00           C  
ATOM    353  C   GLU A  22       9.376  19.964  -1.746  1.00  0.00           C  
ATOM    354  O   GLU A  22       8.271  19.555  -2.111  1.00  0.00           O  
ATOM    355  CB  GLU A  22       8.977  21.869  -0.168  1.00  0.00           C  
ATOM    356  CG  GLU A  22       9.626  22.921  -1.054  1.00  0.00           C  
ATOM    357  CD  GLU A  22       9.082  24.322  -0.820  1.00  0.00           C  
ATOM    358  OE1 GLU A  22       9.550  25.274  -1.485  1.00  0.00           O  
ATOM    359  OE2 GLU A  22       8.181  24.468   0.036  1.00  0.00           O  
ATOM    360  H   GLU A  22      11.516  21.349  -0.035  1.00  0.00           H  
ATOM    361  HA  GLU A  22       9.063  19.790   0.353  1.00  0.00           H  
ATOM    362 1HB  GLU A  22       7.914  21.833  -0.406  1.00  0.00           H  
ATOM    363 2HB  GLU A  22       9.069  22.194   0.869  1.00  0.00           H  
ATOM    364 1HG  GLU A  22      10.699  22.928  -0.865  1.00  0.00           H  
ATOM    365 2HG  GLU A  22       9.470  22.649  -2.097  1.00  0.00           H  
ATOM    366  N   ARG A  23      10.444  19.810  -2.556  1.00  0.00           N  
ATOM    367  CA  ARG A  23      10.318  19.448  -3.964  1.00  0.00           C  
ATOM    368  C   ARG A  23      10.954  18.090  -4.239  1.00  0.00           C  
ATOM    369  O   ARG A  23      11.042  17.662  -5.392  1.00  0.00           O  
ATOM    370  CB  ARG A  23      10.957  20.517  -4.853  1.00  0.00           C  
ATOM    371  CG  ARG A  23      10.274  21.873  -4.775  1.00  0.00           C  
ATOM    372  CD  ARG A  23      10.855  22.856  -5.781  1.00  0.00           C  
ATOM    373  NE  ARG A  23      10.584  22.445  -7.155  1.00  0.00           N  
ATOM    374  CZ  ARG A  23      11.219  22.914  -8.226  1.00  0.00           C  
ATOM    375  NH1 ARG A  23      12.179  23.823  -8.101  1.00  0.00           N  
ATOM    376  NH2 ARG A  23      10.892  22.470  -9.431  1.00  0.00           N  
ATOM    377  H   ARG A  23      11.364  19.953  -2.165  1.00  0.00           H  
ATOM    378  HA  ARG A  23       9.258  19.379  -4.210  1.00  0.00           H  
ATOM    379 1HB  ARG A  23      12.001  20.647  -4.572  1.00  0.00           H  
ATOM    380 2HB  ARG A  23      10.936  20.186  -5.892  1.00  0.00           H  
ATOM    381 1HG  ARG A  23       9.210  21.757  -4.984  1.00  0.00           H  
ATOM    382 2HG  ARG A  23      10.404  22.289  -3.775  1.00  0.00           H  
ATOM    383 1HD  ARG A  23      10.414  23.840  -5.624  1.00  0.00           H  
ATOM    384 2HD  ARG A  23      11.935  22.917  -5.648  1.00  0.00           H  
ATOM    385  HE  ARG A  23       9.861  21.754  -7.305  1.00  0.00           H  
ATOM    386 1HH1 ARG A  23      12.434  24.166  -7.185  1.00  0.00           H  
ATOM    387 2HH1 ARG A  23      12.654  24.172  -8.921  1.00  0.00           H  
ATOM    388 1HH2 ARG A  23      10.163  21.778  -9.534  1.00  0.00           H  
ATOM    389 2HH2 ARG A  23      11.371  22.823 -10.246  1.00  0.00           H  
ATOM    390  N   ILE A  24      11.445  17.464  -3.196  1.00  0.00           N  
ATOM    391  CA  ILE A  24      12.291  16.284  -3.342  1.00  0.00           C  
ATOM    392  C   ILE A  24      11.518  15.181  -4.062  1.00  0.00           C  
ATOM    393  O   ILE A  24      12.045  14.541  -4.975  1.00  0.00           O  
ATOM    394  CB  ILE A  24      12.795  15.778  -1.972  1.00  0.00           C  
ATOM    395  CG1 ILE A  24      13.829  14.662  -2.163  1.00  0.00           C  
ATOM    396  CG2 ILE A  24      11.625  15.298  -1.109  1.00  0.00           C  
ATOM    397  CD1 ILE A  24      14.556  14.267  -0.885  1.00  0.00           C  
ATOM    398  H   ILE A  24      11.233  17.806  -2.270  1.00  0.00           H  
ATOM    399  HA  ILE A  24      13.158  16.552  -3.945  1.00  0.00           H  
ATOM    400  HB  ILE A  24      13.308  16.587  -1.452  1.00  0.00           H  
ATOM    401 1HG1 ILE A  24      13.338  13.775  -2.562  1.00  0.00           H  
ATOM    402 2HG1 ILE A  24      14.575  14.978  -2.893  1.00  0.00           H  
ATOM    403 1HG2 ILE A  24      12.002  14.945  -0.149  1.00  0.00           H  
ATOM    404 2HG2 ILE A  24      10.932  16.122  -0.946  1.00  0.00           H  
ATOM    405 3HG2 ILE A  24      11.108  14.484  -1.617  1.00  0.00           H  
ATOM    406 1HD1 ILE A  24      15.270  13.473  -1.103  1.00  0.00           H  
ATOM    407 2HD1 ILE A  24      15.086  15.132  -0.486  1.00  0.00           H  
ATOM    408 3HD1 ILE A  24      13.834  13.913  -0.151  1.00  0.00           H  
ATOM    409  N   THR A  25      10.262  14.978  -3.832  1.00  0.00           N  
ATOM    410  CA  THR A  25       9.438  13.941  -4.441  1.00  0.00           C  
ATOM    411  C   THR A  25       9.233  14.217  -5.928  1.00  0.00           C  
ATOM    412  O   THR A  25       9.401  13.323  -6.760  1.00  0.00           O  
ATOM    413  CB  THR A  25       8.069  13.833  -3.744  1.00  0.00           C  
ATOM    414  OG1 THR A  25       8.269  13.542  -2.355  1.00  0.00           O  
ATOM    415  CG2 THR A  25       7.221  12.728  -4.365  1.00  0.00           C  
ATOM    416  H   THR A  25       9.843  15.611  -3.166  1.00  0.00           H  
ATOM    417  HA  THR A  25       9.951  12.985  -4.335  1.00  0.00           H  
ATOM    418  HB  THR A  25       7.537  14.780  -3.838  1.00  0.00           H  
ATOM    419  HG1 THR A  25       9.210  13.480  -2.174  1.00  0.00           H  
ATOM    420 1HG2 THR A  25       6.260  12.675  -3.853  1.00  0.00           H  
ATOM    421 2HG2 THR A  25       7.059  12.944  -5.421  1.00  0.00           H  
ATOM    422 3HG2 THR A  25       7.737  11.774  -4.265  1.00  0.00           H  
ATOM    423  N   GLU A  26       8.939  15.431  -6.275  1.00  0.00           N  
ATOM    424  CA  GLU A  26       8.694  15.822  -7.659  1.00  0.00           C  
ATOM    425  C   GLU A  26       9.970  15.737  -8.492  1.00  0.00           C  
ATOM    426  O   GLU A  26       9.938  15.293  -9.641  1.00  0.00           O  
ATOM    427  CB  GLU A  26       8.118  17.239  -7.723  1.00  0.00           C  
ATOM    428  CG  GLU A  26       6.676  17.340  -7.248  1.00  0.00           C  
ATOM    429  CD  GLU A  26       6.552  17.536  -5.745  1.00  0.00           C  
ATOM    430  OE1 GLU A  26       5.419  17.475  -5.216  1.00  0.00           O  
ATOM    431  OE2 GLU A  26       7.597  17.753  -5.091  1.00  0.00           O  
ATOM    432  H   GLU A  26       8.879  16.130  -5.548  1.00  0.00           H  
ATOM    433  HA  GLU A  26       7.968  15.132  -8.090  1.00  0.00           H  
ATOM    434 1HB  GLU A  26       8.725  17.906  -7.111  1.00  0.00           H  
ATOM    435 2HB  GLU A  26       8.164  17.604  -8.749  1.00  0.00           H  
ATOM    436 1HG  GLU A  26       6.197  18.180  -7.750  1.00  0.00           H  
ATOM    437 2HG  GLU A  26       6.146  16.432  -7.533  1.00  0.00           H  
ATOM    438  N   VAL A  27      11.032  16.123  -7.925  1.00  0.00           N  
ATOM    439  CA  VAL A  27      12.317  16.112  -8.618  1.00  0.00           C  
ATOM    440  C   VAL A  27      12.738  14.671  -8.900  1.00  0.00           C  
ATOM    441  O   VAL A  27      13.153  14.347 -10.015  1.00  0.00           O  
ATOM    442  CB  VAL A  27      13.409  16.836  -7.800  1.00  0.00           C  
ATOM    443  CG1 VAL A  27      14.790  16.589  -8.405  1.00  0.00           C  
ATOM    444  CG2 VAL A  27      13.115  18.333  -7.727  1.00  0.00           C  
ATOM    445  H   VAL A  27      10.991  16.447  -6.969  1.00  0.00           H  
ATOM    446  HA  VAL A  27      12.202  16.635  -9.568  1.00  0.00           H  
ATOM    447  HB  VAL A  27      13.428  16.424  -6.791  1.00  0.00           H  
ATOM    448 1HG1 VAL A  27      15.545  17.108  -7.813  1.00  0.00           H  
ATOM    449 2HG1 VAL A  27      15.001  15.520  -8.405  1.00  0.00           H  
ATOM    450 3HG1 VAL A  27      14.811  16.964  -9.428  1.00  0.00           H  
ATOM    451 1HG2 VAL A  27      13.893  18.829  -7.147  1.00  0.00           H  
ATOM    452 2HG2 VAL A  27      13.092  18.749  -8.734  1.00  0.00           H  
ATOM    453 3HG2 VAL A  27      12.149  18.491  -7.247  1.00  0.00           H  
ATOM    454  N   ILE A  28      12.581  13.768  -7.860  1.00  0.00           N  
ATOM    455  CA  ILE A  28      12.918  12.359  -8.033  1.00  0.00           C  
ATOM    456  C   ILE A  28      12.052  11.752  -9.134  1.00  0.00           C  
ATOM    457  O   ILE A  28      12.558  11.054 -10.016  1.00  0.00           O  
ATOM    458  CB  ILE A  28      12.740  11.570  -6.716  1.00  0.00           C  
ATOM    459  CG1 ILE A  28      13.785  12.011  -5.684  1.00  0.00           C  
ATOM    460  CG2 ILE A  28      12.826  10.063  -6.973  1.00  0.00           C  
ATOM    461  CD1 ILE A  28      13.587  11.400  -4.304  1.00  0.00           C  
ATOM    462  H   ILE A  28      12.229  14.084  -6.968  1.00  0.00           H  
ATOM    463  HA  ILE A  28      13.963  12.288  -8.333  1.00  0.00           H  
ATOM    464  HB  ILE A  28      11.766  11.799  -6.284  1.00  0.00           H  
ATOM    465 1HG1 ILE A  28      14.780  11.741  -6.036  1.00  0.00           H  
ATOM    466 2HG1 ILE A  28      13.759  13.096  -5.581  1.00  0.00           H  
ATOM    467 1HG2 ILE A  28      12.699   9.526  -6.033  1.00  0.00           H  
ATOM    468 2HG2 ILE A  28      12.042   9.767  -7.669  1.00  0.00           H  
ATOM    469 3HG2 ILE A  28      13.800   9.822  -7.400  1.00  0.00           H  
ATOM    470 1HD1 ILE A  28      14.365  11.761  -3.631  1.00  0.00           H  
ATOM    471 2HD1 ILE A  28      12.609  11.687  -3.915  1.00  0.00           H  
ATOM    472 3HD1 ILE A  28      13.645  10.315  -4.375  1.00  0.00           H  
ATOM    473  N   LYS A  29      10.805  12.070  -9.116  1.00  0.00           N  
ATOM    474  CA  LYS A  29       9.870  11.545 -10.107  1.00  0.00           C  
ATOM    475  C   LYS A  29      10.246  12.001 -11.514  1.00  0.00           C  
ATOM    476  O   LYS A  29      10.325  11.187 -12.437  1.00  0.00           O  
ATOM    477  CB  LYS A  29       8.441  11.979  -9.781  1.00  0.00           C  
ATOM    478  CG  LYS A  29       7.391  11.419 -10.729  1.00  0.00           C  
ATOM    479  CD  LYS A  29       5.990  11.879 -10.348  1.00  0.00           C  
ATOM    480  CE  LYS A  29       4.947  11.376 -11.336  1.00  0.00           C  
ATOM    481  NZ  LYS A  29       3.577  11.858 -10.989  1.00  0.00           N  
ATOM    482  H   LYS A  29      10.464  12.697  -8.401  1.00  0.00           H  
ATOM    483  HA  LYS A  29       9.916  10.456 -10.084  1.00  0.00           H  
ATOM    484 1HB  LYS A  29       8.186  11.662  -8.769  1.00  0.00           H  
ATOM    485 2HB  LYS A  29       8.376  13.067  -9.809  1.00  0.00           H  
ATOM    486 1HG  LYS A  29       7.606  11.749 -11.746  1.00  0.00           H  
ATOM    487 2HG  LYS A  29       7.423  10.330 -10.705  1.00  0.00           H  
ATOM    488 1HD  LYS A  29       5.742  11.506  -9.353  1.00  0.00           H  
ATOM    489 2HD  LYS A  29       5.958  12.968 -10.327  1.00  0.00           H  
ATOM    490 1HE  LYS A  29       5.199  11.721 -12.338  1.00  0.00           H  
ATOM    491 2HE  LYS A  29       4.946  10.286 -11.341  1.00  0.00           H  
ATOM    492 1HZ  LYS A  29       2.914  11.505 -11.664  1.00  0.00           H  
ATOM    493 2HZ  LYS A  29       3.327  11.528 -10.067  1.00  0.00           H  
ATOM    494 3HZ  LYS A  29       3.562  12.868 -11.000  1.00  0.00           H  
ATOM    495  N   GLU A  30      10.402  13.254 -11.716  1.00  0.00           N  
ATOM    496  CA  GLU A  30      10.719  13.825 -13.021  1.00  0.00           C  
ATOM    497  C   GLU A  30      12.028  13.262 -13.568  1.00  0.00           C  
ATOM    498  O   GLU A  30      12.098  12.857 -14.730  1.00  0.00           O  
ATOM    499  CB  GLU A  30      10.799  15.352 -12.935  1.00  0.00           C  
ATOM    500  CG  GLU A  30       9.450  16.028 -12.737  1.00  0.00           C  
ATOM    501  CD  GLU A  30       9.556  17.531 -12.533  1.00  0.00           C  
ATOM    502  OE1 GLU A  30       8.511  18.193 -12.341  1.00  0.00           O  
ATOM    503  OE2 GLU A  30      10.694  18.050 -12.566  1.00  0.00           O  
ATOM    504  H   GLU A  30      10.298  13.869 -10.922  1.00  0.00           H  
ATOM    505  HA  GLU A  30       9.924  13.557 -13.718  1.00  0.00           H  
ATOM    506 1HB  GLU A  30      11.447  15.636 -12.106  1.00  0.00           H  
ATOM    507 2HB  GLU A  30      11.245  15.745 -13.849  1.00  0.00           H  
ATOM    508 1HG  GLU A  30       8.828  15.838 -13.611  1.00  0.00           H  
ATOM    509 2HG  GLU A  30       8.957  15.586 -11.872  1.00  0.00           H  
ATOM    510  N   GLU A  31      13.009  13.230 -12.648  1.00  0.00           N  
ATOM    511  CA  GLU A  31      14.307  12.722 -13.081  1.00  0.00           C  
ATOM    512  C   GLU A  31      14.237  11.233 -13.404  1.00  0.00           C  
ATOM    513  O   GLU A  31      14.845  10.773 -14.373  1.00  0.00           O  
ATOM    514  CB  GLU A  31      15.370  12.979 -12.009  1.00  0.00           C  
ATOM    515  CG  GLU A  31      15.761  14.443 -11.869  1.00  0.00           C  
ATOM    516  CD  GLU A  31      16.277  15.053 -13.163  1.00  0.00           C  
ATOM    517  OE1 GLU A  31      15.860  16.181 -13.511  1.00  0.00           O  
ATOM    518  OE2 GLU A  31      17.104  14.397 -13.835  1.00  0.00           O  
ATOM    519  H   GLU A  31      12.894  13.534 -11.692  1.00  0.00           H  
ATOM    520  HA  GLU A  31      14.598  13.247 -13.992  1.00  0.00           H  
ATOM    521 1HB  GLU A  31      15.004  12.631 -11.043  1.00  0.00           H  
ATOM    522 2HB  GLU A  31      16.269  12.408 -12.243  1.00  0.00           H  
ATOM    523 1HG  GLU A  31      14.891  15.011 -11.539  1.00  0.00           H  
ATOM    524 2HG  GLU A  31      16.530  14.531 -11.103  1.00  0.00           H  
ATOM    525  N   PHE A  32      13.579  10.530 -12.551  1.00  0.00           N  
ATOM    526  CA  PHE A  32      13.428   9.102 -12.802  1.00  0.00           C  
ATOM    527  C   PHE A  32      12.684   8.857 -14.110  1.00  0.00           C  
ATOM    528  O   PHE A  32      13.046   7.965 -14.879  1.00  0.00           O  
ATOM    529  CB  PHE A  32      12.689   8.426 -11.643  1.00  0.00           C  
ATOM    530  CG  PHE A  32      12.506   6.943 -11.822  1.00  0.00           C  
ATOM    531  CD1 PHE A  32      11.234   6.385 -11.857  1.00  0.00           C  
ATOM    532  CD2 PHE A  32      13.607   6.107 -11.954  1.00  0.00           C  
ATOM    533  CE1 PHE A  32      11.063   5.012 -12.023  1.00  0.00           C  
ATOM    534  CE2 PHE A  32      13.443   4.735 -12.120  1.00  0.00           C  
ATOM    535  CZ  PHE A  32      12.170   4.189 -12.153  1.00  0.00           C  
ATOM    536  H   PHE A  32      13.167  10.930 -11.720  1.00  0.00           H  
ATOM    537  HA  PHE A  32      14.421   8.659 -12.887  1.00  0.00           H  
ATOM    538 1HB  PHE A  32      13.237   8.591 -10.716  1.00  0.00           H  
ATOM    539 2HB  PHE A  32      11.705   8.878 -11.526  1.00  0.00           H  
ATOM    540  HD1 PHE A  32      10.365   7.035 -11.753  1.00  0.00           H  
ATOM    541  HD2 PHE A  32      14.609   6.537 -11.928  1.00  0.00           H  
ATOM    542  HE1 PHE A  32      10.060   4.588 -12.051  1.00  0.00           H  
ATOM    543  HE2 PHE A  32      14.315   4.089 -12.223  1.00  0.00           H  
ATOM    544  HZ  PHE A  32      12.040   3.115 -12.279  1.00  0.00           H  
ATOM    545  N   GLU A  33      11.693   9.536 -14.395  1.00  0.00           N  
ATOM    546  CA  GLU A  33      10.941   9.402 -15.639  1.00  0.00           C  
ATOM    547  C   GLU A  33      11.835   9.642 -16.853  1.00  0.00           C  
ATOM    548  O   GLU A  33      11.694   8.970 -17.877  1.00  0.00           O  
ATOM    549  CB  GLU A  33       9.757  10.372 -15.659  1.00  0.00           C  
ATOM    550  CG  GLU A  33       8.591   9.936 -14.783  1.00  0.00           C  
ATOM    551  CD  GLU A  33       7.423  10.909 -14.812  1.00  0.00           C  
ATOM    552  OE1 GLU A  33       6.302  10.523 -14.408  1.00  0.00           O  
ATOM    553  OE2 GLU A  33       7.629  12.065 -15.243  1.00  0.00           O  
ATOM    554  H   GLU A  33      11.399  10.221 -13.714  1.00  0.00           H  
ATOM    555  HA  GLU A  33      10.557   8.383 -15.703  1.00  0.00           H  
ATOM    556 1HB  GLU A  33      10.086  11.355 -15.323  1.00  0.00           H  
ATOM    557 2HB  GLU A  33       9.393  10.481 -16.681  1.00  0.00           H  
ATOM    558 1HG  GLU A  33       8.241   8.961 -15.121  1.00  0.00           H  
ATOM    559 2HG  GLU A  33       8.941   9.831 -13.757  1.00  0.00           H  
ATOM    560  N   LYS A  34      12.711  10.618 -16.790  1.00  0.00           N  
ATOM    561  CA  LYS A  34      13.677  10.866 -17.857  1.00  0.00           C  
ATOM    562  C   LYS A  34      14.604   9.670 -18.049  1.00  0.00           C  
ATOM    563  O   LYS A  34      14.892   9.276 -19.181  1.00  0.00           O  
ATOM    564  CB  LYS A  34      14.497  12.122 -17.557  1.00  0.00           C  
ATOM    565  CG  LYS A  34      13.705  13.418 -17.660  1.00  0.00           C  
ATOM    566  CD  LYS A  34      14.569  14.628 -17.328  1.00  0.00           C  
ATOM    567  CE  LYS A  34      13.751  15.912 -17.313  1.00  0.00           C  
ATOM    568  NZ  LYS A  34      14.573  17.088 -16.898  1.00  0.00           N  
ATOM    569  H   LYS A  34      12.714  11.215 -15.975  1.00  0.00           H  
ATOM    570  HA  LYS A  34      13.132  11.021 -18.789  1.00  0.00           H  
ATOM    571 1HB  LYS A  34      14.908  12.056 -16.549  1.00  0.00           H  
ATOM    572 2HB  LYS A  34      15.336  12.183 -18.250  1.00  0.00           H  
ATOM    573 1HG  LYS A  34      13.317  13.528 -18.673  1.00  0.00           H  
ATOM    574 2HG  LYS A  34      12.863  13.385 -16.970  1.00  0.00           H  
ATOM    575 1HD  LYS A  34      15.028  14.490 -16.348  1.00  0.00           H  
ATOM    576 2HD  LYS A  34      15.361  14.724 -18.070  1.00  0.00           H  
ATOM    577 1HE  LYS A  34      13.347  16.097 -18.307  1.00  0.00           H  
ATOM    578 2HE  LYS A  34      12.917  15.804 -16.620  1.00  0.00           H  
ATOM    579 1HZ  LYS A  34      13.998  17.919 -16.899  1.00  0.00           H  
ATOM    580 2HZ  LYS A  34      14.938  16.933 -15.969  1.00  0.00           H  
ATOM    581 3HZ  LYS A  34      15.339  17.209 -17.545  1.00  0.00           H  
ATOM    582  N   MET A  35      15.000   9.047 -16.874  1.00  0.00           N  
ATOM    583  CA  MET A  35      15.899   7.898 -16.912  1.00  0.00           C  
ATOM    584  C   MET A  35      15.196   6.674 -17.489  1.00  0.00           C  
ATOM    585  O   MET A  35      15.819   5.858 -18.170  1.00  0.00           O  
ATOM    586  CB  MET A  35      16.431   7.584 -15.512  1.00  0.00           C  
ATOM    587  CG  MET A  35      17.357   8.653 -14.954  1.00  0.00           C  
ATOM    588  SD  MET A  35      17.971   8.244 -13.274  1.00  0.00           S  
ATOM    589  CE  MET A  35      19.307   7.090 -13.693  1.00  0.00           C  
ATOM    590  H   MET A  35      14.669   9.384 -15.981  1.00  0.00           H  
ATOM    591  HA  MET A  35      16.743   8.140 -17.558  1.00  0.00           H  
ATOM    592 1HB  MET A  35      15.595   7.465 -14.824  1.00  0.00           H  
ATOM    593 2HB  MET A  35      16.975   6.639 -15.533  1.00  0.00           H  
ATOM    594 1HG  MET A  35      18.214   8.773 -15.616  1.00  0.00           H  
ATOM    595 2HG  MET A  35      16.827   9.604 -14.906  1.00  0.00           H  
ATOM    596 1HE  MET A  35      19.789   6.743 -12.778  1.00  0.00           H  
ATOM    597 2HE  MET A  35      18.895   6.237 -14.233  1.00  0.00           H  
ATOM    598 3HE  MET A  35      20.042   7.596 -14.320  1.00  0.00           H  
ATOM    599  N   VAL A  36      13.942   6.607 -17.254  1.00  0.00           N  
ATOM    600  CA  VAL A  36      13.133   5.517 -17.791  1.00  0.00           C  
ATOM    601  C   VAL A  36      13.121   5.585 -19.316  1.00  0.00           C  
ATOM    602  O   VAL A  36      13.203   4.555 -19.990  1.00  0.00           O  
ATOM    603  CB  VAL A  36      11.688   5.561 -17.244  1.00  0.00           C  
ATOM    604  CG1 VAL A  36      10.796   4.575 -17.997  1.00  0.00           C  
ATOM    605  CG2 VAL A  36      11.676   5.261 -15.746  1.00  0.00           C  
ATOM    606  H   VAL A  36      13.498   7.317 -16.688  1.00  0.00           H  
ATOM    607  HA  VAL A  36      13.582   4.571 -17.488  1.00  0.00           H  
ATOM    608  HB  VAL A  36      11.275   6.555 -17.415  1.00  0.00           H  
ATOM    609 1HG1 VAL A  36       9.783   4.622 -17.597  1.00  0.00           H  
ATOM    610 2HG1 VAL A  36      10.780   4.834 -19.055  1.00  0.00           H  
ATOM    611 3HG1 VAL A  36      11.187   3.565 -17.876  1.00  0.00           H  
ATOM    612 1HG2 VAL A  36      10.652   5.297 -15.376  1.00  0.00           H  
ATOM    613 2HG2 VAL A  36      12.091   4.269 -15.570  1.00  0.00           H  
ATOM    614 3HG2 VAL A  36      12.277   6.004 -15.221  1.00  0.00           H  
ATOM    615  N   LYS A  37      12.960   6.740 -19.902  1.00  0.00           N  
ATOM    616  CA  LYS A  37      12.993   6.926 -21.350  1.00  0.00           C  
ATOM    617  C   LYS A  37      14.326   6.468 -21.933  1.00  0.00           C  
ATOM    618  O   LYS A  37      14.401   6.097 -23.107  1.00  0.00           O  
ATOM    619  CB  LYS A  37      12.740   8.391 -21.709  1.00  0.00           C  
ATOM    620  CG  LYS A  37      11.318   8.860 -21.433  1.00  0.00           C  
ATOM    621  CD  LYS A  37      11.124  10.318 -21.828  1.00  0.00           C  
ATOM    622  CE  LYS A  37       9.720  10.806 -21.496  1.00  0.00           C  
ATOM    623  NZ  LYS A  37       9.551  12.257 -21.804  1.00  0.00           N  
ATOM    624  H   LYS A  37      12.805   7.541 -19.307  1.00  0.00           H  
ATOM    625  HA  LYS A  37      12.205   6.318 -21.795  1.00  0.00           H  
ATOM    626 1HB  LYS A  37      13.422   9.027 -21.144  1.00  0.00           H  
ATOM    627 2HB  LYS A  37      12.948   8.547 -22.768  1.00  0.00           H  
ATOM    628 1HG  LYS A  37      10.616   8.245 -21.997  1.00  0.00           H  
ATOM    629 2HG  LYS A  37      11.098   8.750 -20.372  1.00  0.00           H  
ATOM    630 1HD  LYS A  37      11.848  10.938 -21.298  1.00  0.00           H  
ATOM    631 2HD  LYS A  37      11.291  10.430 -22.899  1.00  0.00           H  
ATOM    632 1HE  LYS A  37       8.992  10.236 -22.071  1.00  0.00           H  
ATOM    633 2HE  LYS A  37       9.520  10.645 -20.437  1.00  0.00           H  
ATOM    634 1HZ  LYS A  37       8.611  12.544 -21.571  1.00  0.00           H  
ATOM    635 2HZ  LYS A  37      10.211  12.796 -21.261  1.00  0.00           H  
ATOM    636 3HZ  LYS A  37       9.716  12.414 -22.788  1.00  0.00           H  
ATOM    637  N   GLU A  38      15.297   6.287 -21.053  1.00  0.00           N  
ATOM    638  CA  GLU A  38      16.639   5.852 -21.431  1.00  0.00           C  
ATOM    639  C   GLU A  38      16.832   4.362 -21.161  1.00  0.00           C  
ATOM    640  O   GLU A  38      17.947   3.847 -21.264  1.00  0.00           O  
ATOM    641  CB  GLU A  38      17.698   6.664 -20.681  1.00  0.00           C  
ATOM    642  CG  GLU A  38      17.664   8.153 -20.990  1.00  0.00           C  
ATOM    643  CD  GLU A  38      18.635   8.964 -20.146  1.00  0.00           C  
ATOM    644  OE1 GLU A  38      18.635  10.211 -20.251  1.00  0.00           O  
ATOM    645  OE2 GLU A  38      19.403   8.346 -19.375  1.00  0.00           O  
ATOM    646  H   GLU A  38      15.092   6.460 -20.079  1.00  0.00           H  
ATOM    647  HA  GLU A  38      16.768   6.017 -22.501  1.00  0.00           H  
ATOM    648 1HB  GLU A  38      17.561   6.537 -19.607  1.00  0.00           H  
ATOM    649 2HB  GLU A  38      18.690   6.288 -20.931  1.00  0.00           H  
ATOM    650 1HG  GLU A  38      17.909   8.301 -22.041  1.00  0.00           H  
ATOM    651 2HG  GLU A  38      16.654   8.525 -20.825  1.00  0.00           H  
ATOM    652  N   GLY A  39      15.792   3.696 -20.737  1.00  0.00           N  
ATOM    653  CA  GLY A  39      15.815   2.249 -20.592  1.00  0.00           C  
ATOM    654  C   GLY A  39      16.120   1.796 -19.176  1.00  0.00           C  
ATOM    655  O   GLY A  39      16.454   0.632 -18.950  1.00  0.00           O  
ATOM    656  H   GLY A  39      14.949   4.200 -20.504  1.00  0.00           H  
ATOM    657 1HA  GLY A  39      14.850   1.838 -20.890  1.00  0.00           H  
ATOM    658 2HA  GLY A  39      16.564   1.828 -21.262  1.00  0.00           H  
ATOM    659  N   ILE A  40      16.151   2.695 -18.129  1.00  0.00           N  
ATOM    660  CA  ILE A  40      16.409   2.409 -16.722  1.00  0.00           C  
ATOM    661  C   ILE A  40      15.111   1.997 -16.032  1.00  0.00           C  
ATOM    662  O   ILE A  40      14.092   2.681 -16.154  1.00  0.00           O  
ATOM    663  CB  ILE A  40      17.036   3.625 -16.004  1.00  0.00           C  
ATOM    664  CG1 ILE A  40      18.342   4.037 -16.691  1.00  0.00           C  
ATOM    665  CG2 ILE A  40      17.270   3.316 -14.522  1.00  0.00           C  
ATOM    666  CD1 ILE A  40      19.457   3.007 -16.570  1.00  0.00           C  
ATOM    667  H   ILE A  40      15.970   3.647 -18.412  1.00  0.00           H  
ATOM    668  HA  ILE A  40      17.112   1.579 -16.661  1.00  0.00           H  
ATOM    669  HB  ILE A  40      16.365   4.480 -16.084  1.00  0.00           H  
ATOM    670 1HG1 ILE A  40      18.156   4.214 -17.750  1.00  0.00           H  
ATOM    671 2HG1 ILE A  40      18.699   4.974 -16.262  1.00  0.00           H  
ATOM    672 1HG2 ILE A  40      17.713   4.185 -14.035  1.00  0.00           H  
ATOM    673 2HG2 ILE A  40      16.320   3.078 -14.046  1.00  0.00           H  
ATOM    674 3HG2 ILE A  40      17.945   2.465 -14.430  1.00  0.00           H  
ATOM    675 1HD1 ILE A  40      20.348   3.373 -17.081  1.00  0.00           H  
ATOM    676 2HD1 ILE A  40      19.686   2.840 -15.517  1.00  0.00           H  
ATOM    677 3HD1 ILE A  40      19.138   2.070 -17.025  1.00  0.00           H  
ATOM    678  N   ARG A  41      15.061   0.877 -15.208  1.00  0.00           N  
ATOM    679  CA  ARG A  41      13.856   0.305 -14.615  1.00  0.00           C  
ATOM    680  C   ARG A  41      13.750   0.665 -13.137  1.00  0.00           C  
ATOM    681  O   ARG A  41      12.659   0.638 -12.564  1.00  0.00           O  
ATOM    682  CB  ARG A  41      13.842  -1.216 -14.787  1.00  0.00           C  
ATOM    683  CG  ARG A  41      13.876  -1.673 -16.236  1.00  0.00           C  
ATOM    684  CD  ARG A  41      14.013  -3.185 -16.348  1.00  0.00           C  
ATOM    685  NE  ARG A  41      14.173  -3.610 -17.736  1.00  0.00           N  
ATOM    686  CZ  ARG A  41      14.309  -4.873 -18.130  1.00  0.00           C  
ATOM    687  NH1 ARG A  41      14.309  -5.864 -17.246  1.00  0.00           N  
ATOM    688  NH2 ARG A  41      14.448  -5.148 -19.419  1.00  0.00           N  
ATOM    689  H   ARG A  41      15.954   0.444 -15.022  1.00  0.00           H  
ATOM    690  HA  ARG A  41      12.988   0.721 -15.127  1.00  0.00           H  
ATOM    691 1HB  ARG A  41      14.701  -1.648 -14.276  1.00  0.00           H  
ATOM    692 2HB  ARG A  41      12.945  -1.626 -14.323  1.00  0.00           H  
ATOM    693 1HG  ARG A  41      12.953  -1.375 -16.733  1.00  0.00           H  
ATOM    694 2HG  ARG A  41      14.726  -1.214 -16.743  1.00  0.00           H  
ATOM    695 1HD  ARG A  41      14.886  -3.514 -15.786  1.00  0.00           H  
ATOM    696 2HD  ARG A  41      13.121  -3.662 -15.944  1.00  0.00           H  
ATOM    697  HE  ARG A  41      14.181  -2.893 -18.449  1.00  0.00           H  
ATOM    698 1HH1 ARG A  41      14.205  -5.663 -16.261  1.00  0.00           H  
ATOM    699 2HH1 ARG A  41      14.413  -6.819 -17.558  1.00  0.00           H  
ATOM    700 1HH2 ARG A  41      14.450  -4.399 -20.098  1.00  0.00           H  
ATOM    701 2HH2 ARG A  41      14.551  -6.105 -19.722  1.00  0.00           H  
ATOM    702  N   SER A  42      14.859   0.908 -12.570  1.00  0.00           N  
ATOM    703  CA  SER A  42      14.887   1.337 -11.176  1.00  0.00           C  
ATOM    704  C   SER A  42      16.181   2.076 -10.852  1.00  0.00           C  
ATOM    705  O   SER A  42      17.198   1.882 -11.521  1.00  0.00           O  
ATOM    706  CB  SER A  42      14.728   0.137 -10.241  1.00  0.00           C  
ATOM    707  OG  SER A  42      15.834  -0.742 -10.359  1.00  0.00           O  
ATOM    708  H   SER A  42      15.730   0.809 -13.072  1.00  0.00           H  
ATOM    709  HA  SER A  42      14.055   2.022 -11.008  1.00  0.00           H  
ATOM    710 1HB  SER A  42      14.643   0.486  -9.212  1.00  0.00           H  
ATOM    711 2HB  SER A  42      13.808  -0.394 -10.484  1.00  0.00           H  
ATOM    712  HG  SER A  42      16.416  -0.349 -11.014  1.00  0.00           H  
ATOM    713  N   VAL A  43      16.066   2.934  -9.855  1.00  0.00           N  
ATOM    714  CA  VAL A  43      17.262   3.648  -9.419  1.00  0.00           C  
ATOM    715  C   VAL A  43      17.346   3.634  -7.894  1.00  0.00           C  
ATOM    716  O   VAL A  43      16.319   3.632  -7.210  1.00  0.00           O  
ATOM    717  CB  VAL A  43      17.277   5.103  -9.940  1.00  0.00           C  
ATOM    718  CG1 VAL A  43      17.338   5.129 -11.467  1.00  0.00           C  
ATOM    719  CG2 VAL A  43      16.049   5.861  -9.439  1.00  0.00           C  
ATOM    720  H   VAL A  43      15.189   3.112  -9.388  1.00  0.00           H  
ATOM    721  HA  VAL A  43      18.137   3.135  -9.820  1.00  0.00           H  
ATOM    722  HB  VAL A  43      18.178   5.599  -9.579  1.00  0.00           H  
ATOM    723 1HG1 VAL A  43      17.348   6.163 -11.813  1.00  0.00           H  
ATOM    724 2HG1 VAL A  43      18.244   4.625 -11.804  1.00  0.00           H  
ATOM    725 3HG1 VAL A  43      16.465   4.619 -11.875  1.00  0.00           H  
ATOM    726 1HG2 VAL A  43      16.075   6.884  -9.814  1.00  0.00           H  
ATOM    727 2HG2 VAL A  43      15.145   5.366  -9.796  1.00  0.00           H  
ATOM    728 3HG2 VAL A  43      16.049   5.874  -8.349  1.00  0.00           H  
ATOM    729  N   SER A  44      18.588   3.485  -7.366  1.00  0.00           N  
ATOM    730  CA  SER A  44      18.816   3.709  -5.942  1.00  0.00           C  
ATOM    731  C   SER A  44      18.812   5.198  -5.610  1.00  0.00           C  
ATOM    732  O   SER A  44      19.308   6.014  -6.388  1.00  0.00           O  
ATOM    733  CB  SER A  44      20.143   3.085  -5.507  1.00  0.00           C  
ATOM    734  OG  SER A  44      20.127   1.681  -5.703  1.00  0.00           O  
ATOM    735  H   SER A  44      19.366   3.218  -7.953  1.00  0.00           H  
ATOM    736  HA  SER A  44      18.008   3.235  -5.383  1.00  0.00           H  
ATOM    737 1HB  SER A  44      20.958   3.528  -6.079  1.00  0.00           H  
ATOM    738 2HB  SER A  44      20.322   3.308  -4.456  1.00  0.00           H  
ATOM    739  HG  SER A  44      19.264   1.475  -6.069  1.00  0.00           H  
ATOM    740  N   VAL A  45      18.171   5.527  -4.493  1.00  0.00           N  
ATOM    741  CA  VAL A  45      18.077   6.922  -4.075  1.00  0.00           C  
ATOM    742  C   VAL A  45      18.849   7.124  -2.773  1.00  0.00           C  
ATOM    743  O   VAL A  45      18.654   6.383  -1.806  1.00  0.00           O  
ATOM    744  CB  VAL A  45      16.608   7.364  -3.897  1.00  0.00           C  
ATOM    745  CG1 VAL A  45      16.533   8.825  -3.455  1.00  0.00           C  
ATOM    746  CG2 VAL A  45      15.827   7.154  -5.193  1.00  0.00           C  
ATOM    747  H   VAL A  45      17.742   4.812  -3.922  1.00  0.00           H  
ATOM    748  HA  VAL A  45      18.527   7.546  -4.848  1.00  0.00           H  
ATOM    749  HB  VAL A  45      16.153   6.771  -3.103  1.00  0.00           H  
ATOM    750 1HG1 VAL A  45      15.489   9.116  -3.335  1.00  0.00           H  
ATOM    751 2HG1 VAL A  45      17.054   8.945  -2.505  1.00  0.00           H  
ATOM    752 3HG1 VAL A  45      17.001   9.458  -4.209  1.00  0.00           H  
ATOM    753 1HG2 VAL A  45      14.794   7.470  -5.050  1.00  0.00           H  
ATOM    754 2HG2 VAL A  45      16.280   7.743  -5.990  1.00  0.00           H  
ATOM    755 3HG2 VAL A  45      15.849   6.098  -5.464  1.00  0.00           H  
ATOM    756  N   GLU A  46      19.763   8.056  -2.827  1.00  0.00           N  
ATOM    757  CA  GLU A  46      20.447   8.502  -1.617  1.00  0.00           C  
ATOM    758  C   GLU A  46      20.159   9.973  -1.330  1.00  0.00           C  
ATOM    759  O   GLU A  46      20.406  10.835  -2.176  1.00  0.00           O  
ATOM    760  CB  GLU A  46      21.956   8.275  -1.737  1.00  0.00           C  
ATOM    761  CG  GLU A  46      22.722   8.538  -0.449  1.00  0.00           C  
ATOM    762  CD  GLU A  46      24.219   8.311  -0.584  1.00  0.00           C  
ATOM    763  OE1 GLU A  46      24.961   8.555   0.395  1.00  0.00           O  
ATOM    764  OE2 GLU A  46      24.654   7.886  -1.677  1.00  0.00           O  
ATOM    765  H   GLU A  46      20.005   8.478  -3.712  1.00  0.00           H  
ATOM    766  HA  GLU A  46      20.074   7.920  -0.774  1.00  0.00           H  
ATOM    767 1HB  GLU A  46      22.146   7.246  -2.041  1.00  0.00           H  
ATOM    768 2HB  GLU A  46      22.361   8.925  -2.512  1.00  0.00           H  
ATOM    769 1HG  GLU A  46      22.552   9.570  -0.142  1.00  0.00           H  
ATOM    770 2HG  GLU A  46      22.333   7.887   0.332  1.00  0.00           H  
ATOM    771  N   ILE A  47      19.585  10.252  -0.088  1.00  0.00           N  
ATOM    772  CA  ILE A  47      19.247  11.612   0.319  1.00  0.00           C  
ATOM    773  C   ILE A  47      20.157  12.049   1.465  1.00  0.00           C  
ATOM    774  O   ILE A  47      20.170  11.426   2.528  1.00  0.00           O  
ATOM    775  CB  ILE A  47      17.765  11.724   0.739  1.00  0.00           C  
ATOM    776  CG1 ILE A  47      16.851  11.243  -0.394  1.00  0.00           C  
ATOM    777  CG2 ILE A  47      17.425  13.162   1.143  1.00  0.00           C  
ATOM    778  CD1 ILE A  47      15.390  11.093   0.010  1.00  0.00           C  
ATOM    779  H   ILE A  47      19.399   9.488   0.546  1.00  0.00           H  
ATOM    780  HA  ILE A  47      19.411  12.277  -0.528  1.00  0.00           H  
ATOM    781  HB  ILE A  47      17.577  11.066   1.587  1.00  0.00           H  
ATOM    782 1HG1 ILE A  47      16.903  11.944  -1.226  1.00  0.00           H  
ATOM    783 2HG1 ILE A  47      17.202  10.277  -0.759  1.00  0.00           H  
ATOM    784 1HG2 ILE A  47      16.377  13.220   1.435  1.00  0.00           H  
ATOM    785 2HG2 ILE A  47      18.052  13.462   1.982  1.00  0.00           H  
ATOM    786 3HG2 ILE A  47      17.604  13.829   0.299  1.00  0.00           H  
ATOM    787 1HD1 ILE A  47      14.809  10.749  -0.846  1.00  0.00           H  
ATOM    788 2HD1 ILE A  47      15.309  10.366   0.819  1.00  0.00           H  
ATOM    789 3HD1 ILE A  47      15.005  12.055   0.346  1.00  0.00           H  
ATOM    790  N   THR A  48      21.001  13.104   1.221  1.00  0.00           N  
ATOM    791  CA  THR A  48      21.922  13.637   2.219  1.00  0.00           C  
ATOM    792  C   THR A  48      21.556  15.073   2.581  1.00  0.00           C  
ATOM    793  O   THR A  48      21.339  15.906   1.697  1.00  0.00           O  
ATOM    794  CB  THR A  48      23.377  13.586   1.719  1.00  0.00           C  
ATOM    795  OG1 THR A  48      23.688  12.249   1.307  1.00  0.00           O  
ATOM    796  CG2 THR A  48      24.350  14.006   2.816  1.00  0.00           C  
ATOM    797  H   THR A  48      20.974  13.523   0.303  1.00  0.00           H  
ATOM    798  HA  THR A  48      21.848  13.026   3.119  1.00  0.00           H  
ATOM    799  HB  THR A  48      23.493  14.258   0.869  1.00  0.00           H  
ATOM    800  HG1 THR A  48      22.919  11.688   1.436  1.00  0.00           H  
ATOM    801 1HG2 THR A  48      25.370  13.961   2.435  1.00  0.00           H  
ATOM    802 2HG2 THR A  48      24.125  15.025   3.131  1.00  0.00           H  
ATOM    803 3HG2 THR A  48      24.251  13.333   3.667  1.00  0.00           H  
ATOM    804  N   GLU A  49      21.427  15.229   3.993  1.00  0.00           N  
ATOM    805  CA  GLU A  49      21.192  16.602   4.430  1.00  0.00           C  
ATOM    806  C   GLU A  49      22.469  17.433   4.350  1.00  0.00           C  
ATOM    807  O   GLU A  49      23.535  16.985   4.777  1.00  0.00           O  
ATOM    808  CB  GLU A  49      20.637  16.625   5.856  1.00  0.00           C  
ATOM    809  CG  GLU A  49      19.992  17.947   6.244  1.00  0.00           C  
ATOM    810  CD  GLU A  49      19.343  17.918   7.619  1.00  0.00           C  
ATOM    811  OE1 GLU A  49      18.779  18.951   8.046  1.00  0.00           O  
ATOM    812  OE2 GLU A  49      19.400  16.853   8.274  1.00  0.00           O  
ATOM    813  H   GLU A  49      21.483  14.495   4.685  1.00  0.00           H  
ATOM    814  HA  GLU A  49      20.458  17.056   3.764  1.00  0.00           H  
ATOM    815 1HB  GLU A  49      19.892  15.837   5.969  1.00  0.00           H  
ATOM    816 2HB  GLU A  49      21.441  16.419   6.563  1.00  0.00           H  
ATOM    817 1HG  GLU A  49      20.753  18.727   6.234  1.00  0.00           H  
ATOM    818 2HG  GLU A  49      19.238  18.203   5.501  1.00  0.00           H  
ATOM    819  N   LEU A  50      22.417  18.654   3.627  1.00  0.00           N  
ATOM    820  CA  LEU A  50      23.579  19.529   3.513  1.00  0.00           C  
ATOM    821  C   LEU A  50      23.597  20.557   4.639  1.00  0.00           C  
ATOM    822  O   LEU A  50      22.542  20.988   5.109  1.00  0.00           O  
ATOM    823  CB  LEU A  50      23.584  20.239   2.157  1.00  0.00           C  
ATOM    824  CG  LEU A  50      23.785  19.352   0.927  1.00  0.00           C  
ATOM    825  CD1 LEU A  50      23.497  20.139  -0.347  1.00  0.00           C  
ATOM    826  CD2 LEU A  50      25.200  18.784   0.903  1.00  0.00           C  
ATOM    827  H   LEU A  50      21.552  18.924   3.180  1.00  0.00           H  
ATOM    828  HA  LEU A  50      24.479  18.920   3.591  1.00  0.00           H  
ATOM    829 1HB  LEU A  50      22.634  20.757   2.033  1.00  0.00           H  
ATOM    830 2HB  LEU A  50      24.382  20.982   2.156  1.00  0.00           H  
ATOM    831  HG  LEU A  50      23.073  18.527   0.953  1.00  0.00           H  
ATOM    832 1HD1 LEU A  50      23.644  19.495  -1.214  1.00  0.00           H  
ATOM    833 2HD1 LEU A  50      22.466  20.494  -0.330  1.00  0.00           H  
ATOM    834 3HD1 LEU A  50      24.174  20.990  -0.409  1.00  0.00           H  
ATOM    835 1HD2 LEU A  50      25.325  18.155   0.021  1.00  0.00           H  
ATOM    836 2HD2 LEU A  50      25.920  19.602   0.870  1.00  0.00           H  
ATOM    837 3HD2 LEU A  50      25.368  18.189   1.800  1.00  0.00           H  
TER                                                                             
ATOM    839  N   ASP B  51      -5.080  -8.734 -20.634  1.00  0.00           N  
ATOM    840  CA  ASP B  51      -5.427  -9.076 -19.258  1.00  0.00           C  
ATOM    841  C   ASP B  51      -4.207  -9.581 -18.492  1.00  0.00           C  
ATOM    842  O   ASP B  51      -4.297 -10.558 -17.745  1.00  0.00           O  
ATOM    843  CB  ASP B  51      -6.538 -10.128 -19.231  1.00  0.00           C  
ATOM    844  CG  ASP B  51      -7.930  -9.522 -19.275  1.00  0.00           C  
ATOM    845  OD1 ASP B  51      -8.074  -8.305 -19.029  1.00  0.00           O  
ATOM    846  OD2 ASP B  51      -8.892 -10.270 -19.554  1.00  0.00           O  
ATOM    847  H   ASP B  51      -5.546  -9.212 -21.392  1.00  0.00           H  
ATOM    848  HA  ASP B  51      -5.787  -8.176 -18.758  1.00  0.00           H  
ATOM    849 1HB  ASP B  51      -6.424 -10.800 -20.082  1.00  0.00           H  
ATOM    850 2HB  ASP B  51      -6.448 -10.729 -18.325  1.00  0.00           H  
ATOM    851  N   ASP B  52      -3.120  -9.087 -18.991  1.00  0.00           N  
ATOM    852  CA  ASP B  52      -1.778  -9.398 -18.507  1.00  0.00           C  
ATOM    853  C   ASP B  52      -1.340  -8.408 -17.430  1.00  0.00           C  
ATOM    854  O   ASP B  52      -1.515  -7.198 -17.584  1.00  0.00           O  
ATOM    855  CB  ASP B  52      -0.776  -9.394 -19.664  1.00  0.00           C  
ATOM    856  CG  ASP B  52       0.550 -10.039 -19.302  1.00  0.00           C  
ATOM    857  OD1 ASP B  52       0.779 -10.335 -18.110  1.00  0.00           O  
ATOM    858  OD2 ASP B  52       1.374 -10.251 -20.218  1.00  0.00           O  
ATOM    859  H   ASP B  52      -3.228  -8.447 -19.765  1.00  0.00           H  
ATOM    860  HA  ASP B  52      -1.793 -10.394 -18.062  1.00  0.00           H  
ATOM    861 1HB  ASP B  52      -1.201  -9.926 -20.515  1.00  0.00           H  
ATOM    862 2HB  ASP B  52      -0.589  -8.367 -19.980  1.00  0.00           H  
ATOM    863  N   ALA B  53      -0.994  -8.938 -16.159  1.00  0.00           N  
ATOM    864  CA  ALA B  53      -0.527  -8.093 -15.064  1.00  0.00           C  
ATOM    865  C   ALA B  53       0.512  -7.087 -15.552  1.00  0.00           C  
ATOM    866  O   ALA B  53       0.615  -5.981 -15.015  1.00  0.00           O  
ATOM    867  CB  ALA B  53       0.053  -8.949 -13.941  1.00  0.00           C  
ATOM    868  H   ALA B  53      -1.075  -9.934 -16.012  1.00  0.00           H  
ATOM    869  HA  ALA B  53      -1.381  -7.536 -14.678  1.00  0.00           H  
ATOM    870 1HB  ALA B  53       0.397  -8.304 -13.132  1.00  0.00           H  
ATOM    871 2HB  ALA B  53      -0.715  -9.625 -13.565  1.00  0.00           H  
ATOM    872 3HB  ALA B  53       0.891  -9.530 -14.323  1.00  0.00           H  
ATOM    873  N   CYS B  54       1.209  -7.375 -16.687  1.00  0.00           N  
ATOM    874  CA  CYS B  54       2.317  -6.567 -17.184  1.00  0.00           C  
ATOM    875  C   CYS B  54       1.807  -5.324 -17.902  1.00  0.00           C  
ATOM    876  O   CYS B  54       2.556  -4.366 -18.103  1.00  0.00           O  
ATOM    877  CB  CYS B  54       3.198  -7.387 -18.127  1.00  0.00           C  
ATOM    878  SG  CYS B  54       4.151  -8.677 -17.296  1.00  0.00           S  
ATOM    879  H   CYS B  54       0.930  -8.198 -17.202  1.00  0.00           H  
ATOM    880  HA  CYS B  54       2.920  -6.247 -16.334  1.00  0.00           H  
ATOM    881 1HB  CYS B  54       2.576  -7.860 -18.887  1.00  0.00           H  
ATOM    882 2HB  CYS B  54       3.896  -6.726 -18.640  1.00  0.00           H  
ATOM    883  N   ASN B  55       0.528  -5.254 -18.175  1.00  0.00           N  
ATOM    884  CA  ASN B  55      -0.060  -4.127 -18.891  1.00  0.00           C  
ATOM    885  C   ASN B  55      -0.876  -3.236 -17.959  1.00  0.00           C  
ATOM    886  O   ASN B  55      -1.439  -2.228 -18.391  1.00  0.00           O  
ATOM    887  CB  ASN B  55      -0.929  -4.621 -20.049  1.00  0.00           C  
ATOM    888  CG  ASN B  55      -0.119  -5.284 -21.145  1.00  0.00           C  
ATOM    889  OD1 ASN B  55       0.998  -4.861 -21.452  1.00  0.00           O  
ATOM    890  ND2 ASN B  55      -0.676  -6.331 -21.743  1.00  0.00           N  
ATOM    891  H   ASN B  55      -0.069  -6.012 -17.876  1.00  0.00           H  
ATOM    892  HA  ASN B  55       0.747  -3.516 -19.298  1.00  0.00           H  
ATOM    893 1HB  ASN B  55      -1.664  -5.335 -19.674  1.00  0.00           H  
ATOM    894 2HB  ASN B  55      -1.477  -3.781 -20.476  1.00  0.00           H  
ATOM    895 1HD2 ASN B  55      -0.187  -6.808 -22.474  1.00  0.00           H  
ATOM    896 2HD2 ASN B  55      -1.584  -6.642 -21.463  1.00  0.00           H  
ATOM    897  N   VAL B  56      -0.905  -3.607 -16.700  1.00  0.00           N  
ATOM    898  CA  VAL B  56      -1.636  -2.805 -15.725  1.00  0.00           C  
ATOM    899  C   VAL B  56      -0.774  -1.630 -15.270  1.00  0.00           C  
ATOM    900  O   VAL B  56       0.362  -1.820 -14.829  1.00  0.00           O  
ATOM    901  CB  VAL B  56      -2.070  -3.651 -14.506  1.00  0.00           C  
ATOM    902  CG1 VAL B  56      -2.746  -2.774 -13.453  1.00  0.00           C  
ATOM    903  CG2 VAL B  56      -3.001  -4.779 -14.944  1.00  0.00           C  
ATOM    904  H   VAL B  56      -0.428  -4.442 -16.392  1.00  0.00           H  
ATOM    905  HA  VAL B  56      -2.534  -2.413 -16.203  1.00  0.00           H  
ATOM    906  HB  VAL B  56      -1.183  -4.078 -14.038  1.00  0.00           H  
ATOM    907 1HG1 VAL B  56      -3.043  -3.389 -12.603  1.00  0.00           H  
ATOM    908 2HG1 VAL B  56      -2.049  -2.006 -13.118  1.00  0.00           H  
ATOM    909 3HG1 VAL B  56      -3.628  -2.302 -13.885  1.00  0.00           H  
ATOM    910 1HG2 VAL B  56      -3.296  -5.365 -14.074  1.00  0.00           H  
ATOM    911 2HG2 VAL B  56      -3.888  -4.356 -15.416  1.00  0.00           H  
ATOM    912 3HG2 VAL B  56      -2.483  -5.422 -15.656  1.00  0.00           H  
ATOM    913  N   ASN B  57      -1.367  -0.437 -15.425  1.00  0.00           N  
ATOM    914  CA  ASN B  57      -0.633   0.780 -15.095  1.00  0.00           C  
ATOM    915  C   ASN B  57      -0.738   1.113 -13.610  1.00  0.00           C  
ATOM    916  O   ASN B  57       0.252   1.491 -12.982  1.00  0.00           O  
ATOM    917  CB  ASN B  57      -1.134   1.954 -15.939  1.00  0.00           C  
ATOM    918  CG  ASN B  57      -0.676   1.873 -17.382  1.00  0.00           C  
ATOM    919  OD1 ASN B  57       0.430   1.408 -17.670  1.00  0.00           O  
ATOM    920  ND2 ASN B  57      -1.524   2.324 -18.299  1.00  0.00           N  
ATOM    921  H   ASN B  57      -2.315  -0.363 -15.767  1.00  0.00           H  
ATOM    922  HA  ASN B  57       0.423   0.618 -15.316  1.00  0.00           H  
ATOM    923 1HB  ASN B  57      -2.224   1.979 -15.917  1.00  0.00           H  
ATOM    924 2HB  ASN B  57      -0.777   2.890 -15.509  1.00  0.00           H  
ATOM    925 1HD2 ASN B  57      -1.275   2.295 -19.268  1.00  0.00           H  
ATOM    926 2HD2 ASN B  57      -2.411   2.692 -18.022  1.00  0.00           H  
ATOM    927  N   ILE B  58      -1.932   0.887 -13.128  1.00  0.00           N  
ATOM    928  CA  ILE B  58      -2.158   1.141 -11.710  1.00  0.00           C  
ATOM    929  C   ILE B  58      -2.996   0.014 -11.111  1.00  0.00           C  
ATOM    930  O   ILE B  58      -4.128  -0.221 -11.540  1.00  0.00           O  
ATOM    931  CB  ILE B  58      -2.851   2.504 -11.483  1.00  0.00           C  
ATOM    932  CG1 ILE B  58      -2.017   3.636 -12.093  1.00  0.00           C  
ATOM    933  CG2 ILE B  58      -3.093   2.744  -9.990  1.00  0.00           C  
ATOM    934  CD1 ILE B  58      -2.720   4.986 -12.106  1.00  0.00           C  
ATOM    935  H   ILE B  58      -2.696   0.547 -13.695  1.00  0.00           H  
ATOM    936  HA  ILE B  58      -1.193   1.162 -11.205  1.00  0.00           H  
ATOM    937  HB  ILE B  58      -3.809   2.516 -12.002  1.00  0.00           H  
ATOM    938 1HG1 ILE B  58      -1.087   3.743 -11.536  1.00  0.00           H  
ATOM    939 2HG1 ILE B  58      -1.754   3.382 -13.120  1.00  0.00           H  
ATOM    940 1HG2 ILE B  58      -3.581   3.709  -9.851  1.00  0.00           H  
ATOM    941 2HG2 ILE B  58      -3.730   1.955  -9.593  1.00  0.00           H  
ATOM    942 3HG2 ILE B  58      -2.139   2.740  -9.462  1.00  0.00           H  
ATOM    943 1HD1 ILE B  58      -2.064   5.733 -12.553  1.00  0.00           H  
ATOM    944 2HD1 ILE B  58      -3.638   4.913 -12.690  1.00  0.00           H  
ATOM    945 3HD1 ILE B  58      -2.961   5.280 -11.085  1.00  0.00           H  
ATOM    946  N   PHE B  59      -2.412  -0.611 -10.032  1.00  0.00           N  
ATOM    947  CA  PHE B  59      -3.143  -1.675  -9.355  1.00  0.00           C  
ATOM    948  C   PHE B  59      -4.041  -1.106  -8.263  1.00  0.00           C  
ATOM    949  O   PHE B  59      -3.704  -0.099  -7.637  1.00  0.00           O  
ATOM    950  CB  PHE B  59      -2.173  -2.699  -8.756  1.00  0.00           C  
ATOM    951  CG  PHE B  59      -1.432  -3.508  -9.786  1.00  0.00           C  
ATOM    952  CD1 PHE B  59      -2.017  -4.630 -10.360  1.00  0.00           C  
ATOM    953  CD2 PHE B  59      -0.151  -3.146 -10.181  1.00  0.00           C  
ATOM    954  CE1 PHE B  59      -1.334  -5.381 -11.314  1.00  0.00           C  
ATOM    955  CE2 PHE B  59       0.538  -3.892 -11.133  1.00  0.00           C  
ATOM    956  CZ  PHE B  59      -0.055  -5.010 -11.698  1.00  0.00           C  
ATOM    957  H   PHE B  59      -1.494  -0.354  -9.697  1.00  0.00           H  
ATOM    958  HA  PHE B  59      -3.775  -2.181 -10.087  1.00  0.00           H  
ATOM    959 1HB  PHE B  59      -1.440  -2.186  -8.135  1.00  0.00           H  
ATOM    960 2HB  PHE B  59      -2.721  -3.387  -8.114  1.00  0.00           H  
ATOM    961  HD1 PHE B  59      -3.023  -4.920 -10.056  1.00  0.00           H  
ATOM    962  HD2 PHE B  59       0.316  -2.266  -9.736  1.00  0.00           H  
ATOM    963  HE1 PHE B  59      -1.806  -6.258 -11.756  1.00  0.00           H  
ATOM    964  HE2 PHE B  59       1.543  -3.598 -11.434  1.00  0.00           H  
ATOM    965  HZ  PHE B  59       0.484  -5.596 -12.441  1.00  0.00           H  
ATOM    966  N   ASP B  60      -5.262  -1.793  -8.062  1.00  0.00           N  
ATOM    967  CA  ASP B  60      -6.139  -1.373  -6.973  1.00  0.00           C  
ATOM    968  C   ASP B  60      -5.461  -1.560  -5.618  1.00  0.00           C  
ATOM    969  O   ASP B  60      -5.564  -0.699  -4.742  1.00  0.00           O  
ATOM    970  CB  ASP B  60      -7.456  -2.151  -7.015  1.00  0.00           C  
ATOM    971  CG  ASP B  60      -8.293  -1.836  -8.243  1.00  0.00           C  
ATOM    972  OD1 ASP B  60      -8.152  -0.731  -8.810  1.00  0.00           O  
ATOM    973  OD2 ASP B  60      -9.102  -2.700  -8.645  1.00  0.00           O  
ATOM    974  H   ASP B  60      -5.543  -2.564  -8.650  1.00  0.00           H  
ATOM    975  HA  ASP B  60      -6.357  -0.312  -7.094  1.00  0.00           H  
ATOM    976 1HB  ASP B  60      -7.247  -3.221  -7.002  1.00  0.00           H  
ATOM    977 2HB  ASP B  60      -8.043  -1.921  -6.125  1.00  0.00           H  
ATOM    978  N   ALA B  61      -4.747  -2.708  -5.408  1.00  0.00           N  
ATOM    979  CA  ALA B  61      -4.070  -3.042  -4.157  1.00  0.00           C  
ATOM    980  C   ALA B  61      -2.981  -4.086  -4.385  1.00  0.00           C  
ATOM    981  O   ALA B  61      -3.122  -4.963  -5.241  1.00  0.00           O  
ATOM    982  CB  ALA B  61      -5.076  -3.543  -3.124  1.00  0.00           C  
ATOM    983  H   ALA B  61      -4.697  -3.355  -6.182  1.00  0.00           H  
ATOM    984  HA  ALA B  61      -3.595  -2.137  -3.777  1.00  0.00           H  
ATOM    985 1HB  ALA B  61      -4.556  -3.787  -2.198  1.00  0.00           H  
ATOM    986 2HB  ALA B  61      -5.816  -2.766  -2.930  1.00  0.00           H  
ATOM    987 3HB  ALA B  61      -5.575  -4.432  -3.505  1.00  0.00           H  
ATOM    988  N   ILE B  62      -1.924  -3.932  -3.653  1.00  0.00           N  
ATOM    989  CA  ILE B  62      -0.821  -4.887  -3.663  1.00  0.00           C  
ATOM    990  C   ILE B  62      -0.518  -5.341  -2.237  1.00  0.00           C  
ATOM    991  O   ILE B  62      -0.461  -4.522  -1.316  1.00  0.00           O  
ATOM    992  CB  ILE B  62       0.444  -4.282  -4.312  1.00  0.00           C  
ATOM    993  CG1 ILE B  62       0.127  -3.766  -5.721  1.00  0.00           C  
ATOM    994  CG2 ILE B  62       1.578  -5.311  -4.348  1.00  0.00           C  
ATOM    995  CD1 ILE B  62       1.267  -2.990  -6.367  1.00  0.00           C  
ATOM    996  H   ILE B  62      -1.866  -3.120  -3.055  1.00  0.00           H  
ATOM    997  HA  ILE B  62      -1.121  -5.755  -4.248  1.00  0.00           H  
ATOM    998  HB  ILE B  62       0.771  -3.418  -3.735  1.00  0.00           H  
ATOM    999 1HG1 ILE B  62      -0.122  -4.606  -6.368  1.00  0.00           H  
ATOM   1000 2HG1 ILE B  62      -0.746  -3.114  -5.682  1.00  0.00           H  
ATOM   1001 1HG2 ILE B  62       2.459  -4.865  -4.809  1.00  0.00           H  
ATOM   1002 2HG2 ILE B  62       1.819  -5.623  -3.332  1.00  0.00           H  
ATOM   1003 3HG2 ILE B  62       1.264  -6.178  -4.929  1.00  0.00           H  
ATOM   1004 1HD1 ILE B  62       0.965  -2.659  -7.361  1.00  0.00           H  
ATOM   1005 2HD1 ILE B  62       1.510  -2.122  -5.753  1.00  0.00           H  
ATOM   1006 3HD1 ILE B  62       2.143  -3.632  -6.450  1.00  0.00           H  
ATOM   1007  N   ALA B  63      -0.230  -6.649  -2.039  1.00  0.00           N  
ATOM   1008  CA  ALA B  63       0.049  -7.137  -0.691  1.00  0.00           C  
ATOM   1009  C   ALA B  63       0.869  -8.423  -0.732  1.00  0.00           C  
ATOM   1010  O   ALA B  63       0.736  -9.222  -1.662  1.00  0.00           O  
ATOM   1011  CB  ALA B  63      -1.253  -7.364   0.074  1.00  0.00           C  
ATOM   1012  H   ALA B  63      -0.204  -7.298  -2.812  1.00  0.00           H  
ATOM   1013  HA  ALA B  63       0.636  -6.379  -0.171  1.00  0.00           H  
ATOM   1014 1HB  ALA B  63      -1.027  -7.728   1.077  1.00  0.00           H  
ATOM   1015 2HB  ALA B  63      -1.803  -6.425   0.144  1.00  0.00           H  
ATOM   1016 3HB  ALA B  63      -1.859  -8.101  -0.451  1.00  0.00           H  
ATOM   1017  N   GLU B  64       1.726  -8.495   0.234  1.00  0.00           N  
ATOM   1018  CA  GLU B  64       2.402  -9.766   0.471  1.00  0.00           C  
ATOM   1019  C   GLU B  64       1.520 -10.720   1.273  1.00  0.00           C  
ATOM   1020  O   GLU B  64       1.090 -10.393   2.381  1.00  0.00           O  
ATOM   1021  CB  GLU B  64       3.730  -9.541   1.199  1.00  0.00           C  
ATOM   1022  CG  GLU B  64       4.569 -10.802   1.351  1.00  0.00           C  
ATOM   1023  CD  GLU B  64       5.895 -10.558   2.054  1.00  0.00           C  
ATOM   1024  OE1 GLU B  64       6.807 -11.410   1.942  1.00  0.00           O  
ATOM   1025  OE2 GLU B  64       6.024  -9.509   2.723  1.00  0.00           O  
ATOM   1026  H   GLU B  64       1.941  -7.705   0.826  1.00  0.00           H  
ATOM   1027  HA  GLU B  64       2.608 -10.233  -0.492  1.00  0.00           H  
ATOM   1028 1HB  GLU B  64       4.321  -8.802   0.658  1.00  0.00           H  
ATOM   1029 2HB  GLU B  64       3.536  -9.140   2.194  1.00  0.00           H  
ATOM   1030 1HG  GLU B  64       4.002 -11.537   1.921  1.00  0.00           H  
ATOM   1031 2HG  GLU B  64       4.761 -11.219   0.363  1.00  0.00           H  
ATOM   1032  N   ILE B  65       1.189 -11.896   0.728  1.00  0.00           N  
ATOM   1033  CA  ILE B  65       0.441 -12.968   1.376  1.00  0.00           C  
ATOM   1034  C   ILE B  65       1.268 -14.251   1.372  1.00  0.00           C  
ATOM   1035  O   ILE B  65       1.512 -14.836   0.314  1.00  0.00           O  
ATOM   1036  CB  ILE B  65      -0.920 -13.205   0.685  1.00  0.00           C  
ATOM   1037  CG1 ILE B  65      -1.719 -11.899   0.616  1.00  0.00           C  
ATOM   1038  CG2 ILE B  65      -1.713 -14.294   1.413  1.00  0.00           C  
ATOM   1039  CD1 ILE B  65      -3.009 -12.003  -0.187  1.00  0.00           C  
ATOM   1040  H   ILE B  65       1.502 -12.021  -0.224  1.00  0.00           H  
ATOM   1041  HA  ILE B  65       0.252 -12.681   2.410  1.00  0.00           H  
ATOM   1042  HB  ILE B  65      -0.755 -13.519  -0.345  1.00  0.00           H  
ATOM   1043 1HG1 ILE B  65      -1.972 -11.574   1.625  1.00  0.00           H  
ATOM   1044 2HG1 ILE B  65      -1.103 -11.119   0.167  1.00  0.00           H  
ATOM   1045 1HG2 ILE B  65      -2.668 -14.445   0.911  1.00  0.00           H  
ATOM   1046 2HG2 ILE B  65      -1.147 -15.224   1.403  1.00  0.00           H  
ATOM   1047 3HG2 ILE B  65      -1.889 -13.988   2.444  1.00  0.00           H  
ATOM   1048 1HD1 ILE B  65      -3.516 -11.038  -0.188  1.00  0.00           H  
ATOM   1049 2HD1 ILE B  65      -2.777 -12.293  -1.212  1.00  0.00           H  
ATOM   1050 3HD1 ILE B  65      -3.658 -12.752   0.264  1.00  0.00           H  
ATOM   1051  N   GLY B  66       1.644 -14.643   2.627  1.00  0.00           N  
ATOM   1052  CA  GLY B  66       2.595 -15.742   2.671  1.00  0.00           C  
ATOM   1053  C   GLY B  66       3.930 -15.402   2.037  1.00  0.00           C  
ATOM   1054  O   GLY B  66       4.540 -14.383   2.369  1.00  0.00           O  
ATOM   1055  H   GLY B  66       1.320 -14.238   3.494  1.00  0.00           H  
ATOM   1056 1HA  GLY B  66       2.765 -16.035   3.707  1.00  0.00           H  
ATOM   1057 2HA  GLY B  66       2.176 -16.607   2.158  1.00  0.00           H  
ATOM   1058  N   ASN B  67       4.390 -16.179   1.087  1.00  0.00           N  
ATOM   1059  CA  ASN B  67       5.676 -15.944   0.439  1.00  0.00           C  
ATOM   1060  C   ASN B  67       5.500 -15.371  -0.964  1.00  0.00           C  
ATOM   1061  O   ASN B  67       6.451 -15.330  -1.747  1.00  0.00           O  
ATOM   1062  CB  ASN B  67       6.495 -17.235   0.386  1.00  0.00           C  
ATOM   1063  CG  ASN B  67       6.929 -17.708   1.760  1.00  0.00           C  
ATOM   1064  OD1 ASN B  67       7.169 -16.900   2.660  1.00  0.00           O  
ATOM   1065  ND2 ASN B  67       7.033 -19.021   1.930  1.00  0.00           N  
ATOM   1066  H   ASN B  67       3.830 -16.968   0.797  1.00  0.00           H  
ATOM   1067  HA  ASN B  67       6.228 -15.205   1.023  1.00  0.00           H  
ATOM   1068 1HB  ASN B  67       5.905 -18.021  -0.086  1.00  0.00           H  
ATOM   1069 2HB  ASN B  67       7.382 -17.078  -0.228  1.00  0.00           H  
ATOM   1070 1HD2 ASN B  67       7.315 -19.390   2.816  1.00  0.00           H  
ATOM   1071 2HD2 ASN B  67       6.829 -19.641   1.173  1.00  0.00           H  
ATOM   1072  N   GLN B  68       4.307 -14.980  -1.291  1.00  0.00           N  
ATOM   1073  CA  GLN B  68       4.020 -14.471  -2.629  1.00  0.00           C  
ATOM   1074  C   GLN B  68       3.473 -13.048  -2.570  1.00  0.00           C  
ATOM   1075  O   GLN B  68       2.865 -12.651  -1.573  1.00  0.00           O  
ATOM   1076  CB  GLN B  68       3.028 -15.385  -3.350  1.00  0.00           C  
ATOM   1077  CG  GLN B  68       3.543 -16.802  -3.568  1.00  0.00           C  
ATOM   1078  CD  GLN B  68       2.540 -17.687  -4.283  1.00  0.00           C  
ATOM   1079  OE1 GLN B  68       1.345 -17.670  -3.972  1.00  0.00           O  
ATOM   1080  NE2 GLN B  68       3.019 -18.469  -5.244  1.00  0.00           N  
ATOM   1081  H   GLN B  68       3.561 -15.027  -0.612  1.00  0.00           H  
ATOM   1082  HA  GLN B  68       4.950 -14.449  -3.198  1.00  0.00           H  
ATOM   1083 1HB  GLN B  68       2.104 -15.444  -2.775  1.00  0.00           H  
ATOM   1084 2HB  GLN B  68       2.782 -14.959  -4.323  1.00  0.00           H  
ATOM   1085 1HG  GLN B  68       4.449 -16.759  -4.173  1.00  0.00           H  
ATOM   1086 2HG  GLN B  68       3.761 -17.251  -2.599  1.00  0.00           H  
ATOM   1087 1HE2 GLN B  68       2.403 -19.075  -5.750  1.00  0.00           H  
ATOM   1088 2HE2 GLN B  68       3.995 -18.453  -5.462  1.00  0.00           H  
ATOM   1089  N   LEU B  69       3.671 -12.364  -3.660  1.00  0.00           N  
ATOM   1090  CA  LEU B  69       3.095 -11.039  -3.860  1.00  0.00           C  
ATOM   1091  C   LEU B  69       1.782 -11.128  -4.631  1.00  0.00           C  
ATOM   1092  O   LEU B  69       1.722 -11.753  -5.692  1.00  0.00           O  
ATOM   1093  CB  LEU B  69       4.079 -10.134  -4.607  1.00  0.00           C  
ATOM   1094  CG  LEU B  69       3.701  -8.654  -4.701  1.00  0.00           C  
ATOM   1095  CD1 LEU B  69       3.739  -8.009  -3.320  1.00  0.00           C  
ATOM   1096  CD2 LEU B  69       4.632  -7.925  -5.663  1.00  0.00           C  
ATOM   1097  H   LEU B  69       4.243 -12.767  -4.389  1.00  0.00           H  
ATOM   1098  HA  LEU B  69       2.890 -10.600  -2.884  1.00  0.00           H  
ATOM   1099 1HB  LEU B  69       5.048 -10.192  -4.113  1.00  0.00           H  
ATOM   1100 2HB  LEU B  69       4.190 -10.507  -5.625  1.00  0.00           H  
ATOM   1101  HG  LEU B  69       2.676  -8.562  -5.062  1.00  0.00           H  
ATOM   1102 1HD1 LEU B  69       3.468  -6.956  -3.402  1.00  0.00           H  
ATOM   1103 2HD1 LEU B  69       3.032  -8.515  -2.663  1.00  0.00           H  
ATOM   1104 3HD1 LEU B  69       4.743  -8.093  -2.907  1.00  0.00           H  
ATOM   1105 1HD2 LEU B  69       4.348  -6.874  -5.718  1.00  0.00           H  
ATOM   1106 2HD2 LEU B  69       5.659  -8.005  -5.306  1.00  0.00           H  
ATOM   1107 3HD2 LEU B  69       4.556  -8.374  -6.653  1.00  0.00           H  
ATOM   1108  N   TYR B  70       0.736 -10.549  -4.054  1.00  0.00           N  
ATOM   1109  CA  TYR B  70      -0.567 -10.510  -4.707  1.00  0.00           C  
ATOM   1110  C   TYR B  70      -0.853  -9.123  -5.270  1.00  0.00           C  
ATOM   1111  O   TYR B  70      -0.643  -8.115  -4.590  1.00  0.00           O  
ATOM   1112  CB  TYR B  70      -1.673 -10.914  -3.727  1.00  0.00           C  
ATOM   1113  CG  TYR B  70      -1.718 -12.396  -3.442  1.00  0.00           C  
ATOM   1114  CD1 TYR B  70      -2.846 -13.151  -3.756  1.00  0.00           C  
ATOM   1115  CD2 TYR B  70      -0.636 -13.043  -2.856  1.00  0.00           C  
ATOM   1116  CE1 TYR B  70      -2.894 -14.516  -3.493  1.00  0.00           C  
ATOM   1117  CE2 TYR B  70      -0.672 -14.407  -2.588  1.00  0.00           C  
ATOM   1118  CZ  TYR B  70      -1.803 -15.134  -2.910  1.00  0.00           C  
ATOM   1119  OH  TYR B  70      -1.845 -16.485  -2.647  1.00  0.00           O  
ATOM   1120  H   TYR B  70       0.843 -10.126  -3.143  1.00  0.00           H  
ATOM   1121  HA  TYR B  70      -0.560 -11.219  -5.535  1.00  0.00           H  
ATOM   1122 1HB  TYR B  70      -1.532 -10.388  -2.782  1.00  0.00           H  
ATOM   1123 2HB  TYR B  70      -2.641 -10.614  -4.127  1.00  0.00           H  
ATOM   1124  HD1 TYR B  70      -3.711 -12.673  -4.216  1.00  0.00           H  
ATOM   1125  HD2 TYR B  70       0.261 -12.480  -2.597  1.00  0.00           H  
ATOM   1126  HE1 TYR B  70      -3.786 -15.089  -3.746  1.00  0.00           H  
ATOM   1127  HE2 TYR B  70       0.187 -14.895  -2.127  1.00  0.00           H  
ATOM   1128  HH  TYR B  70      -1.017 -16.757  -2.244  1.00  0.00           H  
ATOM   1129  N   LEU B  71      -1.285  -9.054  -6.586  1.00  0.00           N  
ATOM   1130  CA  LEU B  71      -1.668  -7.813  -7.249  1.00  0.00           C  
ATOM   1131  C   LEU B  71      -3.136  -7.847  -7.662  1.00  0.00           C  
ATOM   1132  O   LEU B  71      -3.561  -8.753  -8.382  1.00  0.00           O  
ATOM   1133  CB  LEU B  71      -0.786  -7.567  -8.477  1.00  0.00           C  
ATOM   1134  CG  LEU B  71       0.722  -7.512  -8.228  1.00  0.00           C  
ATOM   1135  CD1 LEU B  71       1.340  -8.894  -8.407  1.00  0.00           C  
ATOM   1136  CD2 LEU B  71       1.381  -6.500  -9.160  1.00  0.00           C  
ATOM   1137  H   LEU B  71      -1.331  -9.922  -7.101  1.00  0.00           H  
ATOM   1138  HA  LEU B  71      -1.528  -6.990  -6.549  1.00  0.00           H  
ATOM   1139 1HB  LEU B  71      -0.968  -8.361  -9.200  1.00  0.00           H  
ATOM   1140 2HB  LEU B  71      -1.076  -6.619  -8.929  1.00  0.00           H  
ATOM   1141  HG  LEU B  71       0.910  -7.217  -7.195  1.00  0.00           H  
ATOM   1142 1HD1 LEU B  71       2.414  -8.839  -8.226  1.00  0.00           H  
ATOM   1143 2HD1 LEU B  71       0.889  -9.589  -7.698  1.00  0.00           H  
ATOM   1144 3HD1 LEU B  71       1.161  -9.244  -9.423  1.00  0.00           H  
ATOM   1145 1HD2 LEU B  71       2.454  -6.474  -8.968  1.00  0.00           H  
ATOM   1146 2HD2 LEU B  71       1.204  -6.790 -10.196  1.00  0.00           H  
ATOM   1147 3HD2 LEU B  71       0.956  -5.512  -8.983  1.00  0.00           H  
ATOM   1148  N   PHE B  72      -3.972  -6.849  -7.120  1.00  0.00           N  
ATOM   1149  CA  PHE B  72      -5.413  -6.819  -7.342  1.00  0.00           C  
ATOM   1150  C   PHE B  72      -5.789  -5.698  -8.303  1.00  0.00           C  
ATOM   1151  O   PHE B  72      -5.309  -4.571  -8.169  1.00  0.00           O  
ATOM   1152  CB  PHE B  72      -6.160  -6.647  -6.016  1.00  0.00           C  
ATOM   1153  CG  PHE B  72      -5.891  -7.744  -5.021  1.00  0.00           C  
ATOM   1154  CD1 PHE B  72      -6.739  -8.840  -4.927  1.00  0.00           C  
ATOM   1155  CD2 PHE B  72      -4.788  -7.678  -4.179  1.00  0.00           C  
ATOM   1156  CE1 PHE B  72      -6.492  -9.856  -4.007  1.00  0.00           C  
ATOM   1157  CE2 PHE B  72      -4.535  -8.689  -3.257  1.00  0.00           C  
ATOM   1158  CZ  PHE B  72      -5.389  -9.777  -3.172  1.00  0.00           C  
ATOM   1159  H   PHE B  72      -3.546  -6.128  -6.555  1.00  0.00           H  
ATOM   1160  HA  PHE B  72      -5.714  -7.767  -7.790  1.00  0.00           H  
ATOM   1161 1HB  PHE B  72      -5.879  -5.698  -5.561  1.00  0.00           H  
ATOM   1162 2HB  PHE B  72      -7.232  -6.614  -6.204  1.00  0.00           H  
ATOM   1163  HD1 PHE B  72      -7.606  -8.900  -5.585  1.00  0.00           H  
ATOM   1164  HD2 PHE B  72      -4.117  -6.821  -4.246  1.00  0.00           H  
ATOM   1165  HE1 PHE B  72      -7.166 -10.710  -3.946  1.00  0.00           H  
ATOM   1166  HE2 PHE B  72      -3.667  -8.626  -2.601  1.00  0.00           H  
ATOM   1167  HZ  PHE B  72      -5.194 -10.568  -2.449  1.00  0.00           H  
ATOM   1168  N   LYS B  73      -6.692  -6.088  -9.302  1.00  0.00           N  
ATOM   1169  CA  LYS B  73      -7.178  -5.093 -10.254  1.00  0.00           C  
ATOM   1170  C   LYS B  73      -8.512  -5.518 -10.861  1.00  0.00           C  
ATOM   1171  O   LYS B  73      -8.616  -6.597 -11.449  1.00  0.00           O  
ATOM   1172  CB  LYS B  73      -6.148  -4.861 -11.361  1.00  0.00           C  
ATOM   1173  CG  LYS B  73      -6.587  -3.853 -12.413  1.00  0.00           C  
ATOM   1174  CD  LYS B  73      -6.531  -2.428 -11.880  1.00  0.00           C  
ATOM   1175  CE  LYS B  73      -6.755  -1.406 -12.987  1.00  0.00           C  
ATOM   1176  NZ  LYS B  73      -6.935  -0.028 -12.440  1.00  0.00           N  
ATOM   1177  H   LYS B  73      -7.015  -7.042  -9.379  1.00  0.00           H  
ATOM   1178  HA  LYS B  73      -7.335  -4.154  -9.723  1.00  0.00           H  
ATOM   1179 1HB  LYS B  73      -5.215  -4.507 -10.922  1.00  0.00           H  
ATOM   1180 2HB  LYS B  73      -5.936  -5.805 -11.864  1.00  0.00           H  
ATOM   1181 1HG  LYS B  73      -5.936  -3.929 -13.284  1.00  0.00           H  
ATOM   1182 2HG  LYS B  73      -7.608  -4.073 -12.724  1.00  0.00           H  
ATOM   1183 1HD  LYS B  73      -7.298  -2.295 -11.116  1.00  0.00           H  
ATOM   1184 2HD  LYS B  73      -5.556  -2.247 -11.427  1.00  0.00           H  
ATOM   1185 1HE  LYS B  73      -5.901  -1.409 -13.663  1.00  0.00           H  
ATOM   1186 2HE  LYS B  73      -7.643  -1.677 -13.558  1.00  0.00           H  
ATOM   1187 1HZ  LYS B  73      -7.081   0.620 -13.201  1.00  0.00           H  
ATOM   1188 2HZ  LYS B  73      -7.737  -0.011 -11.825  1.00  0.00           H  
ATOM   1189 3HZ  LYS B  73      -6.110   0.240 -11.924  1.00  0.00           H  
ATOM   1190  N   ASP B  74      -9.561  -4.691 -10.620  1.00  0.00           N  
ATOM   1191  CA  ASP B  74     -10.859  -4.807 -11.277  1.00  0.00           C  
ATOM   1192  C   ASP B  74     -11.402  -6.231 -11.174  1.00  0.00           C  
ATOM   1193  O   ASP B  74     -11.821  -6.815 -12.175  1.00  0.00           O  
ATOM   1194  CB  ASP B  74     -10.758  -4.388 -12.745  1.00  0.00           C  
ATOM   1195  CG  ASP B  74     -12.110  -4.108 -13.376  1.00  0.00           C  
ATOM   1196  OD1 ASP B  74     -13.076  -3.807 -12.642  1.00  0.00           O  
ATOM   1197  OD2 ASP B  74     -12.212  -4.192 -14.619  1.00  0.00           O  
ATOM   1198  H   ASP B  74      -9.417  -3.956  -9.942  1.00  0.00           H  
ATOM   1199  HA  ASP B  74     -11.562  -4.143 -10.773  1.00  0.00           H  
ATOM   1200 1HB  ASP B  74     -10.144  -3.491 -12.826  1.00  0.00           H  
ATOM   1201 2HB  ASP B  74     -10.264  -5.175 -13.315  1.00  0.00           H  
ATOM   1202  N   GLY B  75     -11.415  -6.835  -9.888  1.00  0.00           N  
ATOM   1203  CA  GLY B  75     -12.036  -8.124  -9.627  1.00  0.00           C  
ATOM   1204  C   GLY B  75     -11.145  -9.298  -9.983  1.00  0.00           C  
ATOM   1205  O   GLY B  75     -11.572 -10.452  -9.912  1.00  0.00           O  
ATOM   1206  H   GLY B  75     -10.971  -6.340  -9.128  1.00  0.00           H  
ATOM   1207 1HA  GLY B  75     -12.300  -8.194  -8.572  1.00  0.00           H  
ATOM   1208 2HA  GLY B  75     -12.962  -8.203 -10.196  1.00  0.00           H  
ATOM   1209  N   LYS B  76      -9.893  -8.931 -10.479  1.00  0.00           N  
ATOM   1210  CA  LYS B  76      -8.887  -9.941 -10.794  1.00  0.00           C  
ATOM   1211  C   LYS B  76      -7.668  -9.804  -9.885  1.00  0.00           C  
ATOM   1212  O   LYS B  76      -7.412  -8.730  -9.338  1.00  0.00           O  
ATOM   1213  CB  LYS B  76      -8.462  -9.837 -12.259  1.00  0.00           C  
ATOM   1214  CG  LYS B  76      -9.599 -10.043 -13.250  1.00  0.00           C  
ATOM   1215  CD  LYS B  76      -9.140  -9.815 -14.684  1.00  0.00           C  
ATOM   1216  CE  LYS B  76     -10.308  -9.855 -15.659  1.00  0.00           C  
ATOM   1217  NZ  LYS B  76      -9.881  -9.515 -17.050  1.00  0.00           N  
ATOM   1218  H   LYS B  76      -9.673  -7.956 -10.624  1.00  0.00           H  
ATOM   1219  HA  LYS B  76      -9.322 -10.927 -10.627  1.00  0.00           H  
ATOM   1220 1HB  LYS B  76      -8.027  -8.854 -12.443  1.00  0.00           H  
ATOM   1221 2HB  LYS B  76      -7.692 -10.580 -12.468  1.00  0.00           H  
ATOM   1222 1HG  LYS B  76      -9.981 -11.061 -13.160  1.00  0.00           H  
ATOM   1223 2HG  LYS B  76     -10.408  -9.349 -13.024  1.00  0.00           H  
ATOM   1224 1HD  LYS B  76      -8.650  -8.843 -14.759  1.00  0.00           H  
ATOM   1225 2HD  LYS B  76      -8.422 -10.586 -14.963  1.00  0.00           H  
ATOM   1226 1HE  LYS B  76     -10.748 -10.851 -15.659  1.00  0.00           H  
ATOM   1227 2HE  LYS B  76     -11.071  -9.145 -15.342  1.00  0.00           H  
ATOM   1228 1HZ  LYS B  76     -10.680  -9.551 -17.667  1.00  0.00           H  
ATOM   1229 2HZ  LYS B  76      -9.487  -8.584 -17.064  1.00  0.00           H  
ATOM   1230 3HZ  LYS B  76      -9.186 -10.179 -17.361  1.00  0.00           H  
ATOM   1231  N   TYR B  77      -6.956 -10.930  -9.772  1.00  0.00           N  
ATOM   1232  CA  TYR B  77      -5.680 -10.807  -9.076  1.00  0.00           C  
ATOM   1233  C   TYR B  77      -4.627 -11.711  -9.706  1.00  0.00           C  
ATOM   1234  O   TYR B  77      -4.956 -12.619 -10.472  1.00  0.00           O  
ATOM   1235  CB  TYR B  77      -5.842 -11.149  -7.592  1.00  0.00           C  
ATOM   1236  CG  TYR B  77      -6.086 -12.615  -7.330  1.00  0.00           C  
ATOM   1237  CD1 TYR B  77      -7.363 -13.160  -7.444  1.00  0.00           C  
ATOM   1238  CD2 TYR B  77      -5.041 -13.458  -6.966  1.00  0.00           C  
ATOM   1239  CE1 TYR B  77      -7.593 -14.510  -7.202  1.00  0.00           C  
ATOM   1240  CE2 TYR B  77      -5.260 -14.810  -6.721  1.00  0.00           C  
ATOM   1241  CZ  TYR B  77      -6.537 -15.326  -6.842  1.00  0.00           C  
ATOM   1242  OH  TYR B  77      -6.759 -16.663  -6.600  1.00  0.00           O  
ATOM   1243  H   TYR B  77      -7.238 -11.832 -10.127  1.00  0.00           H  
ATOM   1244  HA  TYR B  77      -5.338  -9.775  -9.160  1.00  0.00           H  
ATOM   1245 1HB  TYR B  77      -4.944 -10.850  -7.049  1.00  0.00           H  
ATOM   1246 2HB  TYR B  77      -6.677 -10.585  -7.178  1.00  0.00           H  
ATOM   1247  HD1 TYR B  77      -8.203 -12.526  -7.727  1.00  0.00           H  
ATOM   1248  HD2 TYR B  77      -4.030 -13.062  -6.867  1.00  0.00           H  
ATOM   1249  HE1 TYR B  77      -8.599 -14.917  -7.297  1.00  0.00           H  
ATOM   1250  HE2 TYR B  77      -4.428 -15.454  -6.435  1.00  0.00           H  
ATOM   1251  HH  TYR B  77      -5.930 -17.086  -6.362  1.00  0.00           H  
ATOM   1252  N   TRP B  78      -3.345 -11.366  -9.489  1.00  0.00           N  
ATOM   1253  CA  TRP B  78      -2.158 -12.089  -9.932  1.00  0.00           C  
ATOM   1254  C   TRP B  78      -1.243 -12.407  -8.755  1.00  0.00           C  
ATOM   1255  O   TRP B  78      -1.226 -11.679  -7.760  1.00  0.00           O  
ATOM   1256  CB  TRP B  78      -1.395 -11.278 -10.984  1.00  0.00           C  
ATOM   1257  CG  TRP B  78      -2.174 -11.022 -12.239  1.00  0.00           C  
ATOM   1258  CD1 TRP B  78      -2.111 -11.731 -13.406  1.00  0.00           C  
ATOM   1259  CD2 TRP B  78      -3.132  -9.981 -12.453  1.00  0.00           C  
ATOM   1260  NE1 TRP B  78      -2.973 -11.192 -14.334  1.00  0.00           N  
ATOM   1261  CE2 TRP B  78      -3.611 -10.118 -13.775  1.00  0.00           C  
ATOM   1262  CE3 TRP B  78      -3.633  -8.944 -11.654  1.00  0.00           C  
ATOM   1263  CZ2 TRP B  78      -4.568  -9.256 -14.316  1.00  0.00           C  
ATOM   1264  CZ3 TRP B  78      -4.585  -8.087 -12.195  1.00  0.00           C  
ATOM   1265  CH2 TRP B  78      -5.040  -8.250 -13.513  1.00  0.00           C  
ATOM   1266  H   TRP B  78      -3.233 -10.512  -8.961  1.00  0.00           H  
ATOM   1267  HA  TRP B  78      -2.474 -13.030 -10.381  1.00  0.00           H  
ATOM   1268 1HB  TRP B  78      -1.107 -10.315 -10.562  1.00  0.00           H  
ATOM   1269 2HB  TRP B  78      -0.480 -11.804 -11.255  1.00  0.00           H  
ATOM   1270  HD1 TRP B  78      -1.472 -12.596 -13.576  1.00  0.00           H  
ATOM   1271  HE1 TRP B  78      -3.113 -11.532 -15.275  1.00  0.00           H  
ATOM   1272  HE3 TRP B  78      -3.285  -8.814 -10.630  1.00  0.00           H  
ATOM   1273  HZ2 TRP B  78      -4.937  -9.367 -15.336  1.00  0.00           H  
ATOM   1274  HZ3 TRP B  78      -4.970  -7.282 -11.568  1.00  0.00           H  
ATOM   1275  HH2 TRP B  78      -5.786  -7.558 -13.904  1.00  0.00           H  
ATOM   1276  N   ARG B  79      -0.570 -13.474  -8.839  1.00  0.00           N  
ATOM   1277  CA  ARG B  79       0.415 -13.865  -7.835  1.00  0.00           C  
ATOM   1278  C   ARG B  79       1.828 -13.812  -8.405  1.00  0.00           C  
ATOM   1279  O   ARG B  79       2.042 -14.124  -9.579  1.00  0.00           O  
ATOM   1280  CB  ARG B  79       0.115 -15.269  -7.306  1.00  0.00           C  
ATOM   1281  CG  ARG B  79      -1.248 -15.400  -6.646  1.00  0.00           C  
ATOM   1282  CD  ARG B  79      -1.507 -16.821  -6.165  1.00  0.00           C  
ATOM   1283  NE  ARG B  79      -1.635 -17.753  -7.282  1.00  0.00           N  
ATOM   1284  CZ  ARG B  79      -1.767 -19.071  -7.158  1.00  0.00           C  
ATOM   1285  NH1 ARG B  79      -1.791 -19.640  -5.958  1.00  0.00           N  
ATOM   1286  NH2 ARG B  79      -1.876 -19.826  -8.241  1.00  0.00           N  
ATOM   1287  H   ARG B  79      -0.726 -14.075  -9.636  1.00  0.00           H  
ATOM   1288  HA  ARG B  79       0.360 -13.161  -7.004  1.00  0.00           H  
ATOM   1289 1HB  ARG B  79       0.165 -15.985  -8.125  1.00  0.00           H  
ATOM   1290 2HB  ARG B  79       0.874 -15.553  -6.577  1.00  0.00           H  
ATOM   1291 1HG  ARG B  79      -1.302 -14.732  -5.786  1.00  0.00           H  
ATOM   1292 2HG  ARG B  79      -2.026 -15.133  -7.362  1.00  0.00           H  
ATOM   1293 1HD  ARG B  79      -0.679 -17.149  -5.537  1.00  0.00           H  
ATOM   1294 2HD  ARG B  79      -2.431 -16.847  -5.589  1.00  0.00           H  
ATOM   1295  HE  ARG B  79      -1.623 -17.370  -8.218  1.00  0.00           H  
ATOM   1296 1HH1 ARG B  79      -1.709 -19.071  -5.127  1.00  0.00           H  
ATOM   1297 2HH1 ARG B  79      -1.892 -20.641  -5.876  1.00  0.00           H  
ATOM   1298 1HH2 ARG B  79      -1.859 -19.400  -9.158  1.00  0.00           H  
ATOM   1299 2HH2 ARG B  79      -1.976 -20.826  -8.151  1.00  0.00           H  
ATOM   1300  N   PHE B  80       2.749 -13.413  -7.627  1.00  0.00           N  
ATOM   1301  CA  PHE B  80       4.134 -13.342  -8.077  1.00  0.00           C  
ATOM   1302  C   PHE B  80       5.079 -13.872  -7.005  1.00  0.00           C  
ATOM   1303  O   PHE B  80       4.951 -13.523  -5.829  1.00  0.00           O  
ATOM   1304  CB  PHE B  80       4.509 -11.903  -8.442  1.00  0.00           C  
ATOM   1305  CG  PHE B  80       5.955 -11.730  -8.822  1.00  0.00           C  
ATOM   1306  CD1 PHE B  80       6.871 -11.220  -7.910  1.00  0.00           C  
ATOM   1307  CD2 PHE B  80       6.398 -12.078 -10.091  1.00  0.00           C  
ATOM   1308  CE1 PHE B  80       8.210 -11.059  -8.259  1.00  0.00           C  
ATOM   1309  CE2 PHE B  80       7.735 -11.920 -10.447  1.00  0.00           C  
ATOM   1310  CZ  PHE B  80       8.639 -11.410  -9.530  1.00  0.00           C  
ATOM   1311  H   PHE B  80       2.524 -13.139  -6.681  1.00  0.00           H  
ATOM   1312  HA  PHE B  80       4.242 -13.965  -8.966  1.00  0.00           H  
ATOM   1313 1HB  PHE B  80       3.896 -11.568  -9.277  1.00  0.00           H  
ATOM   1314 2HB  PHE B  80       4.298 -11.247  -7.598  1.00  0.00           H  
ATOM   1315  HD1 PHE B  80       6.531 -10.945  -6.911  1.00  0.00           H  
ATOM   1316  HD2 PHE B  80       5.686 -12.479 -10.813  1.00  0.00           H  
ATOM   1317  HE1 PHE B  80       8.917 -10.658  -7.533  1.00  0.00           H  
ATOM   1318  HE2 PHE B  80       8.071 -12.196 -11.446  1.00  0.00           H  
ATOM   1319  HZ  PHE B  80       9.685 -11.284  -9.807  1.00  0.00           H  
ATOM   1320  N   SER B  81       5.957 -14.716  -7.410  1.00  0.00           N  
ATOM   1321  CA  SER B  81       7.024 -15.221  -6.553  1.00  0.00           C  
ATOM   1322  C   SER B  81       8.398 -14.862  -7.110  1.00  0.00           C  
ATOM   1323  O   SER B  81       8.626 -14.950  -8.318  1.00  0.00           O  
ATOM   1324  CB  SER B  81       6.911 -16.738  -6.393  1.00  0.00           C  
ATOM   1325  OG  SER B  81       5.716 -17.084  -5.713  1.00  0.00           O  
ATOM   1326  H   SER B  81       5.899 -15.039  -8.365  1.00  0.00           H  
ATOM   1327  HA  SER B  81       6.926 -14.759  -5.570  1.00  0.00           H  
ATOM   1328 1HB  SER B  81       6.926 -17.209  -7.375  1.00  0.00           H  
ATOM   1329 2HB  SER B  81       7.771 -17.110  -5.838  1.00  0.00           H  
ATOM   1330  HG  SER B  81       5.271 -16.255  -5.521  1.00  0.00           H  
ATOM   1331  N   GLU B  82       9.247 -14.388  -6.194  1.00  0.00           N  
ATOM   1332  CA  GLU B  82      10.603 -14.055  -6.622  1.00  0.00           C  
ATOM   1333  C   GLU B  82      11.345 -15.293  -7.118  1.00  0.00           C  
ATOM   1334  O   GLU B  82      11.143 -16.393  -6.599  1.00  0.00           O  
ATOM   1335  CB  GLU B  82      11.381 -13.398  -5.479  1.00  0.00           C  
ATOM   1336  CG  GLU B  82      10.893 -12.000  -5.127  1.00  0.00           C  
ATOM   1337  CD  GLU B  82      11.461 -10.920  -6.034  1.00  0.00           C  
ATOM   1338  OE1 GLU B  82      10.717  -9.981  -6.399  1.00  0.00           O  
ATOM   1339  OE2 GLU B  82      12.659 -11.014  -6.382  1.00  0.00           O  
ATOM   1340  H   GLU B  82       8.989 -14.253  -5.227  1.00  0.00           H  
ATOM   1341  HA  GLU B  82      10.541 -13.350  -7.451  1.00  0.00           H  
ATOM   1342 1HB  GLU B  82      11.308 -14.018  -4.586  1.00  0.00           H  
ATOM   1343 2HB  GLU B  82      12.436 -13.332  -5.747  1.00  0.00           H  
ATOM   1344 1HG  GLU B  82       9.806 -11.978  -5.197  1.00  0.00           H  
ATOM   1345 2HG  GLU B  82      11.168 -11.779  -4.096  1.00  0.00           H  
ATOM   1346  N   GLY B  83      12.132 -15.215  -8.136  1.00  0.00           N  
ATOM   1347  CA  GLY B  83      12.957 -16.252  -8.736  1.00  0.00           C  
ATOM   1348  C   GLY B  83      13.337 -15.955 -10.174  1.00  0.00           C  
ATOM   1349  O   GLY B  83      12.662 -15.177 -10.852  1.00  0.00           O  
ATOM   1350  H   GLY B  83      12.141 -14.287  -8.535  1.00  0.00           H  
ATOM   1351 1HA  GLY B  83      13.869 -16.374  -8.152  1.00  0.00           H  
ATOM   1352 2HA  GLY B  83      12.426 -17.203  -8.705  1.00  0.00           H  
ATOM   1353  N   ARG B  84      14.560 -16.491 -10.462  1.00  0.00           N  
ATOM   1354  CA  ARG B  84      15.030 -16.297 -11.830  1.00  0.00           C  
ATOM   1355  C   ARG B  84      14.010 -16.814 -12.838  1.00  0.00           C  
ATOM   1356  O   ARG B  84      13.530 -17.943 -12.720  1.00  0.00           O  
ATOM   1357  CB  ARG B  84      16.375 -16.995 -12.041  1.00  0.00           C  
ATOM   1358  CG  ARG B  84      17.048 -16.650 -13.360  1.00  0.00           C  
ATOM   1359  CD  ARG B  84      18.414 -17.310 -13.485  1.00  0.00           C  
ATOM   1360  NE  ARG B  84      19.039 -17.016 -14.772  1.00  0.00           N  
ATOM   1361  CZ  ARG B  84      20.187 -17.537 -15.194  1.00  0.00           C  
ATOM   1362  NH1 ARG B  84      20.863 -18.393 -14.436  1.00  0.00           N  
ATOM   1363  NH2 ARG B  84      20.665 -17.200 -16.384  1.00  0.00           N  
ATOM   1364  H   ARG B  84      15.141 -16.997  -9.809  1.00  0.00           H  
ATOM   1365  HA  ARG B  84      15.162 -15.228 -12.002  1.00  0.00           H  
ATOM   1366 1HB  ARG B  84      17.055 -16.726 -11.233  1.00  0.00           H  
ATOM   1367 2HB  ARG B  84      16.234 -18.075 -12.004  1.00  0.00           H  
ATOM   1368 1HG  ARG B  84      16.425 -16.992 -14.187  1.00  0.00           H  
ATOM   1369 2HG  ARG B  84      17.182 -15.570 -13.429  1.00  0.00           H  
ATOM   1370 1HD  ARG B  84      19.068 -16.944 -12.694  1.00  0.00           H  
ATOM   1371 2HD  ARG B  84      18.306 -18.390 -13.395  1.00  0.00           H  
ATOM   1372  HE  ARG B  84      18.565 -16.369 -15.388  1.00  0.00           H  
ATOM   1373 1HH1 ARG B  84      20.506 -18.655 -13.528  1.00  0.00           H  
ATOM   1374 2HH1 ARG B  84      21.734 -18.782 -14.767  1.00  0.00           H  
ATOM   1375 1HH2 ARG B  84      20.157 -16.549 -16.967  1.00  0.00           H  
ATOM   1376 2HH2 ARG B  84      21.536 -17.593 -16.708  1.00  0.00           H  
ATOM   1377  N   GLY B  85      13.555 -15.892 -13.738  1.00  0.00           N  
ATOM   1378  CA  GLY B  85      12.628 -16.286 -14.787  1.00  0.00           C  
ATOM   1379  C   GLY B  85      11.177 -16.251 -14.346  1.00  0.00           C  
ATOM   1380  O   GLY B  85      10.286 -16.667 -15.089  1.00  0.00           O  
ATOM   1381  H   GLY B  85      13.857 -14.930 -13.684  1.00  0.00           H  
ATOM   1382 1HA  GLY B  85      12.748 -15.625 -15.646  1.00  0.00           H  
ATOM   1383 2HA  GLY B  85      12.866 -17.295 -15.123  1.00  0.00           H  
ATOM   1384  N   SER B  86      10.996 -15.825 -13.049  1.00  0.00           N  
ATOM   1385  CA  SER B  86       9.645 -15.743 -12.505  1.00  0.00           C  
ATOM   1386  C   SER B  86       8.834 -14.656 -13.202  1.00  0.00           C  
ATOM   1387  O   SER B  86       9.366 -13.596 -13.539  1.00  0.00           O  
ATOM   1388  CB  SER B  86       9.687 -15.473 -11.001  1.00  0.00           C  
ATOM   1389  OG  SER B  86      10.276 -16.562 -10.311  1.00  0.00           O  
ATOM   1390  H   SER B  86      11.778 -15.567 -12.464  1.00  0.00           H  
ATOM   1391  HA  SER B  86       9.146 -16.698 -12.673  1.00  0.00           H  
ATOM   1392 1HB  SER B  86      10.257 -14.564 -10.810  1.00  0.00           H  
ATOM   1393 2HB  SER B  86       8.675 -15.308 -10.633  1.00  0.00           H  
ATOM   1394  HG  SER B  86      10.504 -17.209 -10.983  1.00  0.00           H  
ATOM   1395  N   ARG B  87       7.479 -15.041 -13.452  1.00  0.00           N  
ATOM   1396  CA  ARG B  87       6.510 -14.120 -14.038  1.00  0.00           C  
ATOM   1397  C   ARG B  87       5.182 -14.173 -13.290  1.00  0.00           C  
ATOM   1398  O   ARG B  87       4.906 -15.136 -12.572  1.00  0.00           O  
ATOM   1399  CB  ARG B  87       6.291 -14.440 -15.518  1.00  0.00           C  
ATOM   1400  CG  ARG B  87       7.547 -14.318 -16.367  1.00  0.00           C  
ATOM   1401  CD  ARG B  87       7.987 -12.869 -16.518  1.00  0.00           C  
ATOM   1402  NE  ARG B  87       9.098 -12.738 -17.456  1.00  0.00           N  
ATOM   1403  CZ  ARG B  87      10.384 -12.811 -17.123  1.00  0.00           C  
ATOM   1404  NH1 ARG B  87      10.747 -13.015 -15.861  1.00  0.00           N  
ATOM   1405  NH2 ARG B  87      11.314 -12.678 -18.057  1.00  0.00           N  
ATOM   1406  H   ARG B  87       7.186 -15.978 -13.215  1.00  0.00           H  
ATOM   1407  HA  ARG B  87       6.903 -13.106 -13.956  1.00  0.00           H  
ATOM   1408 1HB  ARG B  87       5.912 -15.456 -15.618  1.00  0.00           H  
ATOM   1409 2HB  ARG B  87       5.538 -13.767 -15.928  1.00  0.00           H  
ATOM   1410 1HG  ARG B  87       8.359 -14.875 -15.898  1.00  0.00           H  
ATOM   1411 2HG  ARG B  87       7.355 -14.723 -17.361  1.00  0.00           H  
ATOM   1412 1HD  ARG B  87       7.154 -12.272 -16.888  1.00  0.00           H  
ATOM   1413 2HD  ARG B  87       8.308 -12.484 -15.551  1.00  0.00           H  
ATOM   1414  HE  ARG B  87       8.875 -12.580 -18.430  1.00  0.00           H  
ATOM   1415 1HH1 ARG B  87      10.043 -13.116 -15.143  1.00  0.00           H  
ATOM   1416 2HH1 ARG B  87      11.726 -13.069 -15.620  1.00  0.00           H  
ATOM   1417 1HH2 ARG B  87      11.046 -12.522 -19.019  1.00  0.00           H  
ATOM   1418 2HH2 ARG B  87      12.290 -12.733 -17.808  1.00  0.00           H  
ATOM   1419  N   PRO B  88       4.505 -13.054 -13.411  1.00  0.00           N  
ATOM   1420  CA  PRO B  88       3.195 -13.059 -12.756  1.00  0.00           C  
ATOM   1421  C   PRO B  88       2.340 -14.260 -13.155  1.00  0.00           C  
ATOM   1422  O   PRO B  88       2.328 -14.652 -14.325  1.00  0.00           O  
ATOM   1423  CB  PRO B  88       2.557 -11.752 -13.233  1.00  0.00           C  
ATOM   1424  CG  PRO B  88       3.710 -10.877 -13.604  1.00  0.00           C  
ATOM   1425  CD  PRO B  88       4.815 -11.744 -14.136  1.00  0.00           C  
ATOM   1426  HA  PRO B  88       3.336 -13.050 -11.665  1.00  0.00           H  
ATOM   1427 1HB  PRO B  88       1.887 -11.949 -14.083  1.00  0.00           H  
ATOM   1428 2HB  PRO B  88       1.941 -11.320 -12.431  1.00  0.00           H  
ATOM   1429 1HG  PRO B  88       3.400 -10.140 -14.359  1.00  0.00           H  
ATOM   1430 2HG  PRO B  88       4.053 -10.308 -12.727  1.00  0.00           H  
ATOM   1431 1HD  PRO B  88       4.723 -11.826 -15.229  1.00  0.00           H  
ATOM   1432 2HD  PRO B  88       5.787 -11.311 -13.859  1.00  0.00           H  
ATOM   1433  N   GLN B  89       1.705 -14.897 -12.149  1.00  0.00           N  
ATOM   1434  CA  GLN B  89       0.763 -15.988 -12.370  1.00  0.00           C  
ATOM   1435  C   GLN B  89      -0.678 -15.486 -12.335  1.00  0.00           C  
ATOM   1436  O   GLN B  89      -1.042 -14.689 -11.468  1.00  0.00           O  
ATOM   1437  CB  GLN B  89       0.960 -17.090 -11.328  1.00  0.00           C  
ATOM   1438  CG  GLN B  89       2.362 -17.684 -11.319  1.00  0.00           C  
ATOM   1439  CD  GLN B  89       2.595 -18.623 -10.150  1.00  0.00           C  
ATOM   1440  OE1 GLN B  89       1.777 -18.701  -9.228  1.00  0.00           O  
ATOM   1441  NE2 GLN B  89       3.712 -19.341 -10.179  1.00  0.00           N  
ATOM   1442  H   GLN B  89       1.898 -14.597 -11.204  1.00  0.00           H  
ATOM   1443  HA  GLN B  89       0.947 -16.408 -13.359  1.00  0.00           H  
ATOM   1444 1HB  GLN B  89       0.753 -16.693 -10.334  1.00  0.00           H  
ATOM   1445 2HB  GLN B  89       0.250 -17.896 -11.513  1.00  0.00           H  
ATOM   1446 1HG  GLN B  89       2.513 -18.246 -12.240  1.00  0.00           H  
ATOM   1447 2HG  GLN B  89       3.088 -16.874 -11.253  1.00  0.00           H  
ATOM   1448 1HE2 GLN B  89       3.918 -19.977  -9.434  1.00  0.00           H  
ATOM   1449 2HE2 GLN B  89       4.348 -19.246 -10.945  1.00  0.00           H  
ATOM   1450  N   GLY B  90      -1.568 -15.929 -13.224  1.00  0.00           N  
ATOM   1451  CA  GLY B  90      -2.920 -15.418 -13.389  1.00  0.00           C  
ATOM   1452  C   GLY B  90      -3.241 -15.030 -14.820  1.00  0.00           C  
ATOM   1453  O   GLY B  90      -2.513 -15.394 -15.746  1.00  0.00           O  
ATOM   1454  H   GLY B  90      -1.250 -16.681 -13.818  1.00  0.00           H  
ATOM   1455 1HA  GLY B  90      -3.636 -16.172 -13.063  1.00  0.00           H  
ATOM   1456 2HA  GLY B  90      -3.059 -14.546 -12.751  1.00  0.00           H  
ATOM   1457  N   PRO B  91      -4.519 -14.372 -14.990  1.00  0.00           N  
ATOM   1458  CA  PRO B  91      -5.399 -13.720 -14.018  1.00  0.00           C  
ATOM   1459  C   PRO B  91      -6.342 -14.700 -13.324  1.00  0.00           C  
ATOM   1460  O   PRO B  91      -6.854 -15.625 -13.960  1.00  0.00           O  
ATOM   1461  CB  PRO B  91      -6.183 -12.718 -14.869  1.00  0.00           C  
ATOM   1462  CG  PRO B  91      -6.227 -13.327 -16.233  1.00  0.00           C  
ATOM   1463  CD  PRO B  91      -4.966 -14.115 -16.445  1.00  0.00           C  
ATOM   1464  HA  PRO B  91      -4.786 -13.200 -13.267  1.00  0.00           H  
ATOM   1465 1HB  PRO B  91      -7.186 -12.566 -14.443  1.00  0.00           H  
ATOM   1466 2HB  PRO B  91      -5.678 -11.741 -14.860  1.00  0.00           H  
ATOM   1467 1HG  PRO B  91      -7.109 -13.976 -16.331  1.00  0.00           H  
ATOM   1468 2HG  PRO B  91      -6.325 -12.541 -16.997  1.00  0.00           H  
ATOM   1469 1HD  PRO B  91      -5.200 -15.045 -16.983  1.00  0.00           H  
ATOM   1470 2HD  PRO B  91      -4.245 -13.509 -17.013  1.00  0.00           H  
ATOM   1471  N   PHE B  92      -6.491 -14.543 -11.966  1.00  0.00           N  
ATOM   1472  CA  PHE B  92      -7.506 -15.234 -11.180  1.00  0.00           C  
ATOM   1473  C   PHE B  92      -8.647 -14.290 -10.820  1.00  0.00           C  
ATOM   1474  O   PHE B  92      -8.441 -13.083 -10.682  1.00  0.00           O  
ATOM   1475  CB  PHE B  92      -6.892 -15.826  -9.907  1.00  0.00           C  
ATOM   1476  CG  PHE B  92      -5.702 -16.711 -10.162  1.00  0.00           C  
ATOM   1477  CD1 PHE B  92      -5.873 -18.040 -10.530  1.00  0.00           C  
ATOM   1478  CD2 PHE B  92      -4.412 -16.213 -10.033  1.00  0.00           C  
ATOM   1479  CE1 PHE B  92      -4.773 -18.861 -10.767  1.00  0.00           C  
ATOM   1480  CE2 PHE B  92      -3.308 -17.028 -10.267  1.00  0.00           C  
ATOM   1481  CZ  PHE B  92      -3.491 -18.352 -10.633  1.00  0.00           C  
ATOM   1482  H   PHE B  92      -5.855 -13.911 -11.501  1.00  0.00           H  
ATOM   1483  HA  PHE B  92      -7.914 -16.048 -11.780  1.00  0.00           H  
ATOM   1484 1HB  PHE B  92      -6.580 -15.019  -9.245  1.00  0.00           H  
ATOM   1485 2HB  PHE B  92      -7.644 -16.411  -9.379  1.00  0.00           H  
ATOM   1486  HD1 PHE B  92      -6.883 -18.438 -10.633  1.00  0.00           H  
ATOM   1487  HD2 PHE B  92      -4.269 -15.171  -9.744  1.00  0.00           H  
ATOM   1488  HE1 PHE B  92      -4.922 -19.901 -11.057  1.00  0.00           H  
ATOM   1489  HE2 PHE B  92      -2.300 -16.627 -10.162  1.00  0.00           H  
ATOM   1490  HZ  PHE B  92      -2.628 -18.991 -10.813  1.00  0.00           H  
ATOM   1491  N   LEU B  93      -9.819 -14.875 -10.622  1.00  0.00           N  
ATOM   1492  CA  LEU B  93     -10.951 -14.062 -10.191  1.00  0.00           C  
ATOM   1493  C   LEU B  93     -11.004 -13.965  -8.670  1.00  0.00           C  
ATOM   1494  O   LEU B  93     -10.889 -14.977  -7.975  1.00  0.00           O  
ATOM   1495  CB  LEU B  93     -12.263 -14.646 -10.723  1.00  0.00           C  
ATOM   1496  CG  LEU B  93     -12.435 -14.654 -12.243  1.00  0.00           C  
ATOM   1497  CD1 LEU B  93     -13.720 -15.380 -12.627  1.00  0.00           C  
ATOM   1498  CD2 LEU B  93     -12.435 -13.231 -12.789  1.00  0.00           C  
ATOM   1499  H   LEU B  93      -9.950 -15.867 -10.761  1.00  0.00           H  
ATOM   1500  HA  LEU B  93     -10.828 -13.057 -10.594  1.00  0.00           H  
ATOM   1501 1HB  LEU B  93     -12.349 -15.676 -10.381  1.00  0.00           H  
ATOM   1502 2HB  LEU B  93     -13.092 -14.076 -10.305  1.00  0.00           H  
ATOM   1503  HG  LEU B  93     -11.614 -15.208 -12.699  1.00  0.00           H  
ATOM   1504 1HD1 LEU B  93     -13.829 -15.378 -13.712  1.00  0.00           H  
ATOM   1505 2HD1 LEU B  93     -13.677 -16.409 -12.269  1.00  0.00           H  
ATOM   1506 3HD1 LEU B  93     -14.573 -14.873 -12.176  1.00  0.00           H  
ATOM   1507 1HD2 LEU B  93     -12.558 -13.257 -13.872  1.00  0.00           H  
ATOM   1508 2HD2 LEU B  93     -13.257 -12.670 -12.344  1.00  0.00           H  
ATOM   1509 3HD2 LEU B  93     -11.490 -12.747 -12.542  1.00  0.00           H  
ATOM   1510  N   ILE B  94     -11.187 -12.693  -8.180  1.00  0.00           N  
ATOM   1511  CA  ILE B  94     -11.287 -12.465  -6.742  1.00  0.00           C  
ATOM   1512  C   ILE B  94     -12.498 -13.210  -6.185  1.00  0.00           C  
ATOM   1513  O   ILE B  94     -12.416 -13.834  -5.125  1.00  0.00           O  
ATOM   1514  CB  ILE B  94     -11.387 -10.958  -6.414  1.00  0.00           C  
ATOM   1515  CG1 ILE B  94     -10.065 -10.252  -6.740  1.00  0.00           C  
ATOM   1516  CG2 ILE B  94     -11.773 -10.750  -4.947  1.00  0.00           C  
ATOM   1517  CD1 ILE B  94     -10.118  -8.739  -6.584  1.00  0.00           C  
ATOM   1518  H   ILE B  94     -11.254 -11.905  -8.809  1.00  0.00           H  
ATOM   1519  HA  ILE B  94     -10.389 -12.857  -6.267  1.00  0.00           H  
ATOM   1520  HB  ILE B  94     -12.145 -10.498  -7.047  1.00  0.00           H  
ATOM   1521 1HG1 ILE B  94      -9.279 -10.634  -6.090  1.00  0.00           H  
ATOM   1522 2HG1 ILE B  94      -9.776 -10.477  -7.767  1.00  0.00           H  
ATOM   1523 1HG2 ILE B  94     -11.838  -9.683  -4.736  1.00  0.00           H  
ATOM   1524 2HG2 ILE B  94     -12.738 -11.217  -4.755  1.00  0.00           H  
ATOM   1525 3HG2 ILE B  94     -11.017 -11.202  -4.304  1.00  0.00           H  
ATOM   1526 1HD1 ILE B  94      -9.146  -8.313  -6.833  1.00  0.00           H  
ATOM   1527 2HD1 ILE B  94     -10.875  -8.330  -7.254  1.00  0.00           H  
ATOM   1528 3HD1 ILE B  94     -10.370  -8.488  -5.555  1.00  0.00           H  
ATOM   1529  N   ALA B  95     -13.567 -13.284  -6.919  1.00  0.00           N  
ATOM   1530  CA  ALA B  95     -14.832 -13.867  -6.481  1.00  0.00           C  
ATOM   1531  C   ALA B  95     -14.703 -15.376  -6.289  1.00  0.00           C  
ATOM   1532  O   ALA B  95     -15.473 -15.981  -5.540  1.00  0.00           O  
ATOM   1533  CB  ALA B  95     -15.938 -13.555  -7.486  1.00  0.00           C  
ATOM   1534  H   ALA B  95     -13.497 -12.907  -7.853  1.00  0.00           H  
ATOM   1535  HA  ALA B  95     -15.094 -13.425  -5.520  1.00  0.00           H  
ATOM   1536 1HB  ALA B  95     -16.875 -13.996  -7.145  1.00  0.00           H  
ATOM   1537 2HB  ALA B  95     -16.057 -12.475  -7.573  1.00  0.00           H  
ATOM   1538 3HB  ALA B  95     -15.674 -13.970  -8.457  1.00  0.00           H  
ATOM   1539  N   ASP B  96     -13.727 -15.977  -6.980  1.00  0.00           N  
ATOM   1540  CA  ASP B  96     -13.525 -17.417  -6.841  1.00  0.00           C  
ATOM   1541  C   ASP B  96     -12.957 -17.762  -5.467  1.00  0.00           C  
ATOM   1542  O   ASP B  96     -13.324 -18.780  -4.876  1.00  0.00           O  
ATOM   1543  CB  ASP B  96     -12.596 -17.937  -7.940  1.00  0.00           C  
ATOM   1544  CG  ASP B  96     -13.268 -18.007  -9.300  1.00  0.00           C  
ATOM   1545  OD1 ASP B  96     -14.506 -17.859  -9.378  1.00  0.00           O  
ATOM   1546  OD2 ASP B  96     -12.552 -18.216 -10.304  1.00  0.00           O  
ATOM   1547  H   ASP B  96     -13.124 -15.453  -7.598  1.00  0.00           H  
ATOM   1548  HA  ASP B  96     -14.491 -17.913  -6.938  1.00  0.00           H  
ATOM   1549 1HB  ASP B  96     -11.723 -17.288  -8.016  1.00  0.00           H  
ATOM   1550 2HB  ASP B  96     -12.241 -18.933  -7.675  1.00  0.00           H  
ATOM   1551  N   LYS B  97     -12.133 -16.933  -4.879  1.00  0.00           N  
ATOM   1552  CA  LYS B  97     -11.448 -17.221  -3.622  1.00  0.00           C  
ATOM   1553  C   LYS B  97     -12.054 -16.424  -2.470  1.00  0.00           C  
ATOM   1554  O   LYS B  97     -12.179 -16.934  -1.355  1.00  0.00           O  
ATOM   1555  CB  LYS B  97      -9.954 -16.914  -3.742  1.00  0.00           C  
ATOM   1556  CG  LYS B  97      -9.206 -17.841  -4.690  1.00  0.00           C  
ATOM   1557  CD  LYS B  97      -9.115 -19.255  -4.132  1.00  0.00           C  
ATOM   1558  CE  LYS B  97      -8.260 -20.152  -5.018  1.00  0.00           C  
ATOM   1559  NZ  LYS B  97      -8.210 -21.553  -4.503  1.00  0.00           N  
ATOM   1560  H   LYS B  97     -11.973 -16.046  -5.335  1.00  0.00           H  
ATOM   1561  HA  LYS B  97     -11.568 -18.281  -3.397  1.00  0.00           H  
ATOM   1562 1HB  LYS B  97      -9.820 -15.891  -4.093  1.00  0.00           H  
ATOM   1563 2HB  LYS B  97      -9.487 -16.987  -2.759  1.00  0.00           H  
ATOM   1564 1HG  LYS B  97      -9.722 -17.873  -5.650  1.00  0.00           H  
ATOM   1565 2HG  LYS B  97      -8.198 -17.460  -4.852  1.00  0.00           H  
ATOM   1566 1HD  LYS B  97      -8.678 -19.225  -3.133  1.00  0.00           H  
ATOM   1567 2HD  LYS B  97     -10.115 -19.682  -4.059  1.00  0.00           H  
ATOM   1568 1HE  LYS B  97      -8.668 -20.161  -6.027  1.00  0.00           H  
ATOM   1569 2HE  LYS B  97      -7.245 -19.757  -5.064  1.00  0.00           H  
ATOM   1570 1HZ  LYS B  97      -7.636 -22.116  -5.114  1.00  0.00           H  
ATOM   1571 2HZ  LYS B  97      -7.816 -21.556  -3.573  1.00  0.00           H  
ATOM   1572 3HZ  LYS B  97      -9.144 -21.935  -4.474  1.00  0.00           H  
ATOM   1573  N   TRP B  98     -12.441 -15.239  -2.757  1.00  0.00           N  
ATOM   1574  CA  TRP B  98     -12.999 -14.315  -1.775  1.00  0.00           C  
ATOM   1575  C   TRP B  98     -14.294 -13.693  -2.287  1.00  0.00           C  
ATOM   1576  O   TRP B  98     -14.312 -12.530  -2.696  1.00  0.00           O  
ATOM   1577  CB  TRP B  98     -11.988 -13.215  -1.437  1.00  0.00           C  
ATOM   1578  CG  TRP B  98     -10.687 -13.729  -0.897  1.00  0.00           C  
ATOM   1579  CD1 TRP B  98     -10.440 -14.176   0.371  1.00  0.00           C  
ATOM   1580  CD2 TRP B  98      -9.452 -13.842  -1.611  1.00  0.00           C  
ATOM   1581  NE1 TRP B  98      -9.125 -14.562   0.488  1.00  0.00           N  
ATOM   1582  CE2 TRP B  98      -8.497 -14.368  -0.712  1.00  0.00           C  
ATOM   1583  CE3 TRP B  98      -9.060 -13.551  -2.924  1.00  0.00           C  
ATOM   1584  CZ2 TRP B  98      -7.173 -14.609  -1.087  1.00  0.00           C  
ATOM   1585  CZ3 TRP B  98      -7.742 -13.792  -3.295  1.00  0.00           C  
ATOM   1586  CH2 TRP B  98      -6.816 -14.315  -2.377  1.00  0.00           C  
ATOM   1587  H   TRP B  98     -12.350 -14.940  -3.717  1.00  0.00           H  
ATOM   1588  HA  TRP B  98     -13.225 -14.872  -0.865  1.00  0.00           H  
ATOM   1589 1HB  TRP B  98     -11.776 -12.629  -2.331  1.00  0.00           H  
ATOM   1590 2HB  TRP B  98     -12.419 -12.540  -0.698  1.00  0.00           H  
ATOM   1591  HD1 TRP B  98     -11.177 -14.219   1.171  1.00  0.00           H  
ATOM   1592  HE1 TRP B  98      -8.691 -14.929   1.323  1.00  0.00           H  
ATOM   1593  HE3 TRP B  98      -9.774 -13.146  -3.640  1.00  0.00           H  
ATOM   1594  HZ2 TRP B  98      -6.439 -15.017  -0.392  1.00  0.00           H  
ATOM   1595  HZ3 TRP B  98      -7.444 -13.564  -4.319  1.00  0.00           H  
ATOM   1596  HH2 TRP B  98      -5.790 -14.489  -2.701  1.00  0.00           H  
ATOM   1597  N   PRO B  99     -15.473 -14.453  -2.246  1.00  0.00           N  
ATOM   1598  CA  PRO B  99     -16.720 -14.047  -2.899  1.00  0.00           C  
ATOM   1599  C   PRO B  99     -17.361 -12.828  -2.239  1.00  0.00           C  
ATOM   1600  O   PRO B  99     -18.166 -12.134  -2.867  1.00  0.00           O  
ATOM   1601  CB  PRO B  99     -17.613 -15.281  -2.750  1.00  0.00           C  
ATOM   1602  CG  PRO B  99     -17.036 -16.034  -1.595  1.00  0.00           C  
ATOM   1603  CD  PRO B  99     -15.549 -15.824  -1.584  1.00  0.00           C  
ATOM   1604  HA  PRO B  99     -16.520 -13.834  -3.959  1.00  0.00           H  
ATOM   1605 1HB  PRO B  99     -18.654 -14.973  -2.574  1.00  0.00           H  
ATOM   1606 2HB  PRO B  99     -17.604 -15.866  -3.681  1.00  0.00           H  
ATOM   1607 1HG  PRO B  99     -17.483 -15.685  -0.652  1.00  0.00           H  
ATOM   1608 2HG  PRO B  99     -17.275 -17.104  -1.682  1.00  0.00           H  
ATOM   1609 1HD  PRO B  99     -15.186 -15.823  -0.546  1.00  0.00           H  
ATOM   1610 2HD  PRO B  99     -15.061 -16.621  -2.165  1.00  0.00           H  
ATOM   1611  N   ALA B 100     -17.050 -12.493  -0.980  1.00  0.00           N  
ATOM   1612  CA  ALA B 100     -17.691 -11.426  -0.216  1.00  0.00           C  
ATOM   1613  C   ALA B 100     -17.088 -10.067  -0.559  1.00  0.00           C  
ATOM   1614  O   ALA B 100     -17.636  -9.026  -0.187  1.00  0.00           O  
ATOM   1615  CB  ALA B 100     -17.568 -11.697   1.282  1.00  0.00           C  
ATOM   1616  H   ALA B 100     -16.314 -13.033  -0.548  1.00  0.00           H  
ATOM   1617  HA  ALA B 100     -18.747 -11.404  -0.485  1.00  0.00           H  
ATOM   1618 1HB  ALA B 100     -18.050 -10.893   1.838  1.00  0.00           H  
ATOM   1619 2HB  ALA B 100     -18.051 -12.644   1.521  1.00  0.00           H  
ATOM   1620 3HB  ALA B 100     -16.516 -11.747   1.557  1.00  0.00           H  
ATOM   1621  N   LEU B 101     -15.940 -10.074  -1.321  1.00  0.00           N  
ATOM   1622  CA  LEU B 101     -15.193  -8.846  -1.571  1.00  0.00           C  
ATOM   1623  C   LEU B 101     -15.784  -8.081  -2.750  1.00  0.00           C  
ATOM   1624  O   LEU B 101     -16.304  -8.686  -3.690  1.00  0.00           O  
ATOM   1625  CB  LEU B 101     -13.719  -9.161  -1.838  1.00  0.00           C  
ATOM   1626  CG  LEU B 101     -12.936  -9.778  -0.678  1.00  0.00           C  
ATOM   1627  CD1 LEU B 101     -11.503 -10.079  -1.107  1.00  0.00           C  
ATOM   1628  CD2 LEU B 101     -12.953  -8.850   0.532  1.00  0.00           C  
ATOM   1629  H   LEU B 101     -15.606 -10.942  -1.715  1.00  0.00           H  
ATOM   1630  HA  LEU B 101     -15.259  -8.215  -0.686  1.00  0.00           H  
ATOM   1631 1HB  LEU B 101     -13.658  -9.854  -2.676  1.00  0.00           H  
ATOM   1632 2HB  LEU B 101     -13.212  -8.238  -2.119  1.00  0.00           H  
ATOM   1633  HG  LEU B 101     -13.388 -10.730  -0.400  1.00  0.00           H  
ATOM   1634 1HD1 LEU B 101     -10.958 -10.518  -0.271  1.00  0.00           H  
ATOM   1635 2HD1 LEU B 101     -11.513 -10.780  -1.941  1.00  0.00           H  
ATOM   1636 3HD1 LEU B 101     -11.014  -9.155  -1.414  1.00  0.00           H  
ATOM   1637 1HD2 LEU B 101     -12.392  -9.306   1.348  1.00  0.00           H  
ATOM   1638 2HD2 LEU B 101     -12.497  -7.896   0.266  1.00  0.00           H  
ATOM   1639 3HD2 LEU B 101     -13.983  -8.684   0.849  1.00  0.00           H  
ATOM   1640  N   PRO B 102     -15.745  -6.730  -2.658  1.00  0.00           N  
ATOM   1641  CA  PRO B 102     -16.125  -5.926  -3.822  1.00  0.00           C  
ATOM   1642  C   PRO B 102     -15.123  -6.038  -4.969  1.00  0.00           C  
ATOM   1643  O   PRO B 102     -14.062  -6.648  -4.809  1.00  0.00           O  
ATOM   1644  CB  PRO B 102     -16.163  -4.499  -3.268  1.00  0.00           C  
ATOM   1645  CG  PRO B 102     -15.129  -4.481  -2.189  1.00  0.00           C  
ATOM   1646  CD  PRO B 102     -15.137  -5.814  -1.497  1.00  0.00           C  
ATOM   1647  HA  PRO B 102     -17.122  -6.238  -4.167  1.00  0.00           H  
ATOM   1648 1HB  PRO B 102     -15.948  -3.778  -4.070  1.00  0.00           H  
ATOM   1649 2HB  PRO B 102     -17.170  -4.269  -2.891  1.00  0.00           H  
ATOM   1650 1HG  PRO B 102     -14.137  -4.274  -2.617  1.00  0.00           H  
ATOM   1651 2HG  PRO B 102     -15.341  -3.673  -1.473  1.00  0.00           H  
ATOM   1652 1HD  PRO B 102     -14.108  -6.092  -1.224  1.00  0.00           H  
ATOM   1653 2HD  PRO B 102     -15.775  -5.760  -0.603  1.00  0.00           H  
ATOM   1654  N   ARG B 103     -15.553  -5.470  -6.108  1.00  0.00           N  
ATOM   1655  CA  ARG B 103     -14.743  -5.559  -7.319  1.00  0.00           C  
ATOM   1656  C   ARG B 103     -13.408  -4.844  -7.138  1.00  0.00           C  
ATOM   1657  O   ARG B 103     -12.357  -5.382  -7.491  1.00  0.00           O  
ATOM   1658  CB  ARG B 103     -15.495  -4.970  -8.514  1.00  0.00           C  
ATOM   1659  CG  ARG B 103     -14.753  -5.103  -9.835  1.00  0.00           C  
ATOM   1660  CD  ARG B 103     -15.592  -4.608 -11.005  1.00  0.00           C  
ATOM   1661  NE  ARG B 103     -14.833  -4.612 -12.252  1.00  0.00           N  
ATOM   1662  CZ  ARG B 103     -15.355  -4.408 -13.458  1.00  0.00           C  
ATOM   1663  NH1 ARG B 103     -16.655  -4.179 -13.604  1.00  0.00           N  
ATOM   1664  NH2 ARG B 103     -14.572  -4.434 -14.527  1.00  0.00           N  
ATOM   1665  H   ARG B 103     -16.435  -4.978  -6.141  1.00  0.00           H  
ATOM   1666  HA  ARG B 103     -14.538  -6.611  -7.521  1.00  0.00           H  
ATOM   1667 1HB  ARG B 103     -16.460  -5.464  -8.616  1.00  0.00           H  
ATOM   1668 2HB  ARG B 103     -15.687  -3.911  -8.337  1.00  0.00           H  
ATOM   1669 1HG  ARG B 103     -13.836  -4.515  -9.798  1.00  0.00           H  
ATOM   1670 2HG  ARG B 103     -14.506  -6.151 -10.010  1.00  0.00           H  
ATOM   1671 1HD  ARG B 103     -16.460  -5.255 -11.130  1.00  0.00           H  
ATOM   1672 2HD  ARG B 103     -15.924  -3.589 -10.809  1.00  0.00           H  
ATOM   1673  HE  ARG B 103     -13.838  -4.782 -12.196  1.00  0.00           H  
ATOM   1674 1HH1 ARG B 103     -17.258  -4.158 -12.794  1.00  0.00           H  
ATOM   1675 2HH1 ARG B 103     -17.040  -4.025 -14.525  1.00  0.00           H  
ATOM   1676 1HH2 ARG B 103     -13.582  -4.608 -14.424  1.00  0.00           H  
ATOM   1677 2HH2 ARG B 103     -14.964  -4.280 -15.444  1.00  0.00           H  
ATOM   1678  N   LYS B 104     -13.418  -3.573  -6.595  1.00  0.00           N  
ATOM   1679  CA  LYS B 104     -12.194  -2.798  -6.411  1.00  0.00           C  
ATOM   1680  C   LYS B 104     -11.837  -2.676  -4.933  1.00  0.00           C  
ATOM   1681  O   LYS B 104     -12.683  -2.311  -4.113  1.00  0.00           O  
ATOM   1682  CB  LYS B 104     -12.339  -1.408  -7.033  1.00  0.00           C  
ATOM   1683  CG  LYS B 104     -12.398  -1.413  -8.553  1.00  0.00           C  
ATOM   1684  CD  LYS B 104     -12.383   0.002  -9.117  1.00  0.00           C  
ATOM   1685  CE  LYS B 104     -12.415  -0.001 -10.639  1.00  0.00           C  
ATOM   1686  NZ  LYS B 104     -12.386   1.384 -11.197  1.00  0.00           N  
ATOM   1687  H   LYS B 104     -14.302  -3.170  -6.318  1.00  0.00           H  
ATOM   1688  HA  LYS B 104     -11.376  -3.319  -6.910  1.00  0.00           H  
ATOM   1689 1HB  LYS B 104     -13.249  -0.936  -6.661  1.00  0.00           H  
ATOM   1690 2HB  LYS B 104     -11.498  -0.784  -6.729  1.00  0.00           H  
ATOM   1691 1HG  LYS B 104     -11.541  -1.960  -8.949  1.00  0.00           H  
ATOM   1692 2HG  LYS B 104     -13.309  -1.914  -8.880  1.00  0.00           H  
ATOM   1693 1HD  LYS B 104     -13.250   0.551  -8.747  1.00  0.00           H  
ATOM   1694 2HD  LYS B 104     -11.481   0.516  -8.786  1.00  0.00           H  
ATOM   1695 1HE  LYS B 104     -11.557  -0.553 -11.020  1.00  0.00           H  
ATOM   1696 2HE  LYS B 104     -13.321  -0.500 -10.983  1.00  0.00           H  
ATOM   1697 1HZ  LYS B 104     -12.409   1.342 -12.206  1.00  0.00           H  
ATOM   1698 2HZ  LYS B 104     -13.189   1.899 -10.864  1.00  0.00           H  
ATOM   1699 3HZ  LYS B 104     -11.541   1.850 -10.899  1.00  0.00           H  
ATOM   1700  N   LEU B 105     -10.507  -2.940  -4.634  1.00  0.00           N  
ATOM   1701  CA  LEU B 105     -10.001  -2.868  -3.267  1.00  0.00           C  
ATOM   1702  C   LEU B 105      -9.096  -1.654  -3.087  1.00  0.00           C  
ATOM   1703  O   LEU B 105      -8.371  -1.272  -4.009  1.00  0.00           O  
ATOM   1704  CB  LEU B 105      -9.237  -4.146  -2.910  1.00  0.00           C  
ATOM   1705  CG  LEU B 105     -10.023  -5.455  -3.008  1.00  0.00           C  
ATOM   1706  CD1 LEU B 105      -9.085  -6.648  -2.862  1.00  0.00           C  
ATOM   1707  CD2 LEU B 105     -11.122  -5.499  -1.952  1.00  0.00           C  
ATOM   1708  H   LEU B 105      -9.874  -3.188  -5.381  1.00  0.00           H  
ATOM   1709  HA  LEU B 105     -10.848  -2.768  -2.590  1.00  0.00           H  
ATOM   1710 1HB  LEU B 105      -8.377  -4.233  -3.572  1.00  0.00           H  
ATOM   1711 2HB  LEU B 105      -8.874  -4.060  -1.886  1.00  0.00           H  
ATOM   1712  HG  LEU B 105     -10.478  -5.533  -3.996  1.00  0.00           H  
ATOM   1713 1HD1 LEU B 105      -9.658  -7.572  -2.934  1.00  0.00           H  
ATOM   1714 2HD1 LEU B 105      -8.338  -6.623  -3.655  1.00  0.00           H  
ATOM   1715 3HD1 LEU B 105      -8.588  -6.604  -1.893  1.00  0.00           H  
ATOM   1716 1HD2 LEU B 105     -11.671  -6.437  -2.037  1.00  0.00           H  
ATOM   1717 2HD2 LEU B 105     -10.676  -5.428  -0.960  1.00  0.00           H  
ATOM   1718 3HD2 LEU B 105     -11.805  -4.663  -2.103  1.00  0.00           H  
ATOM   1719  N   ASP B 106      -9.215  -1.052  -1.873  1.00  0.00           N  
ATOM   1720  CA  ASP B 106      -8.332   0.072  -1.578  1.00  0.00           C  
ATOM   1721  C   ASP B 106      -6.980  -0.412  -1.059  1.00  0.00           C  
ATOM   1722  O   ASP B 106      -5.940   0.155  -1.398  1.00  0.00           O  
ATOM   1723  CB  ASP B 106      -8.982   1.011  -0.558  1.00  0.00           C  
ATOM   1724  CG  ASP B 106     -10.240   1.679  -1.084  1.00  0.00           C  
ATOM   1725  OD1 ASP B 106     -10.262   2.095  -2.263  1.00  0.00           O  
ATOM   1726  OD2 ASP B 106     -11.217   1.793  -0.313  1.00  0.00           O  
ATOM   1727  H   ASP B 106      -9.883  -1.349  -1.176  1.00  0.00           H  
ATOM   1728  HA  ASP B 106      -8.158   0.627  -2.501  1.00  0.00           H  
ATOM   1729 1HB  ASP B 106      -9.236   0.451   0.342  1.00  0.00           H  
ATOM   1730 2HB  ASP B 106      -8.270   1.786  -0.271  1.00  0.00           H  
ATOM   1731  N   SER B 107      -6.925  -1.477  -0.275  1.00  0.00           N  
ATOM   1732  CA  SER B 107      -5.685  -2.040   0.249  1.00  0.00           C  
ATOM   1733  C   SER B 107      -5.929  -3.393   0.909  1.00  0.00           C  
ATOM   1734  O   SER B 107      -7.054  -3.702   1.306  1.00  0.00           O  
ATOM   1735  CB  SER B 107      -5.043  -1.082   1.253  1.00  0.00           C  
ATOM   1736  OG  SER B 107      -5.825  -0.989   2.431  1.00  0.00           O  
ATOM   1737  H   SER B 107      -7.804  -1.914  -0.035  1.00  0.00           H  
ATOM   1738  HA  SER B 107      -4.994  -2.188  -0.582  1.00  0.00           H  
ATOM   1739 1HB  SER B 107      -4.042  -1.433   1.502  1.00  0.00           H  
ATOM   1740 2HB  SER B 107      -4.940  -0.096   0.801  1.00  0.00           H  
ATOM   1741  HG  SER B 107      -6.579  -1.567   2.294  1.00  0.00           H  
ATOM   1742  N   VAL B 108      -4.878  -4.142   0.945  1.00  0.00           N  
ATOM   1743  CA  VAL B 108      -4.894  -5.475   1.538  1.00  0.00           C  
ATOM   1744  C   VAL B 108      -3.649  -5.674   2.399  1.00  0.00           C  
ATOM   1745  O   VAL B 108      -2.556  -5.239   2.029  1.00  0.00           O  
ATOM   1746  CB  VAL B 108      -4.976  -6.576   0.457  1.00  0.00           C  
ATOM   1747  CG1 VAL B 108      -5.067  -7.959   1.100  1.00  0.00           C  
ATOM   1748  CG2 VAL B 108      -6.171  -6.332  -0.463  1.00  0.00           C  
ATOM   1749  H   VAL B 108      -4.018  -3.790   0.549  1.00  0.00           H  
ATOM   1750  HA  VAL B 108      -5.775  -5.559   2.176  1.00  0.00           H  
ATOM   1751  HB  VAL B 108      -4.059  -6.562  -0.133  1.00  0.00           H  
ATOM   1752 1HG1 VAL B 108      -5.124  -8.720   0.321  1.00  0.00           H  
ATOM   1753 2HG1 VAL B 108      -4.183  -8.134   1.714  1.00  0.00           H  
ATOM   1754 3HG1 VAL B 108      -5.959  -8.012   1.723  1.00  0.00           H  
ATOM   1755 1HG2 VAL B 108      -6.214  -7.116  -1.219  1.00  0.00           H  
ATOM   1756 2HG2 VAL B 108      -7.090  -6.342   0.124  1.00  0.00           H  
ATOM   1757 3HG2 VAL B 108      -6.063  -5.363  -0.951  1.00  0.00           H  
ATOM   1758  N   PHE B 109      -3.834  -6.506   3.528  1.00  0.00           N  
ATOM   1759  CA  PHE B 109      -2.697  -6.764   4.404  1.00  0.00           C  
ATOM   1760  C   PHE B 109      -2.859  -8.099   5.122  1.00  0.00           C  
ATOM   1761  O   PHE B 109      -3.954  -8.435   5.578  1.00  0.00           O  
ATOM   1762  CB  PHE B 109      -2.537  -5.634   5.426  1.00  0.00           C  
ATOM   1763  CG  PHE B 109      -1.397  -5.841   6.386  1.00  0.00           C  
ATOM   1764  CD1 PHE B 109      -1.630  -6.313   7.672  1.00  0.00           C  
ATOM   1765  CD2 PHE B 109      -0.091  -5.564   6.002  1.00  0.00           C  
ATOM   1766  CE1 PHE B 109      -0.576  -6.506   8.563  1.00  0.00           C  
ATOM   1767  CE2 PHE B 109       0.966  -5.753   6.887  1.00  0.00           C  
ATOM   1768  CZ  PHE B 109       0.722  -6.224   8.167  1.00  0.00           C  
ATOM   1769  H   PHE B 109      -4.727  -6.925   3.745  1.00  0.00           H  
ATOM   1770  HA  PHE B 109      -1.794  -6.812   3.794  1.00  0.00           H  
ATOM   1771 1HB  PHE B 109      -2.375  -4.692   4.904  1.00  0.00           H  
ATOM   1772 2HB  PHE B 109      -3.455  -5.534   6.004  1.00  0.00           H  
ATOM   1773  HD1 PHE B 109      -2.652  -6.534   7.981  1.00  0.00           H  
ATOM   1774  HD2 PHE B 109       0.101  -5.193   4.995  1.00  0.00           H  
ATOM   1775  HE1 PHE B 109      -0.774  -6.878   9.568  1.00  0.00           H  
ATOM   1776  HE2 PHE B 109       1.986  -5.530   6.574  1.00  0.00           H  
ATOM   1777  HZ  PHE B 109       1.548  -6.371   8.861  1.00  0.00           H  
ATOM   1778  N   GLU B 110      -1.746  -8.812   5.191  1.00  0.00           N  
ATOM   1779  CA  GLU B 110      -1.735 -10.036   5.987  1.00  0.00           C  
ATOM   1780  C   GLU B 110      -1.007  -9.826   7.312  1.00  0.00           C  
ATOM   1781  O   GLU B 110       0.141  -9.377   7.332  1.00  0.00           O  
ATOM   1782  CB  GLU B 110      -1.084 -11.180   5.205  1.00  0.00           C  
ATOM   1783  CG  GLU B 110      -1.091 -12.511   5.943  1.00  0.00           C  
ATOM   1784  CD  GLU B 110      -0.339 -13.609   5.207  1.00  0.00           C  
ATOM   1785  OE1 GLU B 110      -0.980 -14.579   4.744  1.00  0.00           O  
ATOM   1786  OE2 GLU B 110       0.902 -13.498   5.094  1.00  0.00           O  
ATOM   1787  H   GLU B 110      -0.905  -8.532   4.708  1.00  0.00           H  
ATOM   1788  HA  GLU B 110      -2.766 -10.311   6.213  1.00  0.00           H  
ATOM   1789 1HB  GLU B 110      -1.604 -11.314   4.256  1.00  0.00           H  
ATOM   1790 2HB  GLU B 110      -0.049 -10.923   4.978  1.00  0.00           H  
ATOM   1791 1HG  GLU B 110      -0.636 -12.373   6.923  1.00  0.00           H  
ATOM   1792 2HG  GLU B 110      -2.123 -12.826   6.093  1.00  0.00           H  
ATOM   1793  N   GLU B 111      -1.804 -10.145   8.342  1.00  0.00           N  
ATOM   1794  CA  GLU B 111      -1.177 -10.119   9.661  1.00  0.00           C  
ATOM   1795  C   GLU B 111      -0.105 -11.198   9.784  1.00  0.00           C  
ATOM   1796  O   GLU B 111      -0.349 -12.362   9.459  1.00  0.00           O  
ATOM   1797  CB  GLU B 111      -2.229 -10.294  10.759  1.00  0.00           C  
ATOM   1798  CG  GLU B 111      -1.675 -10.151  12.169  1.00  0.00           C  
ATOM   1799  CD  GLU B 111      -2.680 -10.521  13.249  1.00  0.00           C  
ATOM   1800  OE1 GLU B 111      -2.418 -10.244  14.442  1.00  0.00           O  
ATOM   1801  OE2 GLU B 111      -3.737 -11.092  12.899  1.00  0.00           O  
ATOM   1802  H   GLU B 111      -2.780 -10.394   8.266  1.00  0.00           H  
ATOM   1803  HA  GLU B 111      -0.692  -9.151   9.795  1.00  0.00           H  
ATOM   1804 1HB  GLU B 111      -3.019  -9.554  10.627  1.00  0.00           H  
ATOM   1805 2HB  GLU B 111      -2.686 -11.280  10.672  1.00  0.00           H  
ATOM   1806 1HG  GLU B 111      -0.801 -10.793  12.272  1.00  0.00           H  
ATOM   1807 2HG  GLU B 111      -1.355  -9.121  12.319  1.00  0.00           H  
ATOM   1808  N   PRO B 112       1.156 -10.830  10.336  1.00  0.00           N  
ATOM   1809  CA  PRO B 112       2.323 -11.714  10.294  1.00  0.00           C  
ATOM   1810  C   PRO B 112       2.137 -12.978  11.132  1.00  0.00           C  
ATOM   1811  O   PRO B 112       2.521 -14.069  10.703  1.00  0.00           O  
ATOM   1812  CB  PRO B 112       3.446 -10.843  10.863  1.00  0.00           C  
ATOM   1813  CG  PRO B 112       2.993  -9.438  10.632  1.00  0.00           C  
ATOM   1814  CD  PRO B 112       1.492  -9.408  10.668  1.00  0.00           C  
ATOM   1815  HA  PRO B 112       2.532 -11.988   9.249  1.00  0.00           H  
ATOM   1816 1HB  PRO B 112       3.593 -11.069  11.930  1.00  0.00           H  
ATOM   1817 2HB  PRO B 112       4.394 -11.070  10.353  1.00  0.00           H  
ATOM   1818 1HG  PRO B 112       3.411  -8.773  11.402  1.00  0.00           H  
ATOM   1819 2HG  PRO B 112       3.363  -9.074   9.662  1.00  0.00           H  
ATOM   1820 1HD  PRO B 112       1.154  -9.122  11.675  1.00  0.00           H  
ATOM   1821 2HD  PRO B 112       1.121  -8.695   9.917  1.00  0.00           H  
ATOM   1822  N   LEU B 113       1.480 -12.942  12.268  1.00  0.00           N  
ATOM   1823  CA  LEU B 113       1.426 -14.084  13.175  1.00  0.00           C  
ATOM   1824  C   LEU B 113       0.181 -14.925  12.916  1.00  0.00           C  
ATOM   1825  O   LEU B 113       0.268 -16.148  12.785  1.00  0.00           O  
ATOM   1826  CB  LEU B 113       1.445 -13.614  14.631  1.00  0.00           C  
ATOM   1827  CG  LEU B 113       2.742 -12.963  15.117  1.00  0.00           C  
ATOM   1828  CD1 LEU B 113       2.579 -12.460  16.547  1.00  0.00           C  
ATOM   1829  CD2 LEU B 113       3.903 -13.947  15.020  1.00  0.00           C  
ATOM   1830  H   LEU B 113       0.996 -12.091  12.519  1.00  0.00           H  
ATOM   1831  HA  LEU B 113       2.302 -14.707  12.999  1.00  0.00           H  
ATOM   1832 1HB  LEU B 113       0.645 -12.889  14.773  1.00  0.00           H  
ATOM   1833 2HB  LEU B 113       1.249 -14.471  15.276  1.00  0.00           H  
ATOM   1834  HG  LEU B 113       2.965 -12.091  14.501  1.00  0.00           H  
ATOM   1835 1HD1 LEU B 113       3.509 -11.999  16.879  1.00  0.00           H  
ATOM   1836 2HD1 LEU B 113       1.777 -11.723  16.584  1.00  0.00           H  
ATOM   1837 3HD1 LEU B 113       2.335 -13.296  17.201  1.00  0.00           H  
ATOM   1838 1HD2 LEU B 113       4.818 -13.466  15.369  1.00  0.00           H  
ATOM   1839 2HD2 LEU B 113       3.693 -14.820  15.638  1.00  0.00           H  
ATOM   1840 3HD2 LEU B 113       4.030 -14.259  13.983  1.00  0.00           H  
ATOM   1841  N   SER B 114      -0.964 -14.302  12.749  1.00  0.00           N  
ATOM   1842  CA  SER B 114      -2.233 -15.018  12.664  1.00  0.00           C  
ATOM   1843  C   SER B 114      -2.596 -15.330  11.217  1.00  0.00           C  
ATOM   1844  O   SER B 114      -3.504 -16.123  10.956  1.00  0.00           O  
ATOM   1845  CB  SER B 114      -3.353 -14.204  13.315  1.00  0.00           C  
ATOM   1846  OG  SER B 114      -3.592 -13.010  12.590  1.00  0.00           O  
ATOM   1847  H   SER B 114      -0.962 -13.294  12.678  1.00  0.00           H  
ATOM   1848  HA  SER B 114      -2.133 -15.964  13.199  1.00  0.00           H  
ATOM   1849 1HB  SER B 114      -4.263 -14.802  13.351  1.00  0.00           H  
ATOM   1850 2HB  SER B 114      -3.078 -13.963  14.341  1.00  0.00           H  
ATOM   1851  HG  SER B 114      -2.973 -13.018  11.856  1.00  0.00           H  
ATOM   1852  N   LYS B 115      -1.902 -14.720  10.313  1.00  0.00           N  
ATOM   1853  CA  LYS B 115      -2.113 -14.868   8.876  1.00  0.00           C  
ATOM   1854  C   LYS B 115      -3.507 -14.393   8.473  1.00  0.00           C  
ATOM   1855  O   LYS B 115      -4.010 -14.761   7.409  1.00  0.00           O  
ATOM   1856  CB  LYS B 115      -1.912 -16.323   8.450  1.00  0.00           C  
ATOM   1857  CG  LYS B 115      -0.521 -16.867   8.741  1.00  0.00           C  
ATOM   1858  CD  LYS B 115       0.549 -16.103   7.972  1.00  0.00           C  
ATOM   1859  CE  LYS B 115       1.934 -16.691   8.207  1.00  0.00           C  
ATOM   1860  NZ  LYS B 115       3.002 -15.868   7.564  1.00  0.00           N  
ATOM   1861  H   LYS B 115      -1.171 -14.106  10.642  1.00  0.00           H  
ATOM   1862  HA  LYS B 115      -1.383 -14.249   8.354  1.00  0.00           H  
ATOM   1863 1HB  LYS B 115      -2.637 -16.956   8.963  1.00  0.00           H  
ATOM   1864 2HB  LYS B 115      -2.095 -16.417   7.379  1.00  0.00           H  
ATOM   1865 1HG  LYS B 115      -0.314 -16.786   9.809  1.00  0.00           H  
ATOM   1866 2HG  LYS B 115      -0.475 -17.918   8.459  1.00  0.00           H  
ATOM   1867 1HD  LYS B 115       0.326 -16.139   6.905  1.00  0.00           H  
ATOM   1868 2HD  LYS B 115       0.551 -15.060   8.290  1.00  0.00           H  
ATOM   1869 1HE  LYS B 115       2.128 -16.747   9.277  1.00  0.00           H  
ATOM   1870 2HE  LYS B 115       1.974 -17.701   7.799  1.00  0.00           H  
ATOM   1871 1HZ  LYS B 115       3.904 -16.288   7.741  1.00  0.00           H  
ATOM   1872 2HZ  LYS B 115       2.840 -15.825   6.567  1.00  0.00           H  
ATOM   1873 3HZ  LYS B 115       2.985 -14.934   7.948  1.00  0.00           H  
ATOM   1874  N   LYS B 116      -4.203 -13.764   9.429  1.00  0.00           N  
ATOM   1875  CA  LYS B 116      -5.455 -13.121   9.040  1.00  0.00           C  
ATOM   1876  C   LYS B 116      -5.232 -12.120   7.910  1.00  0.00           C  
ATOM   1877  O   LYS B 116      -4.231 -11.401   7.900  1.00  0.00           O  
ATOM   1878  CB  LYS B 116      -6.095 -12.422  10.240  1.00  0.00           C  
ATOM   1879  CG  LYS B 116      -6.641 -13.376  11.293  1.00  0.00           C  
ATOM   1880  CD  LYS B 116      -7.304 -12.623  12.440  1.00  0.00           C  
ATOM   1881  CE  LYS B 116      -7.796 -13.573  13.523  1.00  0.00           C  
ATOM   1882  NZ  LYS B 116      -8.382 -12.835  14.682  1.00  0.00           N  
ATOM   1883  H   LYS B 116      -3.904 -13.716  10.393  1.00  0.00           H  
ATOM   1884  HA  LYS B 116      -6.140 -13.888   8.678  1.00  0.00           H  
ATOM   1885 1HB  LYS B 116      -5.360 -11.774  10.719  1.00  0.00           H  
ATOM   1886 2HB  LYS B 116      -6.915 -11.790   9.898  1.00  0.00           H  
ATOM   1887 1HG  LYS B 116      -7.375 -14.041  10.836  1.00  0.00           H  
ATOM   1888 2HG  LYS B 116      -5.828 -13.981  11.692  1.00  0.00           H  
ATOM   1889 1HD  LYS B 116      -6.589 -11.926  12.880  1.00  0.00           H  
ATOM   1890 2HD  LYS B 116      -8.152 -12.054  12.060  1.00  0.00           H  
ATOM   1891 1HE  LYS B 116      -8.553 -14.237  13.108  1.00  0.00           H  
ATOM   1892 2HE  LYS B 116      -6.965 -14.183  13.877  1.00  0.00           H  
ATOM   1893 1HZ  LYS B 116      -8.696 -13.496  15.379  1.00  0.00           H  
ATOM   1894 2HZ  LYS B 116      -7.681 -12.229  15.085  1.00  0.00           H  
ATOM   1895 3HZ  LYS B 116      -9.165 -12.280  14.367  1.00  0.00           H  
ATOM   1896  N   LEU B 117      -6.206 -12.110   6.992  1.00  0.00           N  
ATOM   1897  CA  LEU B 117      -6.143 -11.184   5.867  1.00  0.00           C  
ATOM   1898  C   LEU B 117      -7.159 -10.059   6.030  1.00  0.00           C  
ATOM   1899  O   LEU B 117      -8.347 -10.315   6.242  1.00  0.00           O  
ATOM   1900  CB  LEU B 117      -6.390 -11.924   4.549  1.00  0.00           C  
ATOM   1901  CG  LEU B 117      -5.335 -12.953   4.141  1.00  0.00           C  
ATOM   1902  CD1 LEU B 117      -5.832 -13.784   2.963  1.00  0.00           C  
ATOM   1903  CD2 LEU B 117      -4.019 -12.262   3.797  1.00  0.00           C  
ATOM   1904  H   LEU B 117      -6.992 -12.740   7.067  1.00  0.00           H  
ATOM   1905  HA  LEU B 117      -5.147 -10.743   5.838  1.00  0.00           H  
ATOM   1906 1HB  LEU B 117      -7.343 -12.445   4.617  1.00  0.00           H  
ATOM   1907 2HB  LEU B 117      -6.457 -11.190   3.746  1.00  0.00           H  
ATOM   1908  HG  LEU B 117      -5.165 -13.647   4.965  1.00  0.00           H  
ATOM   1909 1HD1 LEU B 117      -5.070 -14.512   2.684  1.00  0.00           H  
ATOM   1910 2HD1 LEU B 117      -6.746 -14.307   3.246  1.00  0.00           H  
ATOM   1911 3HD1 LEU B 117      -6.035 -13.129   2.116  1.00  0.00           H  
ATOM   1912 1HD2 LEU B 117      -3.279 -13.010   3.510  1.00  0.00           H  
ATOM   1913 2HD2 LEU B 117      -4.177 -11.571   2.969  1.00  0.00           H  
ATOM   1914 3HD2 LEU B 117      -3.659 -11.711   4.666  1.00  0.00           H  
ATOM   1915  N   PHE B 118      -6.634  -8.873   5.995  1.00  0.00           N  
ATOM   1916  CA  PHE B 118      -7.486  -7.690   6.036  1.00  0.00           C  
ATOM   1917  C   PHE B 118      -7.670  -7.107   4.640  1.00  0.00           C  
ATOM   1918  O   PHE B 118      -6.692  -6.843   3.938  1.00  0.00           O  
ATOM   1919  CB  PHE B 118      -6.894  -6.632   6.973  1.00  0.00           C  
ATOM   1920  CG  PHE B 118      -6.858  -7.052   8.417  1.00  0.00           C  
ATOM   1921  CD1 PHE B 118      -7.800  -6.573   9.319  1.00  0.00           C  
ATOM   1922  CD2 PHE B 118      -5.880  -7.928   8.873  1.00  0.00           C  
ATOM   1923  CE1 PHE B 118      -7.768  -6.960  10.657  1.00  0.00           C  
ATOM   1924  CE2 PHE B 118      -5.843  -8.319  10.209  1.00  0.00           C  
ATOM   1925  CZ  PHE B 118      -6.787  -7.834  11.099  1.00  0.00           C  
ATOM   1926  H   PHE B 118      -5.632  -8.756   5.939  1.00  0.00           H  
ATOM   1927  HA  PHE B 118      -8.466  -7.982   6.416  1.00  0.00           H  
ATOM   1928 1HB  PHE B 118      -5.877  -6.399   6.661  1.00  0.00           H  
ATOM   1929 2HB  PHE B 118      -7.477  -5.715   6.900  1.00  0.00           H  
ATOM   1930  HD1 PHE B 118      -8.572  -5.887   8.969  1.00  0.00           H  
ATOM   1931  HD2 PHE B 118      -5.136  -8.310   8.173  1.00  0.00           H  
ATOM   1932  HE1 PHE B 118      -8.513  -6.576  11.353  1.00  0.00           H  
ATOM   1933  HE2 PHE B 118      -5.071  -9.006  10.555  1.00  0.00           H  
ATOM   1934  HZ  PHE B 118      -6.757  -8.138  12.144  1.00  0.00           H  
ATOM   1935  N   PHE B 119      -8.946  -6.958   4.236  1.00  0.00           N  
ATOM   1936  CA  PHE B 119      -9.266  -6.294   2.979  1.00  0.00           C  
ATOM   1937  C   PHE B 119     -10.027  -4.998   3.230  1.00  0.00           C  
ATOM   1938  O   PHE B 119     -11.021  -4.986   3.960  1.00  0.00           O  
ATOM   1939  CB  PHE B 119     -10.087  -7.218   2.075  1.00  0.00           C  
ATOM   1940  CG  PHE B 119      -9.356  -8.466   1.657  1.00  0.00           C  
ATOM   1941  CD1 PHE B 119      -8.670  -8.515   0.450  1.00  0.00           C  
ATOM   1942  CD2 PHE B 119      -9.356  -9.590   2.473  1.00  0.00           C  
ATOM   1943  CE1 PHE B 119      -7.993  -9.668   0.062  1.00  0.00           C  
ATOM   1944  CE2 PHE B 119      -8.681 -10.746   2.091  1.00  0.00           C  
ATOM   1945  CZ  PHE B 119      -8.001 -10.783   0.885  1.00  0.00           C  
ATOM   1946  H   PHE B 119      -9.697  -7.311   4.811  1.00  0.00           H  
ATOM   1947  HA  PHE B 119      -8.333  -6.049   2.470  1.00  0.00           H  
ATOM   1948 1HB  PHE B 119     -10.999  -7.515   2.591  1.00  0.00           H  
ATOM   1949 2HB  PHE B 119     -10.381  -6.679   1.175  1.00  0.00           H  
ATOM   1950  HD1 PHE B 119      -8.665  -7.636  -0.196  1.00  0.00           H  
ATOM   1951  HD2 PHE B 119      -9.892  -9.560   3.422  1.00  0.00           H  
ATOM   1952  HE1 PHE B 119      -7.458  -9.692  -0.887  1.00  0.00           H  
ATOM   1953  HE2 PHE B 119      -8.688 -11.622   2.739  1.00  0.00           H  
ATOM   1954  HZ  PHE B 119      -7.475 -11.688   0.584  1.00  0.00           H  
ATOM   1955  N   PHE B 120      -9.519  -3.896   2.615  1.00  0.00           N  
ATOM   1956  CA  PHE B 120     -10.150  -2.593   2.787  1.00  0.00           C  
ATOM   1957  C   PHE B 120     -10.733  -2.096   1.470  1.00  0.00           C  
ATOM   1958  O   PHE B 120     -10.083  -2.181   0.426  1.00  0.00           O  
ATOM   1959  CB  PHE B 120      -9.145  -1.575   3.334  1.00  0.00           C  
ATOM   1960  CG  PHE B 120      -8.574  -1.945   4.676  1.00  0.00           C  
ATOM   1961  CD1 PHE B 120      -9.235  -1.596   5.848  1.00  0.00           C  
ATOM   1962  CD2 PHE B 120      -7.377  -2.643   4.766  1.00  0.00           C  
ATOM   1963  CE1 PHE B 120      -8.709  -1.937   7.092  1.00  0.00           C  
ATOM   1964  CE2 PHE B 120      -6.846  -2.988   6.006  1.00  0.00           C  
ATOM   1965  CZ  PHE B 120      -7.513  -2.633   7.167  1.00  0.00           C  
ATOM   1966  H   PHE B 120      -8.698  -3.972   2.032  1.00  0.00           H  
ATOM   1967  HA  PHE B 120     -10.966  -2.695   3.504  1.00  0.00           H  
ATOM   1968 1HB  PHE B 120      -8.319  -1.466   2.632  1.00  0.00           H  
ATOM   1969 2HB  PHE B 120      -9.626  -0.602   3.426  1.00  0.00           H  
ATOM   1970  HD1 PHE B 120     -10.176  -1.049   5.786  1.00  0.00           H  
ATOM   1971  HD2 PHE B 120      -6.852  -2.922   3.852  1.00  0.00           H  
ATOM   1972  HE1 PHE B 120      -9.238  -1.656   8.002  1.00  0.00           H  
ATOM   1973  HE2 PHE B 120      -5.906  -3.536   6.064  1.00  0.00           H  
ATOM   1974  HZ  PHE B 120      -7.097  -2.900   8.137  1.00  0.00           H  
ATOM   1975  N   SER B 121     -12.017  -1.583   1.463  1.00  0.00           N  
ATOM   1976  CA  SER B 121     -12.686  -0.935   0.340  1.00  0.00           C  
ATOM   1977  C   SER B 121     -13.652   0.143   0.820  1.00  0.00           C  
ATOM   1978  O   SER B 121     -14.643  -0.157   1.489  1.00  0.00           O  
ATOM   1979  CB  SER B 121     -13.437  -1.965  -0.504  1.00  0.00           C  
ATOM   1980  OG  SER B 121     -14.073  -1.344  -1.608  1.00  0.00           O  
ATOM   1981  H   SER B 121     -12.511  -1.684   2.338  1.00  0.00           H  
ATOM   1982  HA  SER B 121     -11.930  -0.458  -0.285  1.00  0.00           H  
ATOM   1983 1HB  SER B 121     -12.739  -2.722  -0.859  1.00  0.00           H  
ATOM   1984 2HB  SER B 121     -14.180  -2.469   0.113  1.00  0.00           H  
ATOM   1985  HG  SER B 121     -13.864  -0.409  -1.542  1.00  0.00           H  
ATOM   1986  N   GLY B 122     -13.363   1.384   0.376  1.00  0.00           N  
ATOM   1987  CA  GLY B 122     -14.165   2.472   0.912  1.00  0.00           C  
ATOM   1988  C   GLY B 122     -14.116   2.560   2.425  1.00  0.00           C  
ATOM   1989  O   GLY B 122     -13.035   2.632   3.014  1.00  0.00           O  
ATOM   1990  H   GLY B 122     -12.636   1.592  -0.293  1.00  0.00           H  
ATOM   1991 1HA  GLY B 122     -13.819   3.418   0.496  1.00  0.00           H  
ATOM   1992 2HA  GLY B 122     -15.202   2.346   0.603  1.00  0.00           H  
ATOM   1993  N   ARG B 123     -15.222   2.490   3.058  1.00  0.00           N  
ATOM   1994  CA  ARG B 123     -15.284   2.570   4.514  1.00  0.00           C  
ATOM   1995  C   ARG B 123     -15.535   1.197   5.128  1.00  0.00           C  
ATOM   1996  O   ARG B 123     -15.954   1.095   6.282  1.00  0.00           O  
ATOM   1997  CB  ARG B 123     -16.378   3.547   4.952  1.00  0.00           C  
ATOM   1998  CG  ARG B 123     -16.075   5.000   4.619  1.00  0.00           C  
ATOM   1999  CD  ARG B 123     -17.135   5.939   5.179  1.00  0.00           C  
ATOM   2000  NE  ARG B 123     -16.909   7.319   4.758  1.00  0.00           N  
ATOM   2001  CZ  ARG B 123     -17.607   8.366   5.187  1.00  0.00           C  
ATOM   2002  NH1 ARG B 123     -18.593   8.211   6.063  1.00  0.00           N  
ATOM   2003  NH2 ARG B 123     -17.316   9.579   4.738  1.00  0.00           N  
ATOM   2004  H   ARG B 123     -16.078   2.376   2.535  1.00  0.00           H  
ATOM   2005  HA  ARG B 123     -14.324   2.934   4.882  1.00  0.00           H  
ATOM   2006 1HB  ARG B 123     -17.318   3.278   4.473  1.00  0.00           H  
ATOM   2007 2HB  ARG B 123     -16.525   3.469   6.029  1.00  0.00           H  
ATOM   2008 1HG  ARG B 123     -15.111   5.278   5.046  1.00  0.00           H  
ATOM   2009 2HG  ARG B 123     -16.043   5.126   3.536  1.00  0.00           H  
ATOM   2010 1HD  ARG B 123     -18.118   5.629   4.826  1.00  0.00           H  
ATOM   2011 2HD  ARG B 123     -17.113   5.904   6.268  1.00  0.00           H  
ATOM   2012  HE  ARG B 123     -16.168   7.492   4.092  1.00  0.00           H  
ATOM   2013 1HH1 ARG B 123     -18.820   7.290   6.411  1.00  0.00           H  
ATOM   2014 2HH1 ARG B 123     -19.116   9.014   6.382  1.00  0.00           H  
ATOM   2015 1HH2 ARG B 123     -16.566   9.705   4.072  1.00  0.00           H  
ATOM   2016 2HH2 ARG B 123     -17.843  10.377   5.061  1.00  0.00           H  
ATOM   2017  N   GLN B 124     -15.368   0.233   4.322  1.00  0.00           N  
ATOM   2018  CA  GLN B 124     -15.647  -1.128   4.769  1.00  0.00           C  
ATOM   2019  C   GLN B 124     -14.359  -1.931   4.924  1.00  0.00           C  
ATOM   2020  O   GLN B 124     -13.397  -1.721   4.183  1.00  0.00           O  
ATOM   2021  CB  GLN B 124     -16.589  -1.831   3.791  1.00  0.00           C  
ATOM   2022  CG  GLN B 124     -17.958  -1.174   3.676  1.00  0.00           C  
ATOM   2023  CD  GLN B 124     -18.866  -1.878   2.685  1.00  0.00           C  
ATOM   2024  OE1 GLN B 124     -18.396  -2.549   1.760  1.00  0.00           O  
ATOM   2025  NE2 GLN B 124     -20.173  -1.730   2.869  1.00  0.00           N  
ATOM   2026  H   GLN B 124     -15.046   0.384   3.377  1.00  0.00           H  
ATOM   2027  HA  GLN B 124     -16.131  -1.079   5.744  1.00  0.00           H  
ATOM   2028 1HB  GLN B 124     -16.136  -1.850   2.800  1.00  0.00           H  
ATOM   2029 2HB  GLN B 124     -16.733  -2.865   4.104  1.00  0.00           H  
ATOM   2030 1HG  GLN B 124     -18.442  -1.194   4.652  1.00  0.00           H  
ATOM   2031 2HG  GLN B 124     -17.829  -0.144   3.344  1.00  0.00           H  
ATOM   2032 1HE2 GLN B 124     -20.820  -2.172   2.246  1.00  0.00           H  
ATOM   2033 2HE2 GLN B 124     -20.512  -1.177   3.630  1.00  0.00           H  
ATOM   2034  N   VAL B 125     -14.365  -2.898   5.919  1.00  0.00           N  
ATOM   2035  CA  VAL B 125     -13.246  -3.814   6.110  1.00  0.00           C  
ATOM   2036  C   VAL B 125     -13.762  -5.248   6.209  1.00  0.00           C  
ATOM   2037  O   VAL B 125     -14.839  -5.490   6.759  1.00  0.00           O  
ATOM   2038  CB  VAL B 125     -12.427  -3.454   7.370  1.00  0.00           C  
ATOM   2039  CG1 VAL B 125     -13.312  -3.485   8.616  1.00  0.00           C  
ATOM   2040  CG2 VAL B 125     -11.244  -4.408   7.528  1.00  0.00           C  
ATOM   2041  H   VAL B 125     -15.168  -2.968   6.528  1.00  0.00           H  
ATOM   2042  HA  VAL B 125     -12.587  -3.740   5.244  1.00  0.00           H  
ATOM   2043  HB  VAL B 125     -12.055  -2.434   7.271  1.00  0.00           H  
ATOM   2044 1HG1 VAL B 125     -12.716  -3.228   9.492  1.00  0.00           H  
ATOM   2045 2HG1 VAL B 125     -14.122  -2.764   8.505  1.00  0.00           H  
ATOM   2046 3HG1 VAL B 125     -13.729  -4.484   8.742  1.00  0.00           H  
ATOM   2047 1HG2 VAL B 125     -10.677  -4.140   8.419  1.00  0.00           H  
ATOM   2048 2HG2 VAL B 125     -11.611  -5.430   7.624  1.00  0.00           H  
ATOM   2049 3HG2 VAL B 125     -10.598  -4.335   6.653  1.00  0.00           H  
ATOM   2050  N   TRP B 126     -13.080  -6.170   5.563  1.00  0.00           N  
ATOM   2051  CA  TRP B 126     -13.292  -7.612   5.634  1.00  0.00           C  
ATOM   2052  C   TRP B 126     -12.070  -8.314   6.216  1.00  0.00           C  
ATOM   2053  O   TRP B 126     -10.936  -8.028   5.824  1.00  0.00           O  
ATOM   2054  CB  TRP B 126     -13.608  -8.178   4.247  1.00  0.00           C  
ATOM   2055  CG  TRP B 126     -14.886  -7.662   3.656  1.00  0.00           C  
ATOM   2056  CD1 TRP B 126     -16.097  -8.297   3.630  1.00  0.00           C  
ATOM   2057  CD2 TRP B 126     -15.078  -6.405   3.000  1.00  0.00           C  
ATOM   2058  NE1 TRP B 126     -17.031  -7.509   2.998  1.00  0.00           N  
ATOM   2059  CE2 TRP B 126     -16.432  -6.343   2.602  1.00  0.00           C  
ATOM   2060  CE3 TRP B 126     -14.236  -5.323   2.710  1.00  0.00           C  
ATOM   2061  CZ2 TRP B 126     -16.963  -5.240   1.929  1.00  0.00           C  
ATOM   2062  CZ3 TRP B 126     -14.766  -4.227   2.041  1.00  0.00           C  
ATOM   2063  CH2 TRP B 126     -16.117  -4.196   1.658  1.00  0.00           C  
ATOM   2064  H   TRP B 126     -12.347  -5.809   4.970  1.00  0.00           H  
ATOM   2065  HA  TRP B 126     -14.141  -7.805   6.290  1.00  0.00           H  
ATOM   2066 1HB  TRP B 126     -12.796  -7.936   3.562  1.00  0.00           H  
ATOM   2067 2HB  TRP B 126     -13.675  -9.264   4.304  1.00  0.00           H  
ATOM   2068  HD1 TRP B 126     -16.293  -9.283   4.049  1.00  0.00           H  
ATOM   2069  HE1 TRP B 126     -18.000  -7.750   2.849  1.00  0.00           H  
ATOM   2070  HE3 TRP B 126     -13.188  -5.340   3.006  1.00  0.00           H  
ATOM   2071  HZ2 TRP B 126     -18.009  -5.195   1.626  1.00  0.00           H  
ATOM   2072  HZ3 TRP B 126     -14.105  -3.389   1.819  1.00  0.00           H  
ATOM   2073  HH2 TRP B 126     -16.499  -3.320   1.132  1.00  0.00           H  
ATOM   2074  N   VAL B 127     -12.294  -9.265   7.172  1.00  0.00           N  
ATOM   2075  CA  VAL B 127     -11.188 -10.028   7.742  1.00  0.00           C  
ATOM   2076  C   VAL B 127     -11.393 -11.517   7.472  1.00  0.00           C  
ATOM   2077  O   VAL B 127     -12.388 -12.101   7.907  1.00  0.00           O  
ATOM   2078  CB  VAL B 127     -11.047  -9.775   9.260  1.00  0.00           C  
ATOM   2079  CG1 VAL B 127      -9.849 -10.536   9.825  1.00  0.00           C  
ATOM   2080  CG2 VAL B 127     -10.915  -8.279   9.541  1.00  0.00           C  
ATOM   2081  H   VAL B 127     -13.234  -9.447   7.493  1.00  0.00           H  
ATOM   2082  HA  VAL B 127     -10.263  -9.711   7.258  1.00  0.00           H  
ATOM   2083  HB  VAL B 127     -11.932 -10.159   9.767  1.00  0.00           H  
ATOM   2084 1HG1 VAL B 127      -9.768 -10.344  10.895  1.00  0.00           H  
ATOM   2085 2HG1 VAL B 127      -9.985 -11.604   9.658  1.00  0.00           H  
ATOM   2086 3HG1 VAL B 127      -8.939 -10.202   9.328  1.00  0.00           H  
ATOM   2087 1HG2 VAL B 127     -10.817  -8.118  10.614  1.00  0.00           H  
ATOM   2088 2HG2 VAL B 127     -10.032  -7.890   9.033  1.00  0.00           H  
ATOM   2089 3HG2 VAL B 127     -11.802  -7.760   9.176  1.00  0.00           H  
ATOM   2090  N   TYR B 128     -10.460 -12.064   6.735  1.00  0.00           N  
ATOM   2091  CA  TYR B 128     -10.515 -13.486   6.417  1.00  0.00           C  
ATOM   2092  C   TYR B 128      -9.569 -14.282   7.308  1.00  0.00           C  
ATOM   2093  O   TYR B 128      -8.414 -13.894   7.499  1.00  0.00           O  
ATOM   2094  CB  TYR B 128     -10.168 -13.722   4.944  1.00  0.00           C  
ATOM   2095  CG  TYR B 128     -11.310 -13.440   3.998  1.00  0.00           C  
ATOM   2096  CD1 TYR B 128     -12.075 -14.478   3.470  1.00  0.00           C  
ATOM   2097  CD2 TYR B 128     -11.625 -12.137   3.630  1.00  0.00           C  
ATOM   2098  CE1 TYR B 128     -13.127 -14.223   2.597  1.00  0.00           C  
ATOM   2099  CE2 TYR B 128     -12.675 -11.870   2.757  1.00  0.00           C  
ATOM   2100  CZ  TYR B 128     -13.419 -12.918   2.247  1.00  0.00           C  
ATOM   2101  OH  TYR B 128     -14.460 -12.660   1.382  1.00  0.00           O  
ATOM   2102  H   TYR B 128      -9.694 -11.510   6.380  1.00  0.00           H  
ATOM   2103  HA  TYR B 128     -11.530 -13.842   6.596  1.00  0.00           H  
ATOM   2104 1HB  TYR B 128      -9.327 -13.087   4.662  1.00  0.00           H  
ATOM   2105 2HB  TYR B 128      -9.858 -14.757   4.805  1.00  0.00           H  
ATOM   2106  HD1 TYR B 128     -11.853 -15.511   3.740  1.00  0.00           H  
ATOM   2107  HD2 TYR B 128     -11.045 -11.303   4.026  1.00  0.00           H  
ATOM   2108  HE1 TYR B 128     -13.714 -15.049   2.195  1.00  0.00           H  
ATOM   2109  HE2 TYR B 128     -12.905 -10.841   2.480  1.00  0.00           H  
ATOM   2110  HH  TYR B 128     -14.531 -11.713   1.242  1.00  0.00           H  
ATOM   2111  N   THR B 129     -10.073 -15.345   7.913  1.00  0.00           N  
ATOM   2112  CA  THR B 129      -9.325 -16.409   8.574  1.00  0.00           C  
ATOM   2113  C   THR B 129      -9.529 -17.739   7.855  1.00  0.00           C  
ATOM   2114  O   THR B 129     -10.519 -18.434   8.091  1.00  0.00           O  
ATOM   2115  CB  THR B 129      -9.742 -16.551  10.049  1.00  0.00           C  
ATOM   2116  OG1 THR B 129      -9.748 -15.257  10.664  1.00  0.00           O  
ATOM   2117  CG2 THR B 129      -8.778 -17.457  10.808  1.00  0.00           C  
ATOM   2118  H   THR B 129     -11.082 -15.391   7.895  1.00  0.00           H  
ATOM   2119  HA  THR B 129      -8.265 -16.158   8.541  1.00  0.00           H  
ATOM   2120  HB  THR B 129     -10.744 -16.977  10.105  1.00  0.00           H  
ATOM   2121  HG1 THR B 129      -9.491 -14.595  10.018  1.00  0.00           H  
ATOM   2122 1HG2 THR B 129      -9.098 -17.539  11.847  1.00  0.00           H  
ATOM   2123 2HG2 THR B 129      -8.772 -18.446  10.351  1.00  0.00           H  
ATOM   2124 3HG2 THR B 129      -7.775 -17.034  10.770  1.00  0.00           H  
ATOM   2125  N   GLY B 130      -8.562 -18.061   6.998  1.00  0.00           N  
ATOM   2126  CA  GLY B 130      -8.824 -19.150   6.071  1.00  0.00           C  
ATOM   2127  C   GLY B 130      -9.933 -18.840   5.084  1.00  0.00           C  
ATOM   2128  O   GLY B 130      -9.886 -17.824   4.387  1.00  0.00           O  
ATOM   2129  H   GLY B 130      -7.669 -17.590   6.964  1.00  0.00           H  
ATOM   2130 1HA  GLY B 130      -7.916 -19.380   5.514  1.00  0.00           H  
ATOM   2131 2HA  GLY B 130      -9.094 -20.046   6.629  1.00  0.00           H  
ATOM   2132  N   ALA B 131     -11.086 -19.619   5.070  1.00  0.00           N  
ATOM   2133  CA  ALA B 131     -12.199 -19.417   4.146  1.00  0.00           C  
ATOM   2134  C   ALA B 131     -13.304 -18.586   4.791  1.00  0.00           C  
ATOM   2135  O   ALA B 131     -14.210 -18.108   4.104  1.00  0.00           O  
ATOM   2136  CB  ALA B 131     -12.752 -20.761   3.679  1.00  0.00           C  
ATOM   2137  H   ALA B 131     -11.139 -20.366   5.748  1.00  0.00           H  
ATOM   2138  HA  ALA B 131     -11.826 -18.869   3.281  1.00  0.00           H  
ATOM   2139 1HB  ALA B 131     -13.581 -20.594   2.991  1.00  0.00           H  
ATOM   2140 2HB  ALA B 131     -11.966 -21.321   3.172  1.00  0.00           H  
ATOM   2141 3HB  ALA B 131     -13.104 -21.328   4.539  1.00  0.00           H  
ATOM   2142  N   SER B 132     -13.206 -18.437   6.183  1.00  0.00           N  
ATOM   2143  CA  SER B 132     -14.212 -17.702   6.943  1.00  0.00           C  
ATOM   2144  C   SER B 132     -13.975 -16.198   6.864  1.00  0.00           C  
ATOM   2145  O   SER B 132     -12.830 -15.742   6.902  1.00  0.00           O  
ATOM   2146  CB  SER B 132     -14.213 -18.151   8.405  1.00  0.00           C  
ATOM   2147  OG  SER B 132     -14.591 -19.512   8.513  1.00  0.00           O  
ATOM   2148  H   SER B 132     -12.423 -18.847   6.671  1.00  0.00           H  
ATOM   2149  HA  SER B 132     -15.192 -17.912   6.513  1.00  0.00           H  
ATOM   2150 1HB  SER B 132     -13.219 -18.010   8.830  1.00  0.00           H  
ATOM   2151 2HB  SER B 132     -14.903 -17.531   8.975  1.00  0.00           H  
ATOM   2152  HG  SER B 132     -14.755 -19.813   7.616  1.00  0.00           H  
ATOM   2153  N   VAL B 133     -15.177 -15.461   6.785  1.00  0.00           N  
ATOM   2154  CA  VAL B 133     -15.036 -14.015   6.652  1.00  0.00           C  
ATOM   2155  C   VAL B 133     -15.829 -13.315   7.752  1.00  0.00           C  
ATOM   2156  O   VAL B 133     -16.950 -13.718   8.071  1.00  0.00           O  
ATOM   2157  CB  VAL B 133     -15.504 -13.525   5.263  1.00  0.00           C  
ATOM   2158  CG1 VAL B 133     -16.977 -13.862   5.040  1.00  0.00           C  
ATOM   2159  CG2 VAL B 133     -15.269 -12.022   5.121  1.00  0.00           C  
ATOM   2160  H   VAL B 133     -16.102 -15.864   6.814  1.00  0.00           H  
ATOM   2161  HA  VAL B 133     -13.982 -13.758   6.765  1.00  0.00           H  
ATOM   2162  HB  VAL B 133     -14.940 -14.051   4.493  1.00  0.00           H  
ATOM   2163 1HG1 VAL B 133     -17.286 -13.509   4.056  1.00  0.00           H  
ATOM   2164 2HG1 VAL B 133     -17.116 -14.941   5.097  1.00  0.00           H  
ATOM   2165 3HG1 VAL B 133     -17.581 -13.376   5.806  1.00  0.00           H  
ATOM   2166 1HG2 VAL B 133     -15.603 -11.693   4.137  1.00  0.00           H  
ATOM   2167 2HG2 VAL B 133     -15.829 -11.492   5.891  1.00  0.00           H  
ATOM   2168 3HG2 VAL B 133     -14.206 -11.808   5.233  1.00  0.00           H  
ATOM   2169  N   LEU B 134     -15.173 -12.398   8.481  1.00  0.00           N  
ATOM   2170  CA  LEU B 134     -15.804 -11.411   9.349  1.00  0.00           C  
ATOM   2171  C   LEU B 134     -15.975 -10.080   8.624  1.00  0.00           C  
ATOM   2172  O   LEU B 134     -14.994  -9.476   8.185  1.00  0.00           O  
ATOM   2173  CB  LEU B 134     -14.977 -11.209  10.622  1.00  0.00           C  
ATOM   2174  CG  LEU B 134     -15.524 -10.201  11.633  1.00  0.00           C  
ATOM   2175  CD1 LEU B 134     -16.839 -10.700  12.222  1.00  0.00           C  
ATOM   2176  CD2 LEU B 134     -14.503  -9.941  12.736  1.00  0.00           C  
ATOM   2177  H   LEU B 134     -14.166 -12.414   8.405  1.00  0.00           H  
ATOM   2178  HA  LEU B 134     -16.791 -11.778   9.630  1.00  0.00           H  
ATOM   2179 1HB  LEU B 134     -14.887 -12.166  11.133  1.00  0.00           H  
ATOM   2180 2HB  LEU B 134     -13.978 -10.877  10.339  1.00  0.00           H  
ATOM   2181  HG  LEU B 134     -15.744  -9.261  11.127  1.00  0.00           H  
ATOM   2182 1HD1 LEU B 134     -17.216  -9.971  12.940  1.00  0.00           H  
ATOM   2183 2HD1 LEU B 134     -17.569 -10.832  11.423  1.00  0.00           H  
ATOM   2184 3HD1 LEU B 134     -16.674 -11.652  12.725  1.00  0.00           H  
ATOM   2185 1HD2 LEU B 134     -14.910  -9.220  13.446  1.00  0.00           H  
ATOM   2186 2HD2 LEU B 134     -14.281 -10.874  13.254  1.00  0.00           H  
ATOM   2187 3HD2 LEU B 134     -13.588  -9.542  12.298  1.00  0.00           H  
ATOM   2188  N   GLY B 135     -17.121  -9.545   8.298  1.00  0.00           N  
ATOM   2189  CA  GLY B 135     -17.371  -8.319   7.558  1.00  0.00           C  
ATOM   2190  C   GLY B 135     -18.469  -8.460   6.522  1.00  0.00           C  
ATOM   2191  O   GLY B 135     -19.067  -9.530   6.385  1.00  0.00           O  
ATOM   2192  H   GLY B 135     -17.905 -10.091   8.625  1.00  0.00           H  
ATOM   2193 1HA  GLY B 135     -17.646  -7.525   8.252  1.00  0.00           H  
ATOM   2194 2HA  GLY B 135     -16.457  -8.004   7.056  1.00  0.00           H  
ATOM   2195  N   PRO B 136     -18.947  -7.421   5.901  1.00  0.00           N  
ATOM   2196  CA  PRO B 136     -18.296  -6.110   5.965  1.00  0.00           C  
ATOM   2197  C   PRO B 136     -18.542  -5.393   7.291  1.00  0.00           C  
ATOM   2198  O   PRO B 136     -19.647  -5.456   7.835  1.00  0.00           O  
ATOM   2199  CB  PRO B 136     -18.932  -5.343   4.803  1.00  0.00           C  
ATOM   2200  CG  PRO B 136     -20.279  -5.967   4.626  1.00  0.00           C  
ATOM   2201  CD  PRO B 136     -20.194  -7.410   5.035  1.00  0.00           C  
ATOM   2202  HA  PRO B 136     -17.215  -6.235   5.806  1.00  0.00           H  
ATOM   2203 1HB  PRO B 136     -18.992  -4.272   5.047  1.00  0.00           H  
ATOM   2204 2HB  PRO B 136     -18.304  -5.433   3.904  1.00  0.00           H  
ATOM   2205 1HG  PRO B 136     -21.026  -5.436   5.234  1.00  0.00           H  
ATOM   2206 2HG  PRO B 136     -20.603  -5.881   3.578  1.00  0.00           H  
ATOM   2207 1HD  PRO B 136     -21.096  -7.685   5.602  1.00  0.00           H  
ATOM   2208 2HD  PRO B 136     -20.092  -8.040   4.139  1.00  0.00           H  
ATOM   2209  N   ARG B 137     -17.503  -4.779   7.933  1.00  0.00           N  
ATOM   2210  CA  ARG B 137     -17.609  -3.871   9.071  1.00  0.00           C  
ATOM   2211  C   ARG B 137     -17.173  -2.461   8.689  1.00  0.00           C  
ATOM   2212  O   ARG B 137     -16.328  -2.284   7.808  1.00  0.00           O  
ATOM   2213  CB  ARG B 137     -16.770  -4.380  10.245  1.00  0.00           C  
ATOM   2214  CG  ARG B 137     -17.220  -5.728  10.786  1.00  0.00           C  
ATOM   2215  CD  ARG B 137     -16.487  -6.094  12.069  1.00  0.00           C  
ATOM   2216  NE  ARG B 137     -15.052  -6.250  11.844  1.00  0.00           N  
ATOM   2217  CZ  ARG B 137     -14.181  -6.658  12.763  1.00  0.00           C  
ATOM   2218  NH1 ARG B 137     -14.584  -6.960  13.992  1.00  0.00           N  
ATOM   2219  NH2 ARG B 137     -12.898  -6.764  12.451  1.00  0.00           N  
ATOM   2220  H   ARG B 137     -16.590  -4.995   7.560  1.00  0.00           H  
ATOM   2221  HA  ARG B 137     -18.653  -3.827   9.383  1.00  0.00           H  
ATOM   2222 1HB  ARG B 137     -15.729  -4.469   9.937  1.00  0.00           H  
ATOM   2223 2HB  ARG B 137     -16.809  -3.657  11.060  1.00  0.00           H  
ATOM   2224 1HG  ARG B 137     -18.289  -5.696  10.999  1.00  0.00           H  
ATOM   2225 2HG  ARG B 137     -17.021  -6.503  10.045  1.00  0.00           H  
ATOM   2226 1HD  ARG B 137     -16.635  -5.308  12.809  1.00  0.00           H  
ATOM   2227 2HD  ARG B 137     -16.878  -7.034  12.456  1.00  0.00           H  
ATOM   2228  HE  ARG B 137     -14.694  -6.032  10.924  1.00  0.00           H  
ATOM   2229 1HH1 ARG B 137     -15.561  -6.881  14.237  1.00  0.00           H  
ATOM   2230 2HH1 ARG B 137     -13.914  -7.269  14.681  1.00  0.00           H  
ATOM   2231 1HH2 ARG B 137     -12.584  -6.535  11.518  1.00  0.00           H  
ATOM   2232 2HH2 ARG B 137     -12.234  -7.073  13.145  1.00  0.00           H  
ATOM   2233  N   ARG B 138     -17.768  -1.497   9.349  1.00  0.00           N  
ATOM   2234  CA  ARG B 138     -17.331  -0.120   9.145  1.00  0.00           C  
ATOM   2235  C   ARG B 138     -15.960   0.118   9.770  1.00  0.00           C  
ATOM   2236  O   ARG B 138     -15.607  -0.519  10.764  1.00  0.00           O  
ATOM   2237  CB  ARG B 138     -18.350   0.861   9.728  1.00  0.00           C  
ATOM   2238  CG  ARG B 138     -19.683   0.872   8.997  1.00  0.00           C  
ATOM   2239  CD  ARG B 138     -20.628   1.924   9.561  1.00  0.00           C  
ATOM   2240  NE  ARG B 138     -21.884   1.974   8.818  1.00  0.00           N  
ATOM   2241  CZ  ARG B 138     -22.886   2.809   9.079  1.00  0.00           C  
ATOM   2242  NH1 ARG B 138     -22.797   3.685  10.074  1.00  0.00           N  
ATOM   2243  NH2 ARG B 138     -23.985   2.770   8.340  1.00  0.00           N  
ATOM   2244  H   ARG B 138     -18.521  -1.683   9.995  1.00  0.00           H  
ATOM   2245  HA  ARG B 138     -17.248   0.062   8.073  1.00  0.00           H  
ATOM   2246 1HB  ARG B 138     -18.538   0.613  10.772  1.00  0.00           H  
ATOM   2247 2HB  ARG B 138     -17.940   1.871   9.701  1.00  0.00           H  
ATOM   2248 1HG  ARG B 138     -19.518   1.091   7.942  1.00  0.00           H  
ATOM   2249 2HG  ARG B 138     -20.160  -0.104   9.095  1.00  0.00           H  
ATOM   2250 1HD  ARG B 138     -20.854   1.690  10.601  1.00  0.00           H  
ATOM   2251 2HD  ARG B 138     -20.157   2.904   9.504  1.00  0.00           H  
ATOM   2252  HE  ARG B 138     -22.002   1.327   8.049  1.00  0.00           H  
ATOM   2253 1HH1 ARG B 138     -21.962   3.722  10.642  1.00  0.00           H  
ATOM   2254 2HH1 ARG B 138     -23.564   4.314  10.263  1.00  0.00           H  
ATOM   2255 1HH2 ARG B 138     -24.060   2.107   7.581  1.00  0.00           H  
ATOM   2256 2HH2 ARG B 138     -24.747   3.402   8.535  1.00  0.00           H  
ATOM   2257  N   LEU B 139     -15.179   1.140   9.211  1.00  0.00           N  
ATOM   2258  CA  LEU B 139     -13.828   1.411   9.689  1.00  0.00           C  
ATOM   2259  C   LEU B 139     -13.851   1.911  11.129  1.00  0.00           C  
ATOM   2260  O   LEU B 139     -12.870   1.757  11.860  1.00  0.00           O  
ATOM   2261  CB  LEU B 139     -13.139   2.441   8.790  1.00  0.00           C  
ATOM   2262  CG  LEU B 139     -12.793   1.981   7.372  1.00  0.00           C  
ATOM   2263  CD1 LEU B 139     -12.040   3.078   6.628  1.00  0.00           C  
ATOM   2264  CD2 LEU B 139     -11.974   0.695   7.412  1.00  0.00           C  
ATOM   2265  H   LEU B 139     -15.558   1.702   8.462  1.00  0.00           H  
ATOM   2266  HA  LEU B 139     -13.257   0.483   9.657  1.00  0.00           H  
ATOM   2267 1HB  LEU B 139     -13.786   3.312   8.700  1.00  0.00           H  
ATOM   2268 2HB  LEU B 139     -12.210   2.752   9.267  1.00  0.00           H  
ATOM   2269  HG  LEU B 139     -13.712   1.798   6.814  1.00  0.00           H  
ATOM   2270 1HD1 LEU B 139     -11.801   2.736   5.621  1.00  0.00           H  
ATOM   2271 2HD1 LEU B 139     -12.662   3.971   6.569  1.00  0.00           H  
ATOM   2272 3HD1 LEU B 139     -11.119   3.312   7.160  1.00  0.00           H  
ATOM   2273 1HD2 LEU B 139     -11.738   0.382   6.394  1.00  0.00           H  
ATOM   2274 2HD2 LEU B 139     -11.049   0.870   7.962  1.00  0.00           H  
ATOM   2275 3HD2 LEU B 139     -12.549  -0.087   7.908  1.00  0.00           H  
ATOM   2276  N   ASP B 140     -14.990   2.427  11.568  1.00  0.00           N  
ATOM   2277  CA  ASP B 140     -15.077   2.937  12.932  1.00  0.00           C  
ATOM   2278  C   ASP B 140     -14.995   1.801  13.949  1.00  0.00           C  
ATOM   2279  O   ASP B 140     -14.618   2.019  15.103  1.00  0.00           O  
ATOM   2280  CB  ASP B 140     -16.374   3.725  13.129  1.00  0.00           C  
ATOM   2281  CG  ASP B 140     -17.617   2.905  12.837  1.00  0.00           C  
ATOM   2282  OD1 ASP B 140     -17.510   1.848  12.177  1.00  0.00           O  
ATOM   2283  OD2 ASP B 140     -18.715   3.320  13.267  1.00  0.00           O  
ATOM   2284  H   ASP B 140     -15.804   2.474  10.972  1.00  0.00           H  
ATOM   2285  HA  ASP B 140     -14.234   3.606  13.106  1.00  0.00           H  
ATOM   2286 1HB  ASP B 140     -16.429   4.085  14.157  1.00  0.00           H  
ATOM   2287 2HB  ASP B 140     -16.372   4.598  12.476  1.00  0.00           H  
ATOM   2288  N   LYS B 141     -15.379   0.638  13.502  1.00  0.00           N  
ATOM   2289  CA  LYS B 141     -15.279  -0.527  14.376  1.00  0.00           C  
ATOM   2290  C   LYS B 141     -13.822  -0.844  14.704  1.00  0.00           C  
ATOM   2291  O   LYS B 141     -13.539  -1.562  15.665  1.00  0.00           O  
ATOM   2292  CB  LYS B 141     -15.947  -1.742  13.731  1.00  0.00           C  
ATOM   2293  CG  LYS B 141     -17.456  -1.613  13.584  1.00  0.00           C  
ATOM   2294  CD  LYS B 141     -18.144  -1.531  14.941  1.00  0.00           C  
ATOM   2295  CE  LYS B 141     -19.659  -1.469  14.797  1.00  0.00           C  
ATOM   2296  NZ  LYS B 141     -20.333  -1.280  16.116  1.00  0.00           N  
ATOM   2297  H   LYS B 141     -15.744   0.522  12.567  1.00  0.00           H  
ATOM   2298  HA  LYS B 141     -15.793  -0.303  15.311  1.00  0.00           H  
ATOM   2299 1HB  LYS B 141     -15.523  -1.907  12.740  1.00  0.00           H  
ATOM   2300 2HB  LYS B 141     -15.740  -2.631  14.328  1.00  0.00           H  
ATOM   2301 1HG  LYS B 141     -17.691  -0.713  13.014  1.00  0.00           H  
ATOM   2302 2HG  LYS B 141     -17.844  -2.476  13.043  1.00  0.00           H  
ATOM   2303 1HD  LYS B 141     -17.881  -2.406  15.536  1.00  0.00           H  
ATOM   2304 2HD  LYS B 141     -17.804  -0.640  15.468  1.00  0.00           H  
ATOM   2305 1HE  LYS B 141     -19.928  -0.642  14.141  1.00  0.00           H  
ATOM   2306 2HE  LYS B 141     -20.020  -2.393  14.346  1.00  0.00           H  
ATOM   2307 1HZ  LYS B 141     -21.334  -1.244  15.981  1.00  0.00           H  
ATOM   2308 2HZ  LYS B 141     -20.103  -2.052  16.726  1.00  0.00           H  
ATOM   2309 3HZ  LYS B 141     -20.019  -0.416  16.534  1.00  0.00           H  
ATOM   2310  N   LEU B 142     -12.879  -0.303  13.932  1.00  0.00           N  
ATOM   2311  CA  LEU B 142     -11.450  -0.481  14.160  1.00  0.00           C  
ATOM   2312  C   LEU B 142     -10.862   0.722  14.891  1.00  0.00           C  
ATOM   2313  O   LEU B 142      -9.657   0.770  15.147  1.00  0.00           O  
ATOM   2314  CB  LEU B 142     -10.717  -0.694  12.833  1.00  0.00           C  
ATOM   2315  CG  LEU B 142     -11.129  -1.923  12.021  1.00  0.00           C  
ATOM   2316  CD1 LEU B 142     -10.322  -1.998  10.728  1.00  0.00           C  
ATOM   2317  CD2 LEU B 142     -10.948  -3.193  12.845  1.00  0.00           C  
ATOM   2318  H   LEU B 142     -13.186   0.258  13.151  1.00  0.00           H  
ATOM   2319  HA  LEU B 142     -11.307  -1.364  14.782  1.00  0.00           H  
ATOM   2320 1HB  LEU B 142     -10.877   0.180  12.204  1.00  0.00           H  
ATOM   2321 2HB  LEU B 142      -9.650  -0.780  13.035  1.00  0.00           H  
ATOM   2322  HG  LEU B 142     -12.177  -1.834  11.733  1.00  0.00           H  
ATOM   2323 1HD1 LEU B 142     -10.626  -2.877  10.160  1.00  0.00           H  
ATOM   2324 2HD1 LEU B 142     -10.503  -1.103  10.133  1.00  0.00           H  
ATOM   2325 3HD1 LEU B 142      -9.261  -2.068  10.965  1.00  0.00           H  
ATOM   2326 1HD2 LEU B 142     -11.247  -4.058  12.252  1.00  0.00           H  
ATOM   2327 2HD2 LEU B 142      -9.901  -3.294  13.132  1.00  0.00           H  
ATOM   2328 3HD2 LEU B 142     -11.566  -3.137  13.741  1.00  0.00           H  
ATOM   2329  N   GLY B 143     -11.694   1.715  15.248  1.00  0.00           N  
ATOM   2330  CA  GLY B 143     -11.230   2.881  15.982  1.00  0.00           C  
ATOM   2331  C   GLY B 143     -10.845   4.039  15.081  1.00  0.00           C  
ATOM   2332  O   GLY B 143     -10.202   4.993  15.527  1.00  0.00           O  
ATOM   2333  H   GLY B 143     -12.670   1.647  14.998  1.00  0.00           H  
ATOM   2334 1HA  GLY B 143     -12.011   3.215  16.666  1.00  0.00           H  
ATOM   2335 2HA  GLY B 143     -10.367   2.609  16.589  1.00  0.00           H  
ATOM   2336  N   LEU B 144     -11.145   3.917  13.712  1.00  0.00           N  
ATOM   2337  CA  LEU B 144     -10.899   5.018  12.787  1.00  0.00           C  
ATOM   2338  C   LEU B 144     -12.048   6.020  12.818  1.00  0.00           C  
ATOM   2339  O   LEU B 144     -13.202   5.641  13.030  1.00  0.00           O  
ATOM   2340  CB  LEU B 144     -10.705   4.489  11.364  1.00  0.00           C  
ATOM   2341  CG  LEU B 144      -9.405   3.729  11.094  1.00  0.00           C  
ATOM   2342  CD1 LEU B 144      -9.485   3.001   9.756  1.00  0.00           C  
ATOM   2343  CD2 LEU B 144      -8.214   4.681  11.120  1.00  0.00           C  
ATOM   2344  H   LEU B 144     -11.537   3.056  13.359  1.00  0.00           H  
ATOM   2345  HA  LEU B 144      -9.989   5.531  13.095  1.00  0.00           H  
ATOM   2346 1HB  LEU B 144     -11.529   3.818  11.128  1.00  0.00           H  
ATOM   2347 2HB  LEU B 144     -10.740   5.331  10.673  1.00  0.00           H  
ATOM   2348  HG  LEU B 144      -9.264   2.965  11.859  1.00  0.00           H  
ATOM   2349 1HD1 LEU B 144      -8.553   2.465   9.577  1.00  0.00           H  
ATOM   2350 2HD1 LEU B 144     -10.313   2.292   9.777  1.00  0.00           H  
ATOM   2351 3HD1 LEU B 144      -9.646   3.724   8.958  1.00  0.00           H  
ATOM   2352 1HD2 LEU B 144      -7.297   4.123  10.927  1.00  0.00           H  
ATOM   2353 2HD2 LEU B 144      -8.342   5.445  10.353  1.00  0.00           H  
ATOM   2354 3HD2 LEU B 144      -8.150   5.157  12.099  1.00  0.00           H  
ATOM   2355  N   GLY B 145     -11.728   7.299  12.742  1.00  0.00           N  
ATOM   2356  CA  GLY B 145     -12.727   8.355  12.764  1.00  0.00           C  
ATOM   2357  C   GLY B 145     -13.690   8.290  11.593  1.00  0.00           C  
ATOM   2358  O   GLY B 145     -13.394   7.665  10.573  1.00  0.00           O  
ATOM   2359  H   GLY B 145     -10.752   7.547  12.666  1.00  0.00           H  
ATOM   2360 1HA  GLY B 145     -13.299   8.296  13.690  1.00  0.00           H  
ATOM   2361 2HA  GLY B 145     -12.231   9.325  12.755  1.00  0.00           H  
ATOM   2362  N   ALA B 146     -14.841   8.845  11.671  1.00  0.00           N  
ATOM   2363  CA  ALA B 146     -15.881   8.866  10.646  1.00  0.00           C  
ATOM   2364  C   ALA B 146     -15.406   9.602   9.396  1.00  0.00           C  
ATOM   2365  O   ALA B 146     -15.936   9.388   8.303  1.00  0.00           O  
ATOM   2366  CB  ALA B 146     -17.152   9.514  11.191  1.00  0.00           C  
ATOM   2367  H   ALA B 146     -15.010   9.308  12.553  1.00  0.00           H  
ATOM   2368  HA  ALA B 146     -16.102   7.836  10.367  1.00  0.00           H  
ATOM   2369 1HB  ALA B 146     -17.918   9.522  10.415  1.00  0.00           H  
ATOM   2370 2HB  ALA B 146     -17.511   8.946  12.049  1.00  0.00           H  
ATOM   2371 3HB  ALA B 146     -16.936  10.536  11.498  1.00  0.00           H  
ATOM   2372  N   ASP B 147     -14.395  10.404   9.553  1.00  0.00           N  
ATOM   2373  CA  ASP B 147     -13.886  11.228   8.462  1.00  0.00           C  
ATOM   2374  C   ASP B 147     -12.937  10.432   7.568  1.00  0.00           C  
ATOM   2375  O   ASP B 147     -12.525  10.911   6.510  1.00  0.00           O  
ATOM   2376  CB  ASP B 147     -13.175  12.467   9.012  1.00  0.00           C  
ATOM   2377  CG  ASP B 147     -12.023  12.126   9.941  1.00  0.00           C  
ATOM   2378  OD1 ASP B 147     -12.210  11.311  10.870  1.00  0.00           O  
ATOM   2379  OD2 ASP B 147     -10.920  12.679   9.743  1.00  0.00           O  
ATOM   2380  H   ASP B 147     -13.950  10.457  10.458  1.00  0.00           H  
ATOM   2381  HA  ASP B 147     -14.729  11.553   7.851  1.00  0.00           H  
ATOM   2382 1HB  ASP B 147     -12.790  13.063   8.184  1.00  0.00           H  
ATOM   2383 2HB  ASP B 147     -13.890  13.085   9.556  1.00  0.00           H  
ATOM   2384  N   VAL B 148     -12.553   9.265   7.995  1.00  0.00           N  
ATOM   2385  CA  VAL B 148     -11.674   8.421   7.193  1.00  0.00           C  
ATOM   2386  C   VAL B 148     -12.478   7.740   6.087  1.00  0.00           C  
ATOM   2387  O   VAL B 148     -13.363   6.928   6.365  1.00  0.00           O  
ATOM   2388  CB  VAL B 148     -10.958   7.361   8.060  1.00  0.00           C  
ATOM   2389  CG1 VAL B 148     -10.085   6.455   7.195  1.00  0.00           C  
ATOM   2390  CG2 VAL B 148     -10.120   8.038   9.144  1.00  0.00           C  
ATOM   2391  H   VAL B 148     -12.866   8.933   8.896  1.00  0.00           H  
ATOM   2392  HA  VAL B 148     -10.913   9.053   6.733  1.00  0.00           H  
ATOM   2393  HB  VAL B 148     -11.707   6.723   8.530  1.00  0.00           H  
ATOM   2394 1HG1 VAL B 148      -9.590   5.716   7.826  1.00  0.00           H  
ATOM   2395 2HG1 VAL B 148     -10.707   5.945   6.459  1.00  0.00           H  
ATOM   2396 3HG1 VAL B 148      -9.333   7.055   6.683  1.00  0.00           H  
ATOM   2397 1HG2 VAL B 148      -9.623   7.279   9.747  1.00  0.00           H  
ATOM   2398 2HG2 VAL B 148      -9.372   8.680   8.678  1.00  0.00           H  
ATOM   2399 3HG2 VAL B 148     -10.768   8.640   9.782  1.00  0.00           H  
ATOM   2400  N   ALA B 149     -12.106   8.066   4.856  1.00  0.00           N  
ATOM   2401  CA  ALA B 149     -12.878   7.609   3.703  1.00  0.00           C  
ATOM   2402  C   ALA B 149     -12.436   6.215   3.265  1.00  0.00           C  
ATOM   2403  O   ALA B 149     -13.260   5.397   2.852  1.00  0.00           O  
ATOM   2404  CB  ALA B 149     -12.742   8.595   2.547  1.00  0.00           C  
ATOM   2405  H   ALA B 149     -11.285   8.634   4.704  1.00  0.00           H  
ATOM   2406  HA  ALA B 149     -13.926   7.553   3.998  1.00  0.00           H  
ATOM   2407 1HB  ALA B 149     -13.323   8.240   1.696  1.00  0.00           H  
ATOM   2408 2HB  ALA B 149     -13.112   9.572   2.857  1.00  0.00           H  
ATOM   2409 3HB  ALA B 149     -11.695   8.678   2.262  1.00  0.00           H  
ATOM   2410  N   GLN B 150     -11.154   5.986   3.459  1.00  0.00           N  
ATOM   2411  CA  GLN B 150     -10.603   4.707   3.023  1.00  0.00           C  
ATOM   2412  C   GLN B 150      -9.240   4.450   3.659  1.00  0.00           C  
ATOM   2413  O   GLN B 150      -8.566   5.385   4.096  1.00  0.00           O  
ATOM   2414  CB  GLN B 150     -10.486   4.665   1.498  1.00  0.00           C  
ATOM   2415  CG  GLN B 150      -9.492   5.668   0.929  1.00  0.00           C  
ATOM   2416  CD  GLN B 150      -9.470   5.676  -0.588  1.00  0.00           C  
ATOM   2417  OE1 GLN B 150      -9.900   4.715  -1.234  1.00  0.00           O  
ATOM   2418  NE2 GLN B 150      -8.968   6.761  -1.168  1.00  0.00           N  
ATOM   2419  H   GLN B 150     -10.543   6.661   3.896  1.00  0.00           H  
ATOM   2420  HA  GLN B 150     -11.278   3.913   3.342  1.00  0.00           H  
ATOM   2421 1HB  GLN B 150     -10.179   3.667   1.184  1.00  0.00           H  
ATOM   2422 2HB  GLN B 150     -11.461   4.863   1.053  1.00  0.00           H  
ATOM   2423 1HG  GLN B 150      -9.764   6.667   1.269  1.00  0.00           H  
ATOM   2424 2HG  GLN B 150      -8.492   5.413   1.281  1.00  0.00           H  
ATOM   2425 1HE2 GLN B 150      -8.928   6.822  -2.166  1.00  0.00           H  
ATOM   2426 2HE2 GLN B 150      -8.630   7.517  -0.608  1.00  0.00           H  
ATOM   2427  N   VAL B 151      -8.826   3.198   3.664  1.00  0.00           N  
ATOM   2428  CA  VAL B 151      -7.493   2.765   4.069  1.00  0.00           C  
ATOM   2429  C   VAL B 151      -6.659   2.437   2.833  1.00  0.00           C  
ATOM   2430  O   VAL B 151      -7.008   1.541   2.061  1.00  0.00           O  
ATOM   2431  CB  VAL B 151      -7.554   1.542   5.011  1.00  0.00           C  
ATOM   2432  CG1 VAL B 151      -6.148   1.044   5.342  1.00  0.00           C  
ATOM   2433  CG2 VAL B 151      -8.315   1.891   6.288  1.00  0.00           C  
ATOM   2434  H   VAL B 151      -9.497   2.507   3.362  1.00  0.00           H  
ATOM   2435  HA  VAL B 151      -7.012   3.583   4.607  1.00  0.00           H  
ATOM   2436  HB  VAL B 151      -8.065   0.726   4.500  1.00  0.00           H  
ATOM   2437 1HG1 VAL B 151      -6.214   0.182   6.006  1.00  0.00           H  
ATOM   2438 2HG1 VAL B 151      -5.639   0.755   4.423  1.00  0.00           H  
ATOM   2439 3HG1 VAL B 151      -5.587   1.838   5.834  1.00  0.00           H  
ATOM   2440 1HG2 VAL B 151      -8.350   1.019   6.941  1.00  0.00           H  
ATOM   2441 2HG2 VAL B 151      -7.809   2.709   6.801  1.00  0.00           H  
ATOM   2442 3HG2 VAL B 151      -9.331   2.195   6.035  1.00  0.00           H  
ATOM   2443  N   THR B 152      -5.612   3.176   2.589  1.00  0.00           N  
ATOM   2444  CA  THR B 152      -4.861   3.085   1.342  1.00  0.00           C  
ATOM   2445  C   THR B 152      -3.614   2.224   1.522  1.00  0.00           C  
ATOM   2446  O   THR B 152      -2.964   1.851   0.543  1.00  0.00           O  
ATOM   2447  CB  THR B 152      -4.455   4.480   0.832  1.00  0.00           C  
ATOM   2448  OG1 THR B 152      -3.779   5.188   1.879  1.00  0.00           O  
ATOM   2449  CG2 THR B 152      -5.676   5.284   0.397  1.00  0.00           C  
ATOM   2450  H   THR B 152      -5.315   3.835   3.295  1.00  0.00           H  
ATOM   2451  HA  THR B 152      -5.496   2.617   0.589  1.00  0.00           H  
ATOM   2452  HB  THR B 152      -3.782   4.375  -0.018  1.00  0.00           H  
ATOM   2453  HG1 THR B 152      -3.732   4.633   2.661  1.00  0.00           H  
ATOM   2454 1HG2 THR B 152      -5.358   6.264   0.041  1.00  0.00           H  
ATOM   2455 2HG2 THR B 152      -6.192   4.756  -0.405  1.00  0.00           H  
ATOM   2456 3HG2 THR B 152      -6.351   5.407   1.243  1.00  0.00           H  
ATOM   2457  N   GLY B 153      -3.326   1.695   2.735  1.00  0.00           N  
ATOM   2458  CA  GLY B 153      -2.201   0.799   2.945  1.00  0.00           C  
ATOM   2459  C   GLY B 153      -1.945   0.495   4.409  1.00  0.00           C  
ATOM   2460  O   GLY B 153      -2.575   1.083   5.290  1.00  0.00           O  
ATOM   2461  H   GLY B 153      -3.917   1.935   3.518  1.00  0.00           H  
ATOM   2462 1HA  GLY B 153      -2.380  -0.139   2.420  1.00  0.00           H  
ATOM   2463 2HA  GLY B 153      -1.301   1.239   2.518  1.00  0.00           H  
ATOM   2464  N   ALA B 154      -1.129  -0.474   4.706  1.00  0.00           N  
ATOM   2465  CA  ALA B 154      -0.720  -0.873   6.050  1.00  0.00           C  
ATOM   2466  C   ALA B 154       0.724  -1.368   6.060  1.00  0.00           C  
ATOM   2467  O   ALA B 154       1.200  -1.933   5.073  1.00  0.00           O  
ATOM   2468  CB  ALA B 154      -1.653  -1.953   6.591  1.00  0.00           C  
ATOM   2469  H   ALA B 154      -0.762  -0.977   3.911  1.00  0.00           H  
ATOM   2470  HA  ALA B 154      -0.781   0.003   6.697  1.00  0.00           H  
ATOM   2471 1HB  ALA B 154      -1.335  -2.240   7.593  1.00  0.00           H  
ATOM   2472 2HB  ALA B 154      -2.672  -1.567   6.630  1.00  0.00           H  
ATOM   2473 3HB  ALA B 154      -1.619  -2.823   5.937  1.00  0.00           H  
ATOM   2474  N   LEU B 155       1.471  -1.072   7.159  1.00  0.00           N  
ATOM   2475  CA  LEU B 155       2.828  -1.546   7.407  1.00  0.00           C  
ATOM   2476  C   LEU B 155       2.959  -2.105   8.820  1.00  0.00           C  
ATOM   2477  O   LEU B 155       2.320  -1.608   9.750  1.00  0.00           O  
ATOM   2478  CB  LEU B 155       3.838  -0.414   7.198  1.00  0.00           C  
ATOM   2479  CG  LEU B 155       3.862   0.226   5.809  1.00  0.00           C  
ATOM   2480  CD1 LEU B 155       4.834   1.401   5.784  1.00  0.00           C  
ATOM   2481  CD2 LEU B 155       4.235  -0.807   4.751  1.00  0.00           C  
ATOM   2482  H   LEU B 155       1.026  -0.475   7.841  1.00  0.00           H  
ATOM   2483  HA  LEU B 155       3.050  -2.345   6.700  1.00  0.00           H  
ATOM   2484 1HB  LEU B 155       3.627   0.376   7.917  1.00  0.00           H  
ATOM   2485 2HB  LEU B 155       4.838  -0.799   7.396  1.00  0.00           H  
ATOM   2486  HG  LEU B 155       2.876   0.630   5.577  1.00  0.00           H  
ATOM   2487 1HD1 LEU B 155       4.840   1.847   4.789  1.00  0.00           H  
ATOM   2488 2HD1 LEU B 155       4.521   2.148   6.513  1.00  0.00           H  
ATOM   2489 3HD1 LEU B 155       5.835   1.050   6.030  1.00  0.00           H  
ATOM   2490 1HD2 LEU B 155       4.246  -0.334   3.769  1.00  0.00           H  
ATOM   2491 2HD2 LEU B 155       5.223  -1.212   4.970  1.00  0.00           H  
ATOM   2492 3HD2 LEU B 155       3.503  -1.614   4.757  1.00  0.00           H  
ATOM   2493  N   ARG B 156       3.733  -3.103   8.810  1.00  0.00           N  
ATOM   2494  CA  ARG B 156       4.104  -3.566  10.143  1.00  0.00           C  
ATOM   2495  C   ARG B 156       4.976  -2.539  10.856  1.00  0.00           C  
ATOM   2496  O   ARG B 156       5.879  -1.956  10.252  1.00  0.00           O  
ATOM   2497  CB  ARG B 156       4.835  -4.908  10.062  1.00  0.00           C  
ATOM   2498  CG  ARG B 156       5.144  -5.524  11.418  1.00  0.00           C  
ATOM   2499  CD  ARG B 156       5.857  -6.862  11.280  1.00  0.00           C  
ATOM   2500  NE  ARG B 156       6.271  -7.388  12.578  1.00  0.00           N  
ATOM   2501  CZ  ARG B 156       7.038  -8.460  12.751  1.00  0.00           C  
ATOM   2502  NH1 ARG B 156       7.492  -9.146  11.707  1.00  0.00           N  
ATOM   2503  NH2 ARG B 156       7.355  -8.852  13.977  1.00  0.00           N  
ATOM   2504  H   ARG B 156       4.100  -3.585   8.002  1.00  0.00           H  
ATOM   2505  HA  ARG B 156       3.194  -3.700  10.728  1.00  0.00           H  
ATOM   2506 1HB  ARG B 156       4.232  -5.617   9.497  1.00  0.00           H  
ATOM   2507 2HB  ARG B 156       5.775  -4.778   9.526  1.00  0.00           H  
ATOM   2508 1HG  ARG B 156       5.786  -4.850  11.986  1.00  0.00           H  
ATOM   2509 2HG  ARG B 156       4.214  -5.686  11.965  1.00  0.00           H  
ATOM   2510 1HD  ARG B 156       5.187  -7.585  10.815  1.00  0.00           H  
ATOM   2511 2HD  ARG B 156       6.745  -6.739  10.661  1.00  0.00           H  
ATOM   2512  HE  ARG B 156       5.952  -6.902  13.406  1.00  0.00           H  
ATOM   2513 1HH1 ARG B 156       7.255  -8.854  10.769  1.00  0.00           H  
ATOM   2514 2HH1 ARG B 156       8.074  -9.959  11.851  1.00  0.00           H  
ATOM   2515 1HH2 ARG B 156       7.014  -8.336  14.777  1.00  0.00           H  
ATOM   2516 2HH2 ARG B 156       7.937  -9.665  14.112  1.00  0.00           H  
ATOM   2517  N   SER B 157       4.671  -2.219  12.083  1.00  0.00           N  
ATOM   2518  CA  SER B 157       5.498  -1.354  12.918  1.00  0.00           C  
ATOM   2519  C   SER B 157       6.182  -2.146  14.027  1.00  0.00           C  
ATOM   2520  O   SER B 157       6.788  -3.189  13.769  1.00  0.00           O  
ATOM   2521  CB  SER B 157       4.657  -0.232  13.526  1.00  0.00           C  
ATOM   2522  OG  SER B 157       5.458   0.621  14.325  1.00  0.00           O  
ATOM   2523  H   SER B 157       3.815  -2.597  12.463  1.00  0.00           H  
ATOM   2524  HA  SER B 157       6.273  -0.908  12.293  1.00  0.00           H  
ATOM   2525 1HB  SER B 157       4.188   0.344  12.729  1.00  0.00           H  
ATOM   2526 2HB  SER B 157       3.860  -0.662  14.131  1.00  0.00           H  
ATOM   2527  HG  SER B 157       6.349   0.267  14.279  1.00  0.00           H  
ATOM   2528  N   GLY B 158       6.215  -1.664  15.270  1.00  0.00           N  
ATOM   2529  CA  GLY B 158       6.759  -2.384  16.410  1.00  0.00           C  
ATOM   2530  C   GLY B 158       6.008  -3.664  16.722  1.00  0.00           C  
ATOM   2531  O   GLY B 158       5.060  -4.021  16.018  1.00  0.00           O  
ATOM   2532  H   GLY B 158       5.834  -0.739  15.409  1.00  0.00           H  
ATOM   2533 1HA  GLY B 158       7.804  -2.630  16.220  1.00  0.00           H  
ATOM   2534 2HA  GLY B 158       6.735  -1.743  17.290  1.00  0.00           H  
ATOM   2535  N   ARG B 159       6.457  -4.386  17.643  1.00  0.00           N  
ATOM   2536  CA  ARG B 159       5.824  -5.640  18.037  1.00  0.00           C  
ATOM   2537  C   ARG B 159       4.330  -5.448  18.279  1.00  0.00           C  
ATOM   2538  O   ARG B 159       3.930  -4.593  19.072  1.00  0.00           O  
ATOM   2539  CB  ARG B 159       6.489  -6.208  19.293  1.00  0.00           C  
ATOM   2540  CG  ARG B 159       6.013  -7.603  19.666  1.00  0.00           C  
ATOM   2541  CD  ARG B 159       6.753  -8.145  20.881  1.00  0.00           C  
ATOM   2542  NE  ARG B 159       6.241  -9.451  21.285  1.00  0.00           N  
ATOM   2543  CZ  ARG B 159       6.768 -10.209  22.243  1.00  0.00           C  
ATOM   2544  NH1 ARG B 159       7.837  -9.802  22.918  1.00  0.00           N  
ATOM   2545  NH2 ARG B 159       6.221 -11.381  22.529  1.00  0.00           N  
ATOM   2546  H   ARG B 159       7.290  -4.082  18.127  1.00  0.00           H  
ATOM   2547  HA  ARG B 159       5.944  -6.358  17.225  1.00  0.00           H  
ATOM   2548 1HB  ARG B 159       7.568  -6.246  19.148  1.00  0.00           H  
ATOM   2549 2HB  ARG B 159       6.296  -5.547  20.138  1.00  0.00           H  
ATOM   2550 1HG  ARG B 159       4.948  -7.574  19.898  1.00  0.00           H  
ATOM   2551 2HG  ARG B 159       6.184  -8.282  18.830  1.00  0.00           H  
ATOM   2552 1HD  ARG B 159       7.812  -8.249  20.645  1.00  0.00           H  
ATOM   2553 2HD  ARG B 159       6.634  -7.456  21.717  1.00  0.00           H  
ATOM   2554  HE  ARG B 159       5.426  -9.806  20.802  1.00  0.00           H  
ATOM   2555 1HH1 ARG B 159       8.258  -8.909  22.706  1.00  0.00           H  
ATOM   2556 2HH1 ARG B 159       8.229 -10.385  23.643  1.00  0.00           H  
ATOM   2557 1HH2 ARG B 159       5.406 -11.696  22.020  1.00  0.00           H  
ATOM   2558 2HH2 ARG B 159       6.617 -11.959  23.255  1.00  0.00           H  
ATOM   2559  N   GLY B 160       3.473  -6.262  17.430  1.00  0.00           N  
ATOM   2560  CA  GLY B 160       2.036  -6.287  17.653  1.00  0.00           C  
ATOM   2561  C   GLY B 160       1.343  -5.007  17.224  1.00  0.00           C  
ATOM   2562  O   GLY B 160       0.200  -4.755  17.610  1.00  0.00           O  
ATOM   2563  H   GLY B 160       3.864  -6.815  16.681  1.00  0.00           H  
ATOM   2564 1HA  GLY B 160       1.597  -7.122  17.106  1.00  0.00           H  
ATOM   2565 2HA  GLY B 160       1.835  -6.455  18.710  1.00  0.00           H  
ATOM   2566  N   LYS B 161       2.150  -4.110  16.484  1.00  0.00           N  
ATOM   2567  CA  LYS B 161       1.605  -2.849  15.989  1.00  0.00           C  
ATOM   2568  C   LYS B 161       1.661  -2.786  14.465  1.00  0.00           C  
ATOM   2569  O   LYS B 161       2.556  -3.367  13.847  1.00  0.00           O  
ATOM   2570  CB  LYS B 161       2.362  -1.664  16.591  1.00  0.00           C  
ATOM   2571  CG  LYS B 161       2.318  -1.609  18.111  1.00  0.00           C  
ATOM   2572  CD  LYS B 161       0.918  -1.288  18.618  1.00  0.00           C  
ATOM   2573  CE  LYS B 161       0.905  -1.067  20.124  1.00  0.00           C  
ATOM   2574  NZ  LYS B 161      -0.468  -0.761  20.628  1.00  0.00           N  
ATOM   2575  H   LYS B 161       3.115  -4.338  16.292  1.00  0.00           H  
ATOM   2576  HA  LYS B 161       0.559  -2.783  16.289  1.00  0.00           H  
ATOM   2577 1HB  LYS B 161       3.407  -1.706  16.284  1.00  0.00           H  
ATOM   2578 2HB  LYS B 161       1.945  -0.733  16.207  1.00  0.00           H  
ATOM   2579 1HG  LYS B 161       2.629  -2.571  18.519  1.00  0.00           H  
ATOM   2580 2HG  LYS B 161       3.006  -0.843  18.467  1.00  0.00           H  
ATOM   2581 1HD  LYS B 161       0.550  -0.387  18.126  1.00  0.00           H  
ATOM   2582 2HD  LYS B 161       0.246  -2.112  18.378  1.00  0.00           H  
ATOM   2583 1HE  LYS B 161       1.274  -1.960  20.626  1.00  0.00           H  
ATOM   2584 2HE  LYS B 161       1.565  -0.237  20.376  1.00  0.00           H  
ATOM   2585 1HZ  LYS B 161      -0.437  -0.621  21.628  1.00  0.00           H  
ATOM   2586 2HZ  LYS B 161      -0.812   0.077  20.181  1.00  0.00           H  
ATOM   2587 3HZ  LYS B 161      -1.085  -1.532  20.416  1.00  0.00           H  
ATOM   2588  N   MET B 162       0.661  -2.063  13.991  1.00  0.00           N  
ATOM   2589  CA  MET B 162       0.611  -1.789  12.558  1.00  0.00           C  
ATOM   2590  C   MET B 162       0.398  -0.302  12.295  1.00  0.00           C  
ATOM   2591  O   MET B 162      -0.190   0.400  13.120  1.00  0.00           O  
ATOM   2592  CB  MET B 162      -0.502  -2.602  11.893  1.00  0.00           C  
ATOM   2593  CG  MET B 162      -0.294  -4.106  11.973  1.00  0.00           C  
ATOM   2594  SD  MET B 162      -1.571  -5.042  11.046  1.00  0.00           S  
ATOM   2595  CE  MET B 162      -3.040  -4.641  12.032  1.00  0.00           C  
ATOM   2596  H   MET B 162      -0.067  -1.696  14.588  1.00  0.00           H  
ATOM   2597  HA  MET B 162       1.564  -2.079  12.117  1.00  0.00           H  
ATOM   2598 1HB  MET B 162      -1.456  -2.365  12.363  1.00  0.00           H  
ATOM   2599 2HB  MET B 162      -0.577  -2.324  10.841  1.00  0.00           H  
ATOM   2600 1HG  MET B 162       0.684  -4.360  11.567  1.00  0.00           H  
ATOM   2601 2HG  MET B 162      -0.322  -4.422  13.016  1.00  0.00           H  
ATOM   2602 1HE  MET B 162      -3.912  -5.134  11.602  1.00  0.00           H  
ATOM   2603 2HE  MET B 162      -2.896  -4.985  13.057  1.00  0.00           H  
ATOM   2604 3HE  MET B 162      -3.196  -3.562  12.031  1.00  0.00           H  
ATOM   2605  N   LEU B 163       0.888   0.168  11.178  1.00  0.00           N  
ATOM   2606  CA  LEU B 163       0.549   1.502  10.695  1.00  0.00           C  
ATOM   2607  C   LEU B 163      -0.536   1.434   9.626  1.00  0.00           C  
ATOM   2608  O   LEU B 163      -0.404   0.695   8.647  1.00  0.00           O  
ATOM   2609  CB  LEU B 163       1.790   2.201  10.135  1.00  0.00           C  
ATOM   2610  CG  LEU B 163       2.949   2.411  11.111  1.00  0.00           C  
ATOM   2611  CD1 LEU B 163       4.166   2.964  10.378  1.00  0.00           C  
ATOM   2612  CD2 LEU B 163       2.531   3.343  12.243  1.00  0.00           C  
ATOM   2613  H   LEU B 163       1.517  -0.406  10.636  1.00  0.00           H  
ATOM   2614  HA  LEU B 163       0.168   2.086  11.532  1.00  0.00           H  
ATOM   2615 1HB  LEU B 163       2.171   1.616   9.299  1.00  0.00           H  
ATOM   2616 2HB  LEU B 163       1.497   3.182   9.761  1.00  0.00           H  
ATOM   2617  HG  LEU B 163       3.247   1.451  11.534  1.00  0.00           H  
ATOM   2618 1HD1 LEU B 163       4.983   3.108  11.086  1.00  0.00           H  
ATOM   2619 2HD1 LEU B 163       4.476   2.260   9.606  1.00  0.00           H  
ATOM   2620 3HD1 LEU B 163       3.911   3.919   9.919  1.00  0.00           H  
ATOM   2621 1HD2 LEU B 163       3.368   3.481  12.929  1.00  0.00           H  
ATOM   2622 2HD2 LEU B 163       2.237   4.308  11.830  1.00  0.00           H  
ATOM   2623 3HD2 LEU B 163       1.689   2.907  12.781  1.00  0.00           H  
ATOM   2624  N   LEU B 164      -1.699   2.105   9.825  1.00  0.00           N  
ATOM   2625  CA  LEU B 164      -2.756   2.209   8.825  1.00  0.00           C  
ATOM   2626  C   LEU B 164      -2.698   3.555   8.111  1.00  0.00           C  
ATOM   2627  O   LEU B 164      -2.625   4.603   8.756  1.00  0.00           O  
ATOM   2628  CB  LEU B 164      -4.129   2.021   9.476  1.00  0.00           C  
ATOM   2629  CG  LEU B 164      -4.368   0.686  10.183  1.00  0.00           C  
ATOM   2630  CD1 LEU B 164      -5.749   0.668  10.829  1.00  0.00           C  
ATOM   2631  CD2 LEU B 164      -4.215  -0.473   9.203  1.00  0.00           C  
ATOM   2632  H   LEU B 164      -1.824   2.552  10.722  1.00  0.00           H  
ATOM   2633  HA  LEU B 164      -2.611   1.423   8.085  1.00  0.00           H  
ATOM   2634 1HB  LEU B 164      -4.275   2.809  10.213  1.00  0.00           H  
ATOM   2635 2HB  LEU B 164      -4.895   2.124   8.708  1.00  0.00           H  
ATOM   2636  HG  LEU B 164      -3.643   0.566  10.989  1.00  0.00           H  
ATOM   2637 1HD1 LEU B 164      -5.905  -0.288  11.329  1.00  0.00           H  
ATOM   2638 2HD1 LEU B 164      -5.819   1.474  11.560  1.00  0.00           H  
ATOM   2639 3HD1 LEU B 164      -6.511   0.805  10.062  1.00  0.00           H  
ATOM   2640 1HD2 LEU B 164      -4.388  -1.415   9.724  1.00  0.00           H  
ATOM   2641 2HD2 LEU B 164      -4.941  -0.366   8.396  1.00  0.00           H  
ATOM   2642 3HD2 LEU B 164      -3.207  -0.468   8.788  1.00  0.00           H  
ATOM   2643  N   PHE B 165      -2.704   3.489   6.771  1.00  0.00           N  
ATOM   2644  CA  PHE B 165      -2.588   4.701   5.969  1.00  0.00           C  
ATOM   2645  C   PHE B 165      -3.933   5.076   5.357  1.00  0.00           C  
ATOM   2646  O   PHE B 165      -4.699   4.202   4.945  1.00  0.00           O  
ATOM   2647  CB  PHE B 165      -1.542   4.518   4.864  1.00  0.00           C  
ATOM   2648  CG  PHE B 165      -0.144   4.312   5.381  1.00  0.00           C  
ATOM   2649  CD1 PHE B 165       0.772   5.357   5.382  1.00  0.00           C  
ATOM   2650  CD2 PHE B 165       0.254   3.073   5.865  1.00  0.00           C  
ATOM   2651  CE1 PHE B 165       2.067   5.169   5.859  1.00  0.00           C  
ATOM   2652  CE2 PHE B 165       1.547   2.878   6.344  1.00  0.00           C  
ATOM   2653  CZ  PHE B 165       2.452   3.927   6.339  1.00  0.00           C  
ATOM   2654  H   PHE B 165      -2.789   2.597   6.305  1.00  0.00           H  
ATOM   2655  HA  PHE B 165      -2.268   5.517   6.619  1.00  0.00           H  
ATOM   2656 1HB  PHE B 165      -1.808   3.658   4.250  1.00  0.00           H  
ATOM   2657 2HB  PHE B 165      -1.540   5.394   4.217  1.00  0.00           H  
ATOM   2658  HD1 PHE B 165       0.467   6.333   5.004  1.00  0.00           H  
ATOM   2659  HD2 PHE B 165      -0.459   2.247   5.868  1.00  0.00           H  
ATOM   2660  HE1 PHE B 165       2.774   5.998   5.854  1.00  0.00           H  
ATOM   2661  HE2 PHE B 165       1.848   1.901   6.722  1.00  0.00           H  
ATOM   2662  HZ  PHE B 165       3.464   3.775   6.710  1.00  0.00           H  
ATOM   2663  N   SER B 166      -4.232   6.401   5.349  1.00  0.00           N  
ATOM   2664  CA  SER B 166      -5.306   7.023   4.581  1.00  0.00           C  
ATOM   2665  C   SER B 166      -4.839   8.320   3.928  1.00  0.00           C  
ATOM   2666  O   SER B 166      -4.824   9.373   4.568  1.00  0.00           O  
ATOM   2667  CB  SER B 166      -6.514   7.301   5.477  1.00  0.00           C  
ATOM   2668  OG  SER B 166      -7.574   7.872   4.729  1.00  0.00           O  
ATOM   2669  H   SER B 166      -3.645   6.980   5.933  1.00  0.00           H  
ATOM   2670  HA  SER B 166      -5.609   6.335   3.790  1.00  0.00           H  
ATOM   2671 1HB  SER B 166      -6.847   6.371   5.937  1.00  0.00           H  
ATOM   2672 2HB  SER B 166      -6.223   7.978   6.280  1.00  0.00           H  
ATOM   2673  HG  SER B 166      -7.254   7.940   3.826  1.00  0.00           H  
ATOM   2674  N   GLY B 167      -4.421   8.157   2.627  1.00  0.00           N  
ATOM   2675  CA  GLY B 167      -3.863   9.309   1.939  1.00  0.00           C  
ATOM   2676  C   GLY B 167      -2.633   9.875   2.623  1.00  0.00           C  
ATOM   2677  O   GLY B 167      -1.637   9.171   2.802  1.00  0.00           O  
ATOM   2678  H   GLY B 167      -4.487   7.276   2.138  1.00  0.00           H  
ATOM   2679 1HA  GLY B 167      -3.598   9.030   0.919  1.00  0.00           H  
ATOM   2680 2HA  GLY B 167      -4.617  10.093   1.872  1.00  0.00           H  
ATOM   2681  N   ARG B 168      -2.690  11.042   3.245  1.00  0.00           N  
ATOM   2682  CA  ARG B 168      -1.560  11.750   3.839  1.00  0.00           C  
ATOM   2683  C   ARG B 168      -1.508  11.530   5.347  1.00  0.00           C  
ATOM   2684  O   ARG B 168      -0.664  12.109   6.035  1.00  0.00           O  
ATOM   2685  CB  ARG B 168      -1.641  13.246   3.530  1.00  0.00           C  
ATOM   2686  CG  ARG B 168      -1.516  13.578   2.051  1.00  0.00           C  
ATOM   2687  CD  ARG B 168      -1.489  15.081   1.811  1.00  0.00           C  
ATOM   2688  NE  ARG B 168      -1.403  15.397   0.388  1.00  0.00           N  
ATOM   2689  CZ  ARG B 168      -1.276  16.624  -0.109  1.00  0.00           C  
ATOM   2690  NH1 ARG B 168      -1.216  17.679   0.696  1.00  0.00           N  
ATOM   2691  NH2 ARG B 168      -1.207  16.799  -1.421  1.00  0.00           N  
ATOM   2692  H   ARG B 168      -3.611  11.454   3.297  1.00  0.00           H  
ATOM   2693  HA  ARG B 168      -0.639  11.355   3.408  1.00  0.00           H  
ATOM   2694 1HB  ARG B 168      -2.592  13.640   3.886  1.00  0.00           H  
ATOM   2695 2HB  ARG B 168      -0.849  13.771   4.063  1.00  0.00           H  
ATOM   2696 1HG  ARG B 168      -0.592  13.152   1.659  1.00  0.00           H  
ATOM   2697 2HG  ARG B 168      -2.366  13.160   1.511  1.00  0.00           H  
ATOM   2698 1HD  ARG B 168      -2.399  15.529   2.208  1.00  0.00           H  
ATOM   2699 2HD  ARG B 168      -0.624  15.514   2.312  1.00  0.00           H  
ATOM   2700  HE  ARG B 168      -1.443  14.628  -0.268  1.00  0.00           H  
ATOM   2701 1HH1 ARG B 168      -1.267  17.554   1.697  1.00  0.00           H  
ATOM   2702 2HH1 ARG B 168      -1.120  18.606   0.307  1.00  0.00           H  
ATOM   2703 1HH2 ARG B 168      -1.251  16.001  -2.040  1.00  0.00           H  
ATOM   2704 2HH2 ARG B 168      -1.111  17.729  -1.802  1.00  0.00           H  
ATOM   2705  N   ARG B 169      -2.469  10.763   5.814  1.00  0.00           N  
ATOM   2706  CA  ARG B 169      -2.546  10.517   7.251  1.00  0.00           C  
ATOM   2707  C   ARG B 169      -2.242   9.058   7.574  1.00  0.00           C  
ATOM   2708  O   ARG B 169      -2.481   8.172   6.752  1.00  0.00           O  
ATOM   2709  CB  ARG B 169      -3.928  10.896   7.788  1.00  0.00           C  
ATOM   2710  CG  ARG B 169      -4.243  12.380   7.689  1.00  0.00           C  
ATOM   2711  CD  ARG B 169      -5.618  12.704   8.256  1.00  0.00           C  
ATOM   2712  NE  ARG B 169      -6.687  12.173   7.415  1.00  0.00           N  
ATOM   2713  CZ  ARG B 169      -7.974  12.154   7.748  1.00  0.00           C  
ATOM   2714  NH1 ARG B 169      -8.380  12.638   8.916  1.00  0.00           N  
ATOM   2715  NH2 ARG B 169      -8.863  11.647   6.907  1.00  0.00           N  
ATOM   2716  H   ARG B 169      -3.155  10.340   5.205  1.00  0.00           H  
ATOM   2717  HA  ARG B 169      -1.798  11.135   7.748  1.00  0.00           H  
ATOM   2718 1HB  ARG B 169      -4.694  10.350   7.239  1.00  0.00           H  
ATOM   2719 2HB  ARG B 169      -4.005  10.603   8.835  1.00  0.00           H  
ATOM   2720 1HG  ARG B 169      -3.499  12.948   8.249  1.00  0.00           H  
ATOM   2721 2HG  ARG B 169      -4.223  12.687   6.643  1.00  0.00           H  
ATOM   2722 1HD  ARG B 169      -5.714  12.267   9.249  1.00  0.00           H  
ATOM   2723 2HD  ARG B 169      -5.739  13.785   8.322  1.00  0.00           H  
ATOM   2724  HE  ARG B 169      -6.431  11.792   6.514  1.00  0.00           H  
ATOM   2725 1HH1 ARG B 169      -7.708  13.026   9.563  1.00  0.00           H  
ATOM   2726 2HH1 ARG B 169      -9.360  12.618   9.158  1.00  0.00           H  
ATOM   2727 1HH2 ARG B 169      -8.562  11.277   6.016  1.00  0.00           H  
ATOM   2728 2HH2 ARG B 169      -9.841  11.631   7.156  1.00  0.00           H  
ATOM   2729  N   LEU B 170      -1.668   8.817   8.794  1.00  0.00           N  
ATOM   2730  CA  LEU B 170      -1.492   7.448   9.268  1.00  0.00           C  
ATOM   2731  C   LEU B 170      -1.777   7.349  10.763  1.00  0.00           C  
ATOM   2732  O   LEU B 170      -1.717   8.352  11.478  1.00  0.00           O  
ATOM   2733  CB  LEU B 170      -0.072   6.957   8.974  1.00  0.00           C  
ATOM   2734  CG  LEU B 170       1.062   7.696   9.687  1.00  0.00           C  
ATOM   2735  CD1 LEU B 170       1.267   7.127  11.087  1.00  0.00           C  
ATOM   2736  CD2 LEU B 170       2.350   7.610   8.875  1.00  0.00           C  
ATOM   2737  H   LEU B 170      -1.361   9.583   9.377  1.00  0.00           H  
ATOM   2738  HA  LEU B 170      -2.198   6.807   8.742  1.00  0.00           H  
ATOM   2739 1HB  LEU B 170      -0.003   5.907   9.254  1.00  0.00           H  
ATOM   2740 2HB  LEU B 170       0.109   7.039   7.902  1.00  0.00           H  
ATOM   2741  HG  LEU B 170       0.791   8.745   9.811  1.00  0.00           H  
ATOM   2742 1HD1 LEU B 170       2.077   7.663  11.583  1.00  0.00           H  
ATOM   2743 2HD1 LEU B 170       0.350   7.243  11.665  1.00  0.00           H  
ATOM   2744 3HD1 LEU B 170       1.521   6.070  11.016  1.00  0.00           H  
ATOM   2745 1HD2 LEU B 170       3.146   8.142   9.397  1.00  0.00           H  
ATOM   2746 2HD2 LEU B 170       2.633   6.564   8.751  1.00  0.00           H  
ATOM   2747 3HD2 LEU B 170       2.193   8.062   7.895  1.00  0.00           H  
ATOM   2748  N   TRP B 171      -2.188   6.148  11.158  1.00  0.00           N  
ATOM   2749  CA  TRP B 171      -2.515   5.825  12.543  1.00  0.00           C  
ATOM   2750  C   TRP B 171      -1.819   4.541  12.982  1.00  0.00           C  
ATOM   2751  O   TRP B 171      -1.627   3.626  12.177  1.00  0.00           O  
ATOM   2752  CB  TRP B 171      -4.029   5.687  12.721  1.00  0.00           C  
ATOM   2753  CG  TRP B 171      -4.799   6.925  12.372  1.00  0.00           C  
ATOM   2754  CD1 TRP B 171      -5.197   7.916  13.226  1.00  0.00           C  
ATOM   2755  CD2 TRP B 171      -5.269   7.301  11.074  1.00  0.00           C  
ATOM   2756  NE1 TRP B 171      -5.885   8.887  12.536  1.00  0.00           N  
ATOM   2757  CE2 TRP B 171      -5.943   8.534  11.214  1.00  0.00           C  
ATOM   2758  CE3 TRP B 171      -5.184   6.715   9.804  1.00  0.00           C  
ATOM   2759  CZ2 TRP B 171      -6.530   9.192  10.131  1.00  0.00           C  
ATOM   2760  CZ3 TRP B 171      -5.768   7.372   8.727  1.00  0.00           C  
ATOM   2761  CH2 TRP B 171      -6.432   8.597   8.900  1.00  0.00           C  
ATOM   2762  H   TRP B 171      -2.274   5.431  10.452  1.00  0.00           H  
ATOM   2763  HA  TRP B 171      -2.163   6.637  13.180  1.00  0.00           H  
ATOM   2764 1HB  TRP B 171      -4.396   4.873  12.096  1.00  0.00           H  
ATOM   2765 2HB  TRP B 171      -4.252   5.431  13.757  1.00  0.00           H  
ATOM   2766  HD1 TRP B 171      -4.998   7.933  14.296  1.00  0.00           H  
ATOM   2767  HE1 TRP B 171      -6.283   9.724  12.938  1.00  0.00           H  
ATOM   2768  HE3 TRP B 171      -4.669   5.765   9.663  1.00  0.00           H  
ATOM   2769  HZ2 TRP B 171      -7.049  10.144  10.244  1.00  0.00           H  
ATOM   2770  HZ3 TRP B 171      -5.698   6.911   7.742  1.00  0.00           H  
ATOM   2771  HH2 TRP B 171      -6.880   9.084   8.033  1.00  0.00           H  
ATOM   2772  N   ARG B 172      -1.451   4.527  14.273  1.00  0.00           N  
ATOM   2773  CA  ARG B 172      -0.973   3.276  14.853  1.00  0.00           C  
ATOM   2774  C   ARG B 172      -2.138   2.362  15.219  1.00  0.00           C  
ATOM   2775  O   ARG B 172      -3.112   2.804  15.832  1.00  0.00           O  
ATOM   2776  CB  ARG B 172      -0.114   3.551  16.089  1.00  0.00           C  
ATOM   2777  CG  ARG B 172       1.258   4.123  15.771  1.00  0.00           C  
ATOM   2778  CD  ARG B 172       2.104   4.290  17.025  1.00  0.00           C  
ATOM   2779  NE  ARG B 172       3.271   5.133  16.780  1.00  0.00           N  
ATOM   2780  CZ  ARG B 172       4.135   5.522  17.714  1.00  0.00           C  
ATOM   2781  NH1 ARG B 172       3.979   5.150  18.979  1.00  0.00           N  
ATOM   2782  NH2 ARG B 172       5.163   6.288  17.380  1.00  0.00           N  
ATOM   2783  H   ARG B 172      -1.495   5.353  14.853  1.00  0.00           H  
ATOM   2784  HA  ARG B 172      -0.361   2.762  14.111  1.00  0.00           H  
ATOM   2785 1HB  ARG B 172      -0.631   4.253  16.742  1.00  0.00           H  
ATOM   2786 2HB  ARG B 172       0.026   2.626  16.648  1.00  0.00           H  
ATOM   2787 1HG  ARG B 172       1.783   3.452  15.091  1.00  0.00           H  
ATOM   2788 2HG  ARG B 172       1.145   5.101  15.302  1.00  0.00           H  
ATOM   2789 1HD  ARG B 172       1.505   4.753  17.809  1.00  0.00           H  
ATOM   2790 2HD  ARG B 172       2.451   3.314  17.362  1.00  0.00           H  
ATOM   2791  HE  ARG B 172       3.435   5.444  15.832  1.00  0.00           H  
ATOM   2792 1HH1 ARG B 172       3.198   4.565  19.241  1.00  0.00           H  
ATOM   2793 2HH1 ARG B 172       4.641   5.451  19.679  1.00  0.00           H  
ATOM   2794 1HH2 ARG B 172       5.288   6.575  16.419  1.00  0.00           H  
ATOM   2795 2HH2 ARG B 172       5.821   6.585  18.085  1.00  0.00           H  
ATOM   2796  N   PHE B 173      -2.025   1.106  14.819  1.00  0.00           N  
ATOM   2797  CA  PHE B 173      -3.068   0.108  15.026  1.00  0.00           C  
ATOM   2798  C   PHE B 173      -2.565  -1.023  15.915  1.00  0.00           C  
ATOM   2799  O   PHE B 173      -1.497  -1.587  15.667  1.00  0.00           O  
ATOM   2800  CB  PHE B 173      -3.550  -0.453  13.685  1.00  0.00           C  
ATOM   2801  CG  PHE B 173      -4.658  -1.464  13.813  1.00  0.00           C  
ATOM   2802  CD1 PHE B 173      -4.384  -2.825  13.764  1.00  0.00           C  
ATOM   2803  CD2 PHE B 173      -5.973  -1.052  13.982  1.00  0.00           C  
ATOM   2804  CE1 PHE B 173      -5.407  -3.763  13.883  1.00  0.00           C  
ATOM   2805  CE2 PHE B 173      -7.001  -1.984  14.102  1.00  0.00           C  
ATOM   2806  CZ  PHE B 173      -6.716  -3.339  14.051  1.00  0.00           C  
ATOM   2807  H   PHE B 173      -1.172   0.836  14.349  1.00  0.00           H  
ATOM   2808  HA  PHE B 173      -3.911   0.587  15.526  1.00  0.00           H  
ATOM   2809 1HB  PHE B 173      -3.905   0.363  13.056  1.00  0.00           H  
ATOM   2810 2HB  PHE B 173      -2.716  -0.926  13.168  1.00  0.00           H  
ATOM   2811  HD1 PHE B 173      -3.354  -3.156  13.631  1.00  0.00           H  
ATOM   2812  HD2 PHE B 173      -6.197   0.015  14.022  1.00  0.00           H  
ATOM   2813  HE1 PHE B 173      -5.177  -4.827  13.844  1.00  0.00           H  
ATOM   2814  HE2 PHE B 173      -8.029  -1.649  14.235  1.00  0.00           H  
ATOM   2815  HZ  PHE B 173      -7.519  -4.069  14.141  1.00  0.00           H  
ATOM   2816  N   ASP B 174      -3.315  -1.299  17.026  1.00  0.00           N  
ATOM   2817  CA  ASP B 174      -2.991  -2.387  17.943  1.00  0.00           C  
ATOM   2818  C   ASP B 174      -3.633  -3.697  17.491  1.00  0.00           C  
ATOM   2819  O   ASP B 174      -4.858  -3.833  17.512  1.00  0.00           O  
ATOM   2820  CB  ASP B 174      -3.442  -2.043  19.364  1.00  0.00           C  
ATOM   2821  CG  ASP B 174      -2.941  -3.033  20.401  1.00  0.00           C  
ATOM   2822  OD1 ASP B 174      -3.332  -4.219  20.351  1.00  0.00           O  
ATOM   2823  OD2 ASP B 174      -2.151  -2.622  21.279  1.00  0.00           O  
ATOM   2824  H   ASP B 174      -4.123  -0.723  17.212  1.00  0.00           H  
ATOM   2825  HA  ASP B 174      -1.910  -2.527  17.945  1.00  0.00           H  
ATOM   2826 1HB  ASP B 174      -3.082  -1.049  19.629  1.00  0.00           H  
ATOM   2827 2HB  ASP B 174      -4.531  -2.018  19.404  1.00  0.00           H  
ATOM   2828  N   VAL B 175      -2.829  -4.660  17.157  1.00  0.00           N  
ATOM   2829  CA  VAL B 175      -3.283  -5.913  16.563  1.00  0.00           C  
ATOM   2830  C   VAL B 175      -4.051  -6.728  17.601  1.00  0.00           C  
ATOM   2831  O   VAL B 175      -5.083  -7.327  17.289  1.00  0.00           O  
ATOM   2832  CB  VAL B 175      -2.101  -6.738  16.006  1.00  0.00           C  
ATOM   2833  CG1 VAL B 175      -2.583  -8.093  15.492  1.00  0.00           C  
ATOM   2834  CG2 VAL B 175      -1.387  -5.965  14.898  1.00  0.00           C  
ATOM   2835  H   VAL B 175      -1.842  -4.523  17.322  1.00  0.00           H  
ATOM   2836  HA  VAL B 175      -3.954  -5.680  15.736  1.00  0.00           H  
ATOM   2837  HB  VAL B 175      -1.398  -6.940  16.814  1.00  0.00           H  
ATOM   2838 1HG1 VAL B 175      -1.735  -8.658  15.105  1.00  0.00           H  
ATOM   2839 2HG1 VAL B 175      -3.046  -8.648  16.308  1.00  0.00           H  
ATOM   2840 3HG1 VAL B 175      -3.311  -7.942  14.696  1.00  0.00           H  
ATOM   2841 1HG2 VAL B 175      -0.557  -6.559  14.517  1.00  0.00           H  
ATOM   2842 2HG2 VAL B 175      -2.088  -5.758  14.089  1.00  0.00           H  
ATOM   2843 3HG2 VAL B 175      -1.007  -5.025  15.297  1.00  0.00           H  
ATOM   2844  N   LYS B 176      -3.586  -6.670  18.827  1.00  0.00           N  
ATOM   2845  CA  LYS B 176      -4.243  -7.419  19.894  1.00  0.00           C  
ATOM   2846  C   LYS B 176      -5.628  -6.852  20.190  1.00  0.00           C  
ATOM   2847  O   LYS B 176      -6.607  -7.598  20.270  1.00  0.00           O  
ATOM   2848  CB  LYS B 176      -3.389  -7.408  21.162  1.00  0.00           C  
ATOM   2849  CG  LYS B 176      -3.905  -8.323  22.263  1.00  0.00           C  
ATOM   2850  CD  LYS B 176      -2.971  -8.331  23.467  1.00  0.00           C  
ATOM   2851  CE  LYS B 176      -3.507  -9.214  24.586  1.00  0.00           C  
ATOM   2852  NZ  LYS B 176      -2.600  -9.216  25.772  1.00  0.00           N  
ATOM   2853  H   LYS B 176      -2.774  -6.111  19.046  1.00  0.00           H  
ATOM   2854  HA  LYS B 176      -4.366  -8.452  19.567  1.00  0.00           H  
ATOM   2855 1HB  LYS B 176      -2.371  -7.713  20.918  1.00  0.00           H  
ATOM   2856 2HB  LYS B 176      -3.341  -6.394  21.559  1.00  0.00           H  
ATOM   2857 1HG  LYS B 176      -4.891  -7.986  22.584  1.00  0.00           H  
ATOM   2858 2HG  LYS B 176      -3.995  -9.339  21.879  1.00  0.00           H  
ATOM   2859 1HD  LYS B 176      -1.990  -8.700  23.165  1.00  0.00           H  
ATOM   2860 2HD  LYS B 176      -2.856  -7.315  23.845  1.00  0.00           H  
ATOM   2861 1HE  LYS B 176      -4.489  -8.856  24.893  1.00  0.00           H  
ATOM   2862 2HE  LYS B 176      -3.615 -10.236  24.223  1.00  0.00           H  
ATOM   2863 1HZ  LYS B 176      -2.987  -9.811  26.491  1.00  0.00           H  
ATOM   2864 2HZ  LYS B 176      -1.691  -9.564  25.501  1.00  0.00           H  
ATOM   2865 3HZ  LYS B 176      -2.508  -8.275  26.128  1.00  0.00           H  
ATOM   2866  N   ALA B 177      -5.699  -5.535  20.276  1.00  0.00           N  
ATOM   2867  CA  ALA B 177      -6.944  -4.859  20.631  1.00  0.00           C  
ATOM   2868  C   ALA B 177      -7.842  -4.686  19.409  1.00  0.00           C  
ATOM   2869  O   ALA B 177      -9.045  -4.451  19.543  1.00  0.00           O  
ATOM   2870  CB  ALA B 177      -6.650  -3.503  21.268  1.00  0.00           C  
ATOM   2871  H   ALA B 177      -4.874  -4.982  20.092  1.00  0.00           H  
ATOM   2872  HA  ALA B 177      -7.473  -5.481  21.353  1.00  0.00           H  
ATOM   2873 1HB  ALA B 177      -7.588  -3.012  21.527  1.00  0.00           H  
ATOM   2874 2HB  ALA B 177      -6.054  -3.646  22.170  1.00  0.00           H  
ATOM   2875 3HB  ALA B 177      -6.098  -2.883  20.564  1.00  0.00           H  
ATOM   2876  N   GLN B 178      -7.209  -4.884  18.175  1.00  0.00           N  
ATOM   2877  CA  GLN B 178      -7.895  -4.621  16.914  1.00  0.00           C  
ATOM   2878  C   GLN B 178      -8.551  -3.243  16.922  1.00  0.00           C  
ATOM   2879  O   GLN B 178      -9.695  -3.092  16.489  1.00  0.00           O  
ATOM   2880  CB  GLN B 178      -8.944  -5.700  16.639  1.00  0.00           C  
ATOM   2881  CG  GLN B 178      -8.354  -7.082  16.391  1.00  0.00           C  
ATOM   2882  CD  GLN B 178      -7.626  -7.180  15.063  1.00  0.00           C  
ATOM   2883  OE1 GLN B 178      -8.089  -6.654  14.046  1.00  0.00           O  
ATOM   2884  NE2 GLN B 178      -6.482  -7.857  15.062  1.00  0.00           N  
ATOM   2885  H   GLN B 178      -6.256  -5.217  18.156  1.00  0.00           H  
ATOM   2886  HA  GLN B 178      -7.159  -4.638  16.110  1.00  0.00           H  
ATOM   2887 1HB  GLN B 178      -9.626  -5.768  17.486  1.00  0.00           H  
ATOM   2888 2HB  GLN B 178      -9.533  -5.420  15.766  1.00  0.00           H  
ATOM   2889 1HG  GLN B 178      -7.643  -7.310  17.185  1.00  0.00           H  
ATOM   2890 2HG  GLN B 178      -9.161  -7.815  16.390  1.00  0.00           H  
ATOM   2891 1HE2 GLN B 178      -5.958  -7.954  14.215  1.00  0.00           H  
ATOM   2892 2HE2 GLN B 178      -6.144  -8.269  15.908  1.00  0.00           H  
ATOM   2893  N   MET B 179      -7.717  -2.247  17.450  1.00  0.00           N  
ATOM   2894  CA  MET B 179      -8.165  -0.861  17.559  1.00  0.00           C  
ATOM   2895  C   MET B 179      -7.021   0.105  17.271  1.00  0.00           C  
ATOM   2896  O   MET B 179      -5.865  -0.184  17.585  1.00  0.00           O  
ATOM   2897  CB  MET B 179      -8.741  -0.590  18.950  1.00  0.00           C  
ATOM   2898  CG  MET B 179     -10.041  -1.326  19.230  1.00  0.00           C  
ATOM   2899  SD  MET B 179     -11.441  -0.683  18.233  1.00  0.00           S  
ATOM   2900  CE  MET B 179     -11.566   0.998  18.904  1.00  0.00           C  
ATOM   2901  H   MET B 179      -6.788  -2.490  17.762  1.00  0.00           H  
ATOM   2902  HA  MET B 179      -8.948  -0.691  16.820  1.00  0.00           H  
ATOM   2903 1HB  MET B 179      -8.015  -0.882  19.707  1.00  0.00           H  
ATOM   2904 2HB  MET B 179      -8.923   0.479  19.067  1.00  0.00           H  
ATOM   2905 1HG  MET B 179      -9.915  -2.385  19.007  1.00  0.00           H  
ATOM   2906 2HG  MET B 179     -10.294  -1.228  20.285  1.00  0.00           H  
ATOM   2907 1HE  MET B 179     -12.375   1.531  18.403  1.00  0.00           H  
ATOM   2908 2HE  MET B 179     -11.771   0.949  19.974  1.00  0.00           H  
ATOM   2909 3HE  MET B 179     -10.627   1.527  18.739  1.00  0.00           H  
ATOM   2910  N   VAL B 180      -7.401   1.252  16.667  1.00  0.00           N  
ATOM   2911  CA  VAL B 180      -6.447   2.335  16.452  1.00  0.00           C  
ATOM   2912  C   VAL B 180      -6.110   3.001  17.784  1.00  0.00           C  
ATOM   2913  O   VAL B 180      -6.992   3.210  18.621  1.00  0.00           O  
ATOM   2914  CB  VAL B 180      -6.993   3.383  15.456  1.00  0.00           C  
ATOM   2915  CG1 VAL B 180      -6.084   4.610  15.411  1.00  0.00           C  
ATOM   2916  CG2 VAL B 180      -7.138   2.770  14.064  1.00  0.00           C  
ATOM   2917  H   VAL B 180      -8.355   1.369  16.358  1.00  0.00           H  
ATOM   2918  HA  VAL B 180      -5.533   1.913  16.033  1.00  0.00           H  
ATOM   2919  HB  VAL B 180      -7.969   3.726  15.802  1.00  0.00           H  
ATOM   2920 1HG1 VAL B 180      -6.487   5.336  14.704  1.00  0.00           H  
ATOM   2921 2HG1 VAL B 180      -6.032   5.061  16.402  1.00  0.00           H  
ATOM   2922 3HG1 VAL B 180      -5.085   4.311  15.094  1.00  0.00           H  
ATOM   2923 1HG2 VAL B 180      -7.524   3.520  13.375  1.00  0.00           H  
ATOM   2924 2HG2 VAL B 180      -6.165   2.423  13.716  1.00  0.00           H  
ATOM   2925 3HG2 VAL B 180      -7.829   1.928  14.107  1.00  0.00           H  
ATOM   2926  N   ASP B 181      -4.747   3.239  18.029  1.00  0.00           N  
ATOM   2927  CA  ASP B 181      -4.306   3.918  19.244  1.00  0.00           C  
ATOM   2928  C   ASP B 181      -4.826   5.353  19.291  1.00  0.00           C  
ATOM   2929  O   ASP B 181      -4.842   6.047  18.272  1.00  0.00           O  
ATOM   2930  CB  ASP B 181      -2.778   3.909  19.338  1.00  0.00           C  
ATOM   2931  CG  ASP B 181      -2.210   2.531  19.629  1.00  0.00           C  
ATOM   2932  OD1 ASP B 181      -2.981   1.619  19.999  1.00  0.00           O  
ATOM   2933  OD2 ASP B 181      -0.980   2.357  19.491  1.00  0.00           O  
ATOM   2934  H   ASP B 181      -4.057   2.937  17.356  1.00  0.00           H  
ATOM   2935  HA  ASP B 181      -4.711   3.385  20.105  1.00  0.00           H  
ATOM   2936 1HB  ASP B 181      -2.354   4.270  18.401  1.00  0.00           H  
ATOM   2937 2HB  ASP B 181      -2.458   4.591  20.126  1.00  0.00           H  
ATOM   2938  N   PRO B 182      -5.236   5.719  20.585  1.00  0.00           N  
ATOM   2939  CA  PRO B 182      -5.624   7.126  20.702  1.00  0.00           C  
ATOM   2940  C   PRO B 182      -4.449   8.081  20.502  1.00  0.00           C  
ATOM   2941  O   PRO B 182      -3.299   7.711  20.754  1.00  0.00           O  
ATOM   2942  CB  PRO B 182      -6.170   7.225  22.128  1.00  0.00           C  
ATOM   2943  CG  PRO B 182      -6.407   5.809  22.545  1.00  0.00           C  
ATOM   2944  CD  PRO B 182      -5.530   4.915  21.715  1.00  0.00           C  
ATOM   2945  HA  PRO B 182      -6.411   7.347  19.966  1.00  0.00           H  
ATOM   2946 1HB  PRO B 182      -5.443   7.739  22.774  1.00  0.00           H  
ATOM   2947 2HB  PRO B 182      -7.091   7.827  22.137  1.00  0.00           H  
ATOM   2948 1HG  PRO B 182      -6.183   5.686  23.615  1.00  0.00           H  
ATOM   2949 2HG  PRO B 182      -7.466   5.545  22.410  1.00  0.00           H  
ATOM   2950 1HD  PRO B 182      -4.622   4.662  22.282  1.00  0.00           H  
ATOM   2951 2HD  PRO B 182      -6.085   4.005  21.444  1.00  0.00           H  
ATOM   2952  N   ARG B 183      -4.515   9.207  19.835  1.00  0.00           N  
ATOM   2953  CA  ARG B 183      -3.529  10.261  19.613  1.00  0.00           C  
ATOM   2954  C   ARG B 183      -2.367   9.753  18.766  1.00  0.00           C  
ATOM   2955  O   ARG B 183      -1.208  10.074  19.038  1.00  0.00           O  
ATOM   2956  CB  ARG B 183      -3.010  10.801  20.947  1.00  0.00           C  
ATOM   2957  CG  ARG B 183      -4.070  11.500  21.783  1.00  0.00           C  
ATOM   2958  CD  ARG B 183      -3.490  12.066  23.072  1.00  0.00           C  
ATOM   2959  NE  ARG B 183      -4.528  12.635  23.926  1.00  0.00           N  
ATOM   2960  CZ  ARG B 183      -4.305  13.232  25.094  1.00  0.00           C  
ATOM   2961  NH1 ARG B 183      -3.071  13.350  25.571  1.00  0.00           N  
ATOM   2962  NH2 ARG B 183      -5.324  13.715  25.790  1.00  0.00           N  
ATOM   2963  H   ARG B 183      -5.435   9.300  19.429  1.00  0.00           H  
ATOM   2964  HA  ARG B 183      -4.010  11.076  19.071  1.00  0.00           H  
ATOM   2965 1HB  ARG B 183      -2.600   9.982  21.536  1.00  0.00           H  
ATOM   2966 2HB  ARG B 183      -2.202  11.509  20.763  1.00  0.00           H  
ATOM   2967 1HG  ARG B 183      -4.500  12.323  21.211  1.00  0.00           H  
ATOM   2968 2HG  ARG B 183      -4.855  10.789  22.044  1.00  0.00           H  
ATOM   2969 1HD  ARG B 183      -2.988  11.272  23.625  1.00  0.00           H  
ATOM   2970 2HD  ARG B 183      -2.773  12.851  22.834  1.00  0.00           H  
ATOM   2971  HE  ARG B 183      -5.486  12.571  23.608  1.00  0.00           H  
ATOM   2972 1HH1 ARG B 183      -2.289  12.984  25.046  1.00  0.00           H  
ATOM   2973 2HH1 ARG B 183      -2.914  13.805  26.459  1.00  0.00           H  
ATOM   2974 1HH2 ARG B 183      -6.266  13.629  25.433  1.00  0.00           H  
ATOM   2975 2HH2 ARG B 183      -5.160  14.169  26.676  1.00  0.00           H  
ATOM   2976  N   SER B 184      -2.583   8.942  17.855  1.00  0.00           N  
ATOM   2977  CA  SER B 184      -1.526   8.346  17.044  1.00  0.00           C  
ATOM   2978  C   SER B 184      -1.538   8.904  15.625  1.00  0.00           C  
ATOM   2979  O   SER B 184      -0.696   8.539  14.802  1.00  0.00           O  
ATOM   2980  CB  SER B 184      -1.673   6.825  17.005  1.00  0.00           C  
ATOM   2981  OG  SER B 184      -2.889   6.453  16.379  1.00  0.00           O  
ATOM   2982  H   SER B 184      -3.544   8.689  17.674  1.00  0.00           H  
ATOM   2983  HA  SER B 184      -0.564   8.591  17.495  1.00  0.00           H  
ATOM   2984 1HB  SER B 184      -0.832   6.392  16.463  1.00  0.00           H  
ATOM   2985 2HB  SER B 184      -1.646   6.431  18.020  1.00  0.00           H  
ATOM   2986  HG  SER B 184      -3.322   7.274  16.133  1.00  0.00           H  
ATOM   2987  N   ALA B 185      -2.466   9.731  15.409  1.00  0.00           N  
ATOM   2988  CA  ALA B 185      -2.540  10.309  14.070  1.00  0.00           C  
ATOM   2989  C   ALA B 185      -1.261  11.068  13.729  1.00  0.00           C  
ATOM   2990  O   ALA B 185      -0.782  11.878  14.526  1.00  0.00           O  
ATOM   2991  CB  ALA B 185      -3.751  11.232  13.954  1.00  0.00           C  
ATOM   2992  H   ALA B 185      -3.146  10.007  16.102  1.00  0.00           H  
ATOM   2993  HA  ALA B 185      -2.648   9.494  13.355  1.00  0.00           H  
ATOM   2994 1HB  ALA B 185      -3.792  11.655  12.950  1.00  0.00           H  
ATOM   2995 2HB  ALA B 185      -4.661  10.664  14.146  1.00  0.00           H  
ATOM   2996 3HB  ALA B 185      -3.666  12.037  14.683  1.00  0.00           H  
ATOM   2997  N   SER B 186      -0.690  10.780  12.582  1.00  0.00           N  
ATOM   2998  CA  SER B 186       0.538  11.416  12.117  1.00  0.00           C  
ATOM   2999  C   SER B 186       0.474  11.715  10.623  1.00  0.00           C  
ATOM   3000  O   SER B 186      -0.323  11.115   9.898  1.00  0.00           O  
ATOM   3001  CB  SER B 186       1.748  10.530  12.416  1.00  0.00           C  
ATOM   3002  OG  SER B 186       1.868  10.296  13.809  1.00  0.00           O  
ATOM   3003  H   SER B 186      -1.133  10.082  12.002  1.00  0.00           H  
ATOM   3004  HA  SER B 186       0.660  12.362  12.647  1.00  0.00           H  
ATOM   3005 1HB  SER B 186       1.643   9.581  11.891  1.00  0.00           H  
ATOM   3006 2HB  SER B 186       2.652  11.011  12.044  1.00  0.00           H  
ATOM   3007  HG  SER B 186       1.139  10.766  14.220  1.00  0.00           H  
ATOM   3008  N   GLU B 187       1.288  12.658  10.236  1.00  0.00           N  
ATOM   3009  CA  GLU B 187       1.417  12.959   8.814  1.00  0.00           C  
ATOM   3010  C   GLU B 187       2.453  12.055   8.150  1.00  0.00           C  
ATOM   3011  O   GLU B 187       3.551  11.869   8.678  1.00  0.00           O  
ATOM   3012  CB  GLU B 187       1.793  14.428   8.607  1.00  0.00           C  
ATOM   3013  CG  GLU B 187       0.688  15.404   8.986  1.00  0.00           C  
ATOM   3014  CD  GLU B 187       1.043  16.854   8.695  1.00  0.00           C  
ATOM   3015  OE1 GLU B 187       0.167  17.735   8.849  1.00  0.00           O  
ATOM   3016  OE2 GLU B 187       2.205  17.110   8.310  1.00  0.00           O  
ATOM   3017  H   GLU B 187       1.833  13.186  10.902  1.00  0.00           H  
ATOM   3018  HA  GLU B 187       0.456  12.775   8.333  1.00  0.00           H  
ATOM   3019 1HB  GLU B 187       2.675  14.665   9.202  1.00  0.00           H  
ATOM   3020 2HB  GLU B 187       2.049  14.594   7.561  1.00  0.00           H  
ATOM   3021 1HG  GLU B 187      -0.215  15.148   8.432  1.00  0.00           H  
ATOM   3022 2HG  GLU B 187       0.472  15.297  10.048  1.00  0.00           H  
ATOM   3023  N   VAL B 188       2.054  11.498   6.993  1.00  0.00           N  
ATOM   3024  CA  VAL B 188       2.908  10.563   6.268  1.00  0.00           C  
ATOM   3025  C   VAL B 188       4.201  11.261   5.851  1.00  0.00           C  
ATOM   3026  O   VAL B 188       5.290  10.700   5.994  1.00  0.00           O  
ATOM   3027  CB  VAL B 188       2.192   9.984   5.027  1.00  0.00           C  
ATOM   3028  CG1 VAL B 188       3.166   9.182   4.166  1.00  0.00           C  
ATOM   3029  CG2 VAL B 188       1.009   9.116   5.452  1.00  0.00           C  
ATOM   3030  H   VAL B 188       1.146  11.729   6.616  1.00  0.00           H  
ATOM   3031  HA  VAL B 188       3.157   9.735   6.933  1.00  0.00           H  
ATOM   3032  HB  VAL B 188       1.831  10.807   4.410  1.00  0.00           H  
ATOM   3033 1HG1 VAL B 188       2.641   8.784   3.297  1.00  0.00           H  
ATOM   3034 2HG1 VAL B 188       3.976   9.830   3.834  1.00  0.00           H  
ATOM   3035 3HG1 VAL B 188       3.575   8.358   4.751  1.00  0.00           H  
ATOM   3036 1HG2 VAL B 188       0.515   8.716   4.567  1.00  0.00           H  
ATOM   3037 2HG2 VAL B 188       1.366   8.293   6.072  1.00  0.00           H  
ATOM   3038 3HG2 VAL B 188       0.301   9.719   6.021  1.00  0.00           H  
ATOM   3039  N   ASP B 189       4.186  12.474   5.449  1.00  0.00           N  
ATOM   3040  CA  ASP B 189       5.332  13.212   4.927  1.00  0.00           C  
ATOM   3041  C   ASP B 189       6.394  13.412   6.006  1.00  0.00           C  
ATOM   3042  O   ASP B 189       7.589  13.454   5.707  1.00  0.00           O  
ATOM   3043  CB  ASP B 189       4.889  14.565   4.368  1.00  0.00           C  
ATOM   3044  CG  ASP B 189       6.027  15.347   3.736  1.00  0.00           C  
ATOM   3045  OD1 ASP B 189       6.824  14.757   2.975  1.00  0.00           O  
ATOM   3046  OD2 ASP B 189       6.130  16.564   4.003  1.00  0.00           O  
ATOM   3047  H   ASP B 189       3.290  12.936   5.510  1.00  0.00           H  
ATOM   3048  HA  ASP B 189       5.779  12.631   4.120  1.00  0.00           H  
ATOM   3049 1HB  ASP B 189       4.113  14.412   3.618  1.00  0.00           H  
ATOM   3050 2HB  ASP B 189       4.457  15.166   5.169  1.00  0.00           H  
ATOM   3051  N   ARG B 190       5.936  13.541   7.222  1.00  0.00           N  
ATOM   3052  CA  ARG B 190       6.872  13.754   8.322  1.00  0.00           C  
ATOM   3053  C   ARG B 190       7.593  12.461   8.686  1.00  0.00           C  
ATOM   3054  O   ARG B 190       8.781  12.478   9.014  1.00  0.00           O  
ATOM   3055  CB  ARG B 190       6.144  14.312   9.547  1.00  0.00           C  
ATOM   3056  CG  ARG B 190       5.668  15.746   9.382  1.00  0.00           C  
ATOM   3057  CD  ARG B 190       5.068  16.293  10.669  1.00  0.00           C  
ATOM   3058  NE  ARG B 190       4.570  17.655  10.496  1.00  0.00           N  
ATOM   3059  CZ  ARG B 190       3.977  18.372  11.446  1.00  0.00           C  
ATOM   3060  NH1 ARG B 190       3.795  17.868  12.661  1.00  0.00           N  
ATOM   3061  NH2 ARG B 190       3.562  19.602  11.180  1.00  0.00           N  
ATOM   3062  H   ARG B 190       4.946  13.497   7.420  1.00  0.00           H  
ATOM   3063  HA  ARG B 190       7.622  14.479   8.003  1.00  0.00           H  
ATOM   3064 1HB  ARG B 190       5.277  13.691   9.769  1.00  0.00           H  
ATOM   3065 2HB  ARG B 190       6.805  14.272  10.413  1.00  0.00           H  
ATOM   3066 1HG  ARG B 190       6.510  16.379   9.101  1.00  0.00           H  
ATOM   3067 2HG  ARG B 190       4.906  15.789   8.603  1.00  0.00           H  
ATOM   3068 1HD  ARG B 190       4.237  15.661  10.980  1.00  0.00           H  
ATOM   3069 2HD  ARG B 190       5.828  16.303  11.449  1.00  0.00           H  
ATOM   3070  HE  ARG B 190       4.684  18.085   9.588  1.00  0.00           H  
ATOM   3071 1HH1 ARG B 190       4.108  16.931  12.871  1.00  0.00           H  
ATOM   3072 2HH1 ARG B 190       3.343  18.421  13.375  1.00  0.00           H  
ATOM   3073 1HH2 ARG B 190       3.697  19.992  10.257  1.00  0.00           H  
ATOM   3074 2HH2 ARG B 190       3.112  20.149  11.899  1.00  0.00           H  
ATOM   3075  N   MET B 191       6.905  11.342   8.557  1.00  0.00           N  
ATOM   3076  CA  MET B 191       7.439  10.040   8.946  1.00  0.00           C  
ATOM   3077  C   MET B 191       8.194   9.393   7.790  1.00  0.00           C  
ATOM   3078  O   MET B 191       9.143   8.638   8.008  1.00  0.00           O  
ATOM   3079  CB  MET B 191       6.314   9.116   9.418  1.00  0.00           C  
ATOM   3080  CG  MET B 191       5.687   9.539  10.736  1.00  0.00           C  
ATOM   3081  SD  MET B 191       4.512   8.289  11.388  1.00  0.00           S  
ATOM   3082  CE  MET B 191       5.679   7.056  12.028  1.00  0.00           C  
ATOM   3083  H   MET B 191       5.972  11.397   8.173  1.00  0.00           H  
ATOM   3084  HA  MET B 191       8.138  10.185   9.769  1.00  0.00           H  
ATOM   3085 1HB  MET B 191       5.530   9.083   8.663  1.00  0.00           H  
ATOM   3086 2HB  MET B 191       6.700   8.102   9.534  1.00  0.00           H  
ATOM   3087 1HG  MET B 191       6.470   9.698  11.477  1.00  0.00           H  
ATOM   3088 2HG  MET B 191       5.152  10.478  10.599  1.00  0.00           H  
ATOM   3089 1HE  MET B 191       5.126   6.223  12.462  1.00  0.00           H  
ATOM   3090 2HE  MET B 191       6.306   6.691  11.214  1.00  0.00           H  
ATOM   3091 3HE  MET B 191       6.308   7.513  12.793  1.00  0.00           H  
ATOM   3092  N   PHE B 192       7.786   9.636   6.598  1.00  0.00           N  
ATOM   3093  CA  PHE B 192       8.379   9.054   5.399  1.00  0.00           C  
ATOM   3094  C   PHE B 192       8.727  10.139   4.386  1.00  0.00           C  
ATOM   3095  O   PHE B 192       8.074  10.257   3.347  1.00  0.00           O  
ATOM   3096  CB  PHE B 192       7.428   8.033   4.768  1.00  0.00           C  
ATOM   3097  CG  PHE B 192       7.048   6.906   5.691  1.00  0.00           C  
ATOM   3098  CD1 PHE B 192       7.806   5.742   5.737  1.00  0.00           C  
ATOM   3099  CD2 PHE B 192       5.934   7.011   6.513  1.00  0.00           C  
ATOM   3100  CE1 PHE B 192       7.457   4.697   6.590  1.00  0.00           C  
ATOM   3101  CE2 PHE B 192       5.579   5.972   7.368  1.00  0.00           C  
ATOM   3102  CZ  PHE B 192       6.342   4.815   7.404  1.00  0.00           C  
ATOM   3103  H   PHE B 192       7.006  10.271   6.503  1.00  0.00           H  
ATOM   3104  HA  PHE B 192       9.300   8.542   5.682  1.00  0.00           H  
ATOM   3105 1HB  PHE B 192       6.515   8.535   4.450  1.00  0.00           H  
ATOM   3106 2HB  PHE B 192       7.892   7.604   3.881  1.00  0.00           H  
ATOM   3107  HD1 PHE B 192       8.683   5.652   5.096  1.00  0.00           H  
ATOM   3108  HD2 PHE B 192       5.334   7.921   6.484  1.00  0.00           H  
ATOM   3109  HE1 PHE B 192       8.061   3.790   6.615  1.00  0.00           H  
ATOM   3110  HE2 PHE B 192       4.702   6.066   8.008  1.00  0.00           H  
ATOM   3111  HZ  PHE B 192       6.064   4.000   8.070  1.00  0.00           H  
ATOM   3112  N   PRO B 193       9.754  10.852   4.712  1.00  0.00           N  
ATOM   3113  CA  PRO B 193      10.112  11.936   3.795  1.00  0.00           C  
ATOM   3114  C   PRO B 193      10.520  11.430   2.413  1.00  0.00           C  
ATOM   3115  O   PRO B 193      11.186  10.397   2.302  1.00  0.00           O  
ATOM   3116  CB  PRO B 193      11.290  12.617   4.496  1.00  0.00           C  
ATOM   3117  CG  PRO B 193      11.898  11.549   5.347  1.00  0.00           C  
ATOM   3118  CD  PRO B 193      10.807  10.622   5.800  1.00  0.00           C  
ATOM   3119  HA  PRO B 193       9.261  12.626   3.701  1.00  0.00           H  
ATOM   3120 1HB  PRO B 193      11.994  13.013   3.749  1.00  0.00           H  
ATOM   3121 2HB  PRO B 193      10.932  13.474   5.086  1.00  0.00           H  
ATOM   3122 1HG  PRO B 193      12.662  10.999   4.778  1.00  0.00           H  
ATOM   3123 2HG  PRO B 193      12.408  11.997   6.212  1.00  0.00           H  
ATOM   3124 1HD  PRO B 193      11.184   9.589   5.811  1.00  0.00           H  
ATOM   3125 2HD  PRO B 193      10.464  10.921   6.801  1.00  0.00           H  
ATOM   3126  N   GLY B 194       9.932  12.174   1.338  1.00  0.00           N  
ATOM   3127  CA  GLY B 194      10.387  11.828   0.001  1.00  0.00           C  
ATOM   3128  C   GLY B 194       9.409  10.946  -0.752  1.00  0.00           C  
ATOM   3129  O   GLY B 194       9.587  10.691  -1.945  1.00  0.00           O  
ATOM   3130  H   GLY B 194       9.241  12.902   1.450  1.00  0.00           H  
ATOM   3131 1HA  GLY B 194      10.551  12.739  -0.575  1.00  0.00           H  
ATOM   3132 2HA  GLY B 194      11.344  11.312   0.065  1.00  0.00           H  
ATOM   3133  N   VAL B 195       8.351  10.488  -0.014  1.00  0.00           N  
ATOM   3134  CA  VAL B 195       7.309   9.709  -0.675  1.00  0.00           C  
ATOM   3135  C   VAL B 195       6.262  10.647  -1.270  1.00  0.00           C  
ATOM   3136  O   VAL B 195       6.021  11.735  -0.742  1.00  0.00           O  
ATOM   3137  CB  VAL B 195       6.640   8.714   0.300  1.00  0.00           C  
ATOM   3138  CG1 VAL B 195       7.656   7.695   0.813  1.00  0.00           C  
ATOM   3139  CG2 VAL B 195       5.994   9.461   1.465  1.00  0.00           C  
ATOM   3140  H   VAL B 195       8.273  10.675   0.975  1.00  0.00           H  
ATOM   3141  HA  VAL B 195       7.765   9.137  -1.484  1.00  0.00           H  
ATOM   3142  HB  VAL B 195       5.874   8.154  -0.236  1.00  0.00           H  
ATOM   3143 1HG1 VAL B 195       7.164   7.004   1.498  1.00  0.00           H  
ATOM   3144 2HG1 VAL B 195       8.070   7.139  -0.028  1.00  0.00           H  
ATOM   3145 3HG1 VAL B 195       8.459   8.214   1.337  1.00  0.00           H  
ATOM   3146 1HG2 VAL B 195       5.527   8.746   2.142  1.00  0.00           H  
ATOM   3147 2HG2 VAL B 195       6.756  10.025   2.003  1.00  0.00           H  
ATOM   3148 3HG2 VAL B 195       5.237  10.146   1.083  1.00  0.00           H  
ATOM   3149  N   PRO B 196       5.643  10.254  -2.400  1.00  0.00           N  
ATOM   3150  CA  PRO B 196       4.610  11.105  -2.995  1.00  0.00           C  
ATOM   3151  C   PRO B 196       3.407  11.302  -2.076  1.00  0.00           C  
ATOM   3152  O   PRO B 196       2.944  10.348  -1.445  1.00  0.00           O  
ATOM   3153  CB  PRO B 196       4.212  10.343  -4.261  1.00  0.00           C  
ATOM   3154  CG  PRO B 196       5.367   9.436  -4.540  1.00  0.00           C  
ATOM   3155  CD  PRO B 196       6.023   9.084  -3.236  1.00  0.00           C  
ATOM   3156  HA  PRO B 196       5.048  12.082  -3.248  1.00  0.00           H  
ATOM   3157 1HB  PRO B 196       3.275   9.792  -4.090  1.00  0.00           H  
ATOM   3158 2HB  PRO B 196       4.023  11.050  -5.082  1.00  0.00           H  
ATOM   3159 1HG  PRO B 196       5.021   8.528  -5.056  1.00  0.00           H  
ATOM   3160 2HG  PRO B 196       6.084   9.930  -5.212  1.00  0.00           H  
ATOM   3161 1HD  PRO B 196       5.604   8.140  -2.857  1.00  0.00           H  
ATOM   3162 2HD  PRO B 196       7.109   8.995  -3.384  1.00  0.00           H  
ATOM   3163  N   LEU B 197       2.884  12.520  -2.011  1.00  0.00           N  
ATOM   3164  CA  LEU B 197       1.757  12.862  -1.150  1.00  0.00           C  
ATOM   3165  C   LEU B 197       0.465  12.243  -1.675  1.00  0.00           C  
ATOM   3166  O   LEU B 197      -0.470  12.003  -0.908  1.00  0.00           O  
ATOM   3167  CB  LEU B 197       1.603  14.381  -1.045  1.00  0.00           C  
ATOM   3168  CG  LEU B 197       2.701  15.122  -0.280  1.00  0.00           C  
ATOM   3169  CD1 LEU B 197       2.454  16.627  -0.324  1.00  0.00           C  
ATOM   3170  CD2 LEU B 197       2.774  14.630   1.161  1.00  0.00           C  
ATOM   3171  H   LEU B 197       3.295  13.237  -2.591  1.00  0.00           H  
ATOM   3172  HA  LEU B 197       1.949  12.462  -0.155  1.00  0.00           H  
ATOM   3173 1HB  LEU B 197       1.569  14.797  -2.051  1.00  0.00           H  
ATOM   3174 2HB  LEU B 197       0.657  14.601  -0.551  1.00  0.00           H  
ATOM   3175  HG  LEU B 197       3.663  14.947  -0.763  1.00  0.00           H  
ATOM   3176 1HD1 LEU B 197       3.243  17.141   0.224  1.00  0.00           H  
ATOM   3177 2HD1 LEU B 197       2.453  16.966  -1.360  1.00  0.00           H  
ATOM   3178 3HD1 LEU B 197       1.490  16.851   0.132  1.00  0.00           H  
ATOM   3179 1HD2 LEU B 197       3.561  15.168   1.690  1.00  0.00           H  
ATOM   3180 2HD2 LEU B 197       1.818  14.807   1.655  1.00  0.00           H  
ATOM   3181 3HD2 LEU B 197       2.995  13.563   1.170  1.00  0.00           H  
ATOM   3182  N   ASP B 198       0.442  11.965  -2.929  1.00  0.00           N  
ATOM   3183  CA  ASP B 198      -0.762  11.431  -3.557  1.00  0.00           C  
ATOM   3184  C   ASP B 198      -0.654   9.921  -3.758  1.00  0.00           C  
ATOM   3185  O   ASP B 198      -1.216   9.374  -4.709  1.00  0.00           O  
ATOM   3186  CB  ASP B 198      -1.020  12.123  -4.897  1.00  0.00           C  
ATOM   3187  CG  ASP B 198      -1.364  13.595  -4.749  1.00  0.00           C  
ATOM   3188  OD1 ASP B 198      -2.028  13.969  -3.758  1.00  0.00           O  
ATOM   3189  OD2 ASP B 198      -0.969  14.387  -5.632  1.00  0.00           O  
ATOM   3190  H   ASP B 198       1.266  12.116  -3.494  1.00  0.00           H  
ATOM   3191  HA  ASP B 198      -1.610  11.621  -2.898  1.00  0.00           H  
ATOM   3192 1HB  ASP B 198      -0.136  12.034  -5.528  1.00  0.00           H  
ATOM   3193 2HB  ASP B 198      -1.841  11.624  -5.412  1.00  0.00           H  
ATOM   3194  N   THR B 199       0.112   9.271  -2.848  1.00  0.00           N  
ATOM   3195  CA  THR B 199       0.268   7.824  -2.948  1.00  0.00           C  
ATOM   3196  C   THR B 199      -1.089   7.128  -2.877  1.00  0.00           C  
ATOM   3197  O   THR B 199      -1.964   7.540  -2.112  1.00  0.00           O  
ATOM   3198  CB  THR B 199       1.185   7.282  -1.836  1.00  0.00           C  
ATOM   3199  OG1 THR B 199       1.531   5.923  -2.130  1.00  0.00           O  
ATOM   3200  CG2 THR B 199       0.493   7.336  -0.478  1.00  0.00           C  
ATOM   3201  H   THR B 199       0.578   9.766  -2.101  1.00  0.00           H  
ATOM   3202  HA  THR B 199       0.724   7.591  -3.910  1.00  0.00           H  
ATOM   3203  HB  THR B 199       2.095   7.880  -1.792  1.00  0.00           H  
ATOM   3204  HG1 THR B 199       1.113   5.658  -2.953  1.00  0.00           H  
ATOM   3205 1HG2 THR B 199       1.164   6.948   0.288  1.00  0.00           H  
ATOM   3206 2HG2 THR B 199       0.232   8.368  -0.243  1.00  0.00           H  
ATOM   3207 3HG2 THR B 199      -0.412   6.731  -0.507  1.00  0.00           H  
ATOM   3208  N   HIS B 200      -1.320   6.107  -3.748  1.00  0.00           N  
ATOM   3209  CA  HIS B 200      -2.629   5.467  -3.815  1.00  0.00           C  
ATOM   3210  C   HIS B 200      -2.625   4.125  -3.091  1.00  0.00           C  
ATOM   3211  O   HIS B 200      -3.685   3.599  -2.743  1.00  0.00           O  
ATOM   3212  CB  HIS B 200      -3.058   5.276  -5.271  1.00  0.00           C  
ATOM   3213  CG  HIS B 200      -3.065   6.544  -6.065  1.00  0.00           C  
ATOM   3214  ND1 HIS B 200      -3.919   7.590  -5.790  1.00  0.00           N  
ATOM   3215  CD2 HIS B 200      -2.319   6.933  -7.126  1.00  0.00           C  
ATOM   3216  CE1 HIS B 200      -3.698   8.570  -6.650  1.00  0.00           C  
ATOM   3217  NE2 HIS B 200      -2.731   8.196  -7.471  1.00  0.00           N  
ATOM   3218  H   HIS B 200      -0.582   5.784  -4.357  1.00  0.00           H  
ATOM   3219  HA  HIS B 200      -3.368   6.099  -3.324  1.00  0.00           H  
ATOM   3220 1HB  HIS B 200      -2.385   4.570  -5.759  1.00  0.00           H  
ATOM   3221 2HB  HIS B 200      -4.060   4.848  -5.302  1.00  0.00           H  
ATOM   3222  HD2 HIS B 200      -1.537   6.351  -7.615  1.00  0.00           H  
ATOM   3223  HE1 HIS B 200      -4.223   9.524  -6.678  1.00  0.00           H  
ATOM   3224  HE2 HIS B 200      -2.354   8.746  -8.229  1.00  0.00           H  
ATOM   3225  N   ASP B 201      -1.429   3.506  -2.846  1.00  0.00           N  
ATOM   3226  CA  ASP B 201      -1.281   2.234  -2.144  1.00  0.00           C  
ATOM   3227  C   ASP B 201       0.037   2.181  -1.376  1.00  0.00           C  
ATOM   3228  O   ASP B 201       1.054   2.701  -1.840  1.00  0.00           O  
ATOM   3229  CB  ASP B 201      -1.365   1.066  -3.128  1.00  0.00           C  
ATOM   3230  CG  ASP B 201      -1.571  -0.273  -2.442  1.00  0.00           C  
ATOM   3231  OD1 ASP B 201      -2.081  -0.302  -1.301  1.00  0.00           O  
ATOM   3232  OD2 ASP B 201      -1.219  -1.309  -3.047  1.00  0.00           O  
ATOM   3233  H   ASP B 201      -0.604   3.981  -3.184  1.00  0.00           H  
ATOM   3234  HA  ASP B 201      -2.093   2.141  -1.422  1.00  0.00           H  
ATOM   3235 1HB  ASP B 201      -2.190   1.233  -3.821  1.00  0.00           H  
ATOM   3236 2HB  ASP B 201      -0.448   1.019  -3.716  1.00  0.00           H  
ATOM   3237  N   VAL B 202      -0.023   1.611  -0.188  1.00  0.00           N  
ATOM   3238  CA  VAL B 202       1.150   1.358   0.642  1.00  0.00           C  
ATOM   3239  C   VAL B 202       1.165  -0.104   1.083  1.00  0.00           C  
ATOM   3240  O   VAL B 202       0.173  -0.611   1.611  1.00  0.00           O  
ATOM   3241  CB  VAL B 202       1.183   2.287   1.876  1.00  0.00           C  
ATOM   3242  CG1 VAL B 202       2.448   2.047   2.698  1.00  0.00           C  
ATOM   3243  CG2 VAL B 202       1.090   3.749   1.445  1.00  0.00           C  
ATOM   3244  H   VAL B 202      -0.934   1.341   0.153  1.00  0.00           H  
ATOM   3245  HA  VAL B 202       2.043   1.552   0.047  1.00  0.00           H  
ATOM   3246  HB  VAL B 202       0.338   2.048   2.522  1.00  0.00           H  
ATOM   3247 1HG1 VAL B 202       2.452   2.711   3.563  1.00  0.00           H  
ATOM   3248 2HG1 VAL B 202       2.471   1.011   3.037  1.00  0.00           H  
ATOM   3249 3HG1 VAL B 202       3.325   2.249   2.083  1.00  0.00           H  
ATOM   3250 1HG2 VAL B 202       1.114   4.390   2.326  1.00  0.00           H  
ATOM   3251 2HG2 VAL B 202       1.932   3.991   0.796  1.00  0.00           H  
ATOM   3252 3HG2 VAL B 202       0.157   3.910   0.904  1.00  0.00           H  
ATOM   3253  N   PHE B 203       2.289  -0.819   0.849  1.00  0.00           N  
ATOM   3254  CA  PHE B 203       2.341  -2.217   1.261  1.00  0.00           C  
ATOM   3255  C   PHE B 203       3.753  -2.603   1.687  1.00  0.00           C  
ATOM   3256  O   PHE B 203       4.714  -1.891   1.387  1.00  0.00           O  
ATOM   3257  CB  PHE B 203       1.866  -3.131   0.127  1.00  0.00           C  
ATOM   3258  CG  PHE B 203       2.771  -3.127  -1.075  1.00  0.00           C  
ATOM   3259  CD1 PHE B 203       2.664  -2.133  -2.040  1.00  0.00           C  
ATOM   3260  CD2 PHE B 203       3.729  -4.119  -1.240  1.00  0.00           C  
ATOM   3261  CE1 PHE B 203       3.501  -2.128  -3.154  1.00  0.00           C  
ATOM   3262  CE2 PHE B 203       4.568  -4.120  -2.351  1.00  0.00           C  
ATOM   3263  CZ  PHE B 203       4.452  -3.124  -3.307  1.00  0.00           C  
ATOM   3264  H   PHE B 203       3.093  -0.409   0.396  1.00  0.00           H  
ATOM   3265  HA  PHE B 203       1.677  -2.351   2.117  1.00  0.00           H  
ATOM   3266 1HB  PHE B 203       1.790  -4.154   0.492  1.00  0.00           H  
ATOM   3267 2HB  PHE B 203       0.872  -2.824  -0.195  1.00  0.00           H  
ATOM   3268  HD1 PHE B 203       1.915  -1.350  -1.918  1.00  0.00           H  
ATOM   3269  HD2 PHE B 203       3.820  -4.903  -0.488  1.00  0.00           H  
ATOM   3270  HE1 PHE B 203       3.407  -1.341  -3.902  1.00  0.00           H  
ATOM   3271  HE2 PHE B 203       5.315  -4.904  -2.470  1.00  0.00           H  
ATOM   3272  HZ  PHE B 203       5.106  -3.125  -4.178  1.00  0.00           H  
ATOM   3273  N   GLN B 204       3.833  -3.616   2.513  1.00  0.00           N  
ATOM   3274  CA  GLN B 204       5.118  -4.167   2.927  1.00  0.00           C  
ATOM   3275  C   GLN B 204       5.433  -5.456   2.173  1.00  0.00           C  
ATOM   3276  O   GLN B 204       4.598  -6.359   2.101  1.00  0.00           O  
ATOM   3277  CB  GLN B 204       5.132  -4.424   4.435  1.00  0.00           C  
ATOM   3278  CG  GLN B 204       6.491  -4.851   4.974  1.00  0.00           C  
ATOM   3279  CD  GLN B 204       6.506  -4.991   6.484  1.00  0.00           C  
ATOM   3280  OE1 GLN B 204       5.686  -4.390   7.185  1.00  0.00           O  
ATOM   3281  NE2 GLN B 204       7.439  -5.786   6.997  1.00  0.00           N  
ATOM   3282  H   GLN B 204       2.983  -4.026   2.873  1.00  0.00           H  
ATOM   3283  HA  GLN B 204       5.897  -3.443   2.691  1.00  0.00           H  
ATOM   3284 1HB  GLN B 204       4.827  -3.519   4.961  1.00  0.00           H  
ATOM   3285 2HB  GLN B 204       4.410  -5.203   4.678  1.00  0.00           H  
ATOM   3286 1HG  GLN B 204       6.755  -5.816   4.542  1.00  0.00           H  
ATOM   3287 2HG  GLN B 204       7.232  -4.102   4.696  1.00  0.00           H  
ATOM   3288 1HE2 GLN B 204       7.497  -5.916   7.988  1.00  0.00           H  
ATOM   3289 2HE2 GLN B 204       8.084  -6.255   6.394  1.00  0.00           H  
ATOM   3290  N   PHE B 205       6.569  -5.526   1.621  1.00  0.00           N  
ATOM   3291  CA  PHE B 205       7.062  -6.683   0.884  1.00  0.00           C  
ATOM   3292  C   PHE B 205       8.538  -6.922   1.176  1.00  0.00           C  
ATOM   3293  O   PHE B 205       9.360  -6.015   1.032  1.00  0.00           O  
ATOM   3294  CB  PHE B 205       6.849  -6.495  -0.621  1.00  0.00           C  
ATOM   3295  CG  PHE B 205       7.271  -7.680  -1.447  1.00  0.00           C  
ATOM   3296  CD1 PHE B 205       8.203  -7.536  -2.468  1.00  0.00           C  
ATOM   3297  CD2 PHE B 205       6.736  -8.937  -1.203  1.00  0.00           C  
ATOM   3298  CE1 PHE B 205       8.595  -8.631  -3.235  1.00  0.00           C  
ATOM   3299  CE2 PHE B 205       7.123 -10.036  -1.964  1.00  0.00           C  
ATOM   3300  CZ  PHE B 205       8.052  -9.881  -2.980  1.00  0.00           C  
ATOM   3301  H   PHE B 205       7.159  -4.711   1.710  1.00  0.00           H  
ATOM   3302  HA  PHE B 205       6.503  -7.563   1.207  1.00  0.00           H  
ATOM   3303 1HB  PHE B 205       5.795  -6.302  -0.818  1.00  0.00           H  
ATOM   3304 2HB  PHE B 205       7.410  -5.626  -0.962  1.00  0.00           H  
ATOM   3305  HD1 PHE B 205       8.629  -6.552  -2.665  1.00  0.00           H  
ATOM   3306  HD2 PHE B 205       6.004  -9.058  -0.403  1.00  0.00           H  
ATOM   3307  HE1 PHE B 205       9.327  -8.503  -4.032  1.00  0.00           H  
ATOM   3308  HE2 PHE B 205       6.696 -11.018  -1.762  1.00  0.00           H  
ATOM   3309  HZ  PHE B 205       8.354 -10.740  -3.578  1.00  0.00           H  
ATOM   3310  N   ARG B 206       8.820  -8.149   1.743  1.00  0.00           N  
ATOM   3311  CA  ARG B 206      10.190  -8.500   2.103  1.00  0.00           C  
ATOM   3312  C   ARG B 206      10.782  -7.476   3.066  1.00  0.00           C  
ATOM   3313  O   ARG B 206      11.912  -7.019   2.878  1.00  0.00           O  
ATOM   3314  CB  ARG B 206      11.064  -8.608   0.852  1.00  0.00           C  
ATOM   3315  CG  ARG B 206      10.657  -9.731  -0.088  1.00  0.00           C  
ATOM   3316  CD  ARG B 206      11.723 -10.001  -1.140  1.00  0.00           C  
ATOM   3317  NE  ARG B 206      12.879 -10.689  -0.572  1.00  0.00           N  
ATOM   3318  CZ  ARG B 206      14.007 -10.945  -1.229  1.00  0.00           C  
ATOM   3319  NH1 ARG B 206      14.153 -10.573  -2.496  1.00  0.00           N  
ATOM   3320  NH2 ARG B 206      14.997 -11.577  -0.615  1.00  0.00           N  
ATOM   3321  H   ARG B 206       8.080  -8.815   1.914  1.00  0.00           H  
ATOM   3322  HA  ARG B 206      10.179  -9.468   2.604  1.00  0.00           H  
ATOM   3323 1HB  ARG B 206      11.024  -7.671   0.298  1.00  0.00           H  
ATOM   3324 2HB  ARG B 206      12.101  -8.770   1.146  1.00  0.00           H  
ATOM   3325 1HG  ARG B 206      10.501 -10.646   0.484  1.00  0.00           H  
ATOM   3326 2HG  ARG B 206       9.732  -9.461  -0.599  1.00  0.00           H  
ATOM   3327 1HD  ARG B 206      11.305 -10.626  -1.929  1.00  0.00           H  
ATOM   3328 2HD  ARG B 206      12.061  -9.057  -1.566  1.00  0.00           H  
ATOM   3329  HE  ARG B 206      12.819 -10.993   0.391  1.00  0.00           H  
ATOM   3330 1HH1 ARG B 206      13.403 -10.090  -2.970  1.00  0.00           H  
ATOM   3331 2HH1 ARG B 206      15.014 -10.773  -2.985  1.00  0.00           H  
ATOM   3332 1HH2 ARG B 206      14.893 -11.863   0.349  1.00  0.00           H  
ATOM   3333 2HH2 ARG B 206      15.854 -11.773  -1.110  1.00  0.00           H  
ATOM   3334  N   GLU B 207       9.990  -7.080   4.039  1.00  0.00           N  
ATOM   3335  CA  GLU B 207      10.374  -6.273   5.193  1.00  0.00           C  
ATOM   3336  C   GLU B 207      10.624  -4.822   4.793  1.00  0.00           C  
ATOM   3337  O   GLU B 207      11.185  -4.046   5.570  1.00  0.00           O  
ATOM   3338  CB  GLU B 207      11.620  -6.855   5.865  1.00  0.00           C  
ATOM   3339  CG  GLU B 207      11.436  -8.277   6.377  1.00  0.00           C  
ATOM   3340  CD  GLU B 207      10.303  -8.410   7.381  1.00  0.00           C  
ATOM   3341  OE1 GLU B 207       9.555  -9.413   7.323  1.00  0.00           O  
ATOM   3342  OE2 GLU B 207      10.160  -7.505   8.233  1.00  0.00           O  
ATOM   3343  H   GLU B 207       9.030  -7.381   3.947  1.00  0.00           H  
ATOM   3344  HA  GLU B 207       9.554  -6.284   5.912  1.00  0.00           H  
ATOM   3345 1HB  GLU B 207      12.449  -6.853   5.158  1.00  0.00           H  
ATOM   3346 2HB  GLU B 207      11.907  -6.225   6.707  1.00  0.00           H  
ATOM   3347 1HG  GLU B 207      11.232  -8.933   5.531  1.00  0.00           H  
ATOM   3348 2HG  GLU B 207      12.364  -8.607   6.842  1.00  0.00           H  
ATOM   3349  N   LYS B 208      10.391  -4.495   3.517  1.00  0.00           N  
ATOM   3350  CA  LYS B 208      10.519  -3.111   3.067  1.00  0.00           C  
ATOM   3351  C   LYS B 208       9.153  -2.503   2.764  1.00  0.00           C  
ATOM   3352  O   LYS B 208       8.252  -3.195   2.284  1.00  0.00           O  
ATOM   3353  CB  LYS B 208      11.415  -3.030   1.830  1.00  0.00           C  
ATOM   3354  CG  LYS B 208      12.808  -3.606   2.035  1.00  0.00           C  
ATOM   3355  CD  LYS B 208      13.642  -2.734   2.965  1.00  0.00           C  
ATOM   3356  CE  LYS B 208      15.078  -3.231   3.060  1.00  0.00           C  
ATOM   3357  NZ  LYS B 208      15.885  -2.413   4.014  1.00  0.00           N  
ATOM   3358  H   LYS B 208      10.123  -5.206   2.851  1.00  0.00           H  
ATOM   3359  HA  LYS B 208      10.976  -2.528   3.867  1.00  0.00           H  
ATOM   3360 1HB  LYS B 208      10.946  -3.566   1.005  1.00  0.00           H  
ATOM   3361 2HB  LYS B 208      11.521  -1.989   1.525  1.00  0.00           H  
ATOM   3362 1HG  LYS B 208      12.729  -4.605   2.465  1.00  0.00           H  
ATOM   3363 2HG  LYS B 208      13.315  -3.682   1.074  1.00  0.00           H  
ATOM   3364 1HD  LYS B 208      13.647  -1.708   2.595  1.00  0.00           H  
ATOM   3365 2HD  LYS B 208      13.201  -2.740   3.962  1.00  0.00           H  
ATOM   3366 1HE  LYS B 208      15.083  -4.268   3.393  1.00  0.00           H  
ATOM   3367 2HE  LYS B 208      15.544  -3.186   2.076  1.00  0.00           H  
ATOM   3368 1HZ  LYS B 208      16.829  -2.771   4.050  1.00  0.00           H  
ATOM   3369 2HZ  LYS B 208      15.901  -1.451   3.704  1.00  0.00           H  
ATOM   3370 3HZ  LYS B 208      15.471  -2.462   4.934  1.00  0.00           H  
ATOM   3371  N   ALA B 209       9.016  -1.208   3.047  1.00  0.00           N  
ATOM   3372  CA  ALA B 209       7.780  -0.490   2.748  1.00  0.00           C  
ATOM   3373  C   ALA B 209       7.780   0.030   1.314  1.00  0.00           C  
ATOM   3374  O   ALA B 209       8.794   0.541   0.832  1.00  0.00           O  
ATOM   3375  CB  ALA B 209       7.584   0.664   3.729  1.00  0.00           C  
ATOM   3376  H   ALA B 209       9.782  -0.710   3.478  1.00  0.00           H  
ATOM   3377  HA  ALA B 209       6.949  -1.188   2.854  1.00  0.00           H  
ATOM   3378 1HB  ALA B 209       6.658   1.189   3.493  1.00  0.00           H  
ATOM   3379 2HB  ALA B 209       7.530   0.273   4.745  1.00  0.00           H  
ATOM   3380 3HB  ALA B 209       8.422   1.354   3.651  1.00  0.00           H  
ATOM   3381  N   TYR B 210       6.657  -0.107   0.593  1.00  0.00           N  
ATOM   3382  CA  TYR B 210       6.495   0.372  -0.776  1.00  0.00           C  
ATOM   3383  C   TYR B 210       5.335   1.355  -0.876  1.00  0.00           C  
ATOM   3384  O   TYR B 210       4.228   1.068  -0.415  1.00  0.00           O  
ATOM   3385  CB  TYR B 210       6.268  -0.803  -1.733  1.00  0.00           C  
ATOM   3386  CG  TYR B 210       7.462  -1.716  -1.867  1.00  0.00           C  
ATOM   3387  CD1 TYR B 210       8.278  -1.667  -2.995  1.00  0.00           C  
ATOM   3388  CD2 TYR B 210       7.777  -2.629  -0.867  1.00  0.00           C  
ATOM   3389  CE1 TYR B 210       9.378  -2.508  -3.124  1.00  0.00           C  
ATOM   3390  CE2 TYR B 210       8.875  -3.475  -0.985  1.00  0.00           C  
ATOM   3391  CZ  TYR B 210       9.669  -3.407  -2.115  1.00  0.00           C  
ATOM   3392  OH  TYR B 210      10.757  -4.242  -2.238  1.00  0.00           O  
ATOM   3393  H   TYR B 210       5.885  -0.575   1.045  1.00  0.00           H  
ATOM   3394  HA  TYR B 210       7.408   0.890  -1.071  1.00  0.00           H  
ATOM   3395 1HB  TYR B 210       5.421  -1.397  -1.386  1.00  0.00           H  
ATOM   3396 2HB  TYR B 210       6.017  -0.423  -2.723  1.00  0.00           H  
ATOM   3397  HD1 TYR B 210       8.059  -0.961  -3.796  1.00  0.00           H  
ATOM   3398  HD2 TYR B 210       7.159  -2.691   0.028  1.00  0.00           H  
ATOM   3399  HE1 TYR B 210      10.004  -2.454  -4.014  1.00  0.00           H  
ATOM   3400  HE2 TYR B 210       9.104  -4.185  -0.190  1.00  0.00           H  
ATOM   3401  HH  TYR B 210      10.819  -4.801  -1.460  1.00  0.00           H  
ATOM   3402  N   PHE B 211       5.649   2.520  -1.380  1.00  0.00           N  
ATOM   3403  CA  PHE B 211       4.651   3.540  -1.676  1.00  0.00           C  
ATOM   3404  C   PHE B 211       4.419   3.653  -3.178  1.00  0.00           C  
ATOM   3405  O   PHE B 211       5.352   3.929  -3.936  1.00  0.00           O  
ATOM   3406  CB  PHE B 211       5.082   4.896  -1.108  1.00  0.00           C  
ATOM   3407  CG  PHE B 211       5.106   4.944   0.396  1.00  0.00           C  
ATOM   3408  CD1 PHE B 211       4.126   5.633   1.099  1.00  0.00           C  
ATOM   3409  CD2 PHE B 211       6.111   4.300   1.107  1.00  0.00           C  
ATOM   3410  CE1 PHE B 211       4.146   5.679   2.491  1.00  0.00           C  
ATOM   3411  CE2 PHE B 211       6.137   4.342   2.498  1.00  0.00           C  
ATOM   3412  CZ  PHE B 211       5.155   5.033   3.188  1.00  0.00           C  
ATOM   3413  H   PHE B 211       6.622   2.714  -1.569  1.00  0.00           H  
ATOM   3414  HA  PHE B 211       3.710   3.250  -1.207  1.00  0.00           H  
ATOM   3415 1HB  PHE B 211       6.078   5.143  -1.472  1.00  0.00           H  
ATOM   3416 2HB  PHE B 211       4.403   5.671  -1.462  1.00  0.00           H  
ATOM   3417  HD1 PHE B 211       3.334   6.141   0.549  1.00  0.00           H  
ATOM   3418  HD2 PHE B 211       6.885   3.756   0.564  1.00  0.00           H  
ATOM   3419  HE1 PHE B 211       3.369   6.222   3.029  1.00  0.00           H  
ATOM   3420  HE2 PHE B 211       6.930   3.832   3.045  1.00  0.00           H  
ATOM   3421  HZ  PHE B 211       5.177   5.070   4.276  1.00  0.00           H  
ATOM   3422  N   CYS B 212       3.140   3.453  -3.599  1.00  0.00           N  
ATOM   3423  CA  CYS B 212       2.860   3.411  -5.030  1.00  0.00           C  
ATOM   3424  C   CYS B 212       2.150   4.680  -5.485  1.00  0.00           C  
ATOM   3425  O   CYS B 212       1.208   5.136  -4.835  1.00  0.00           O  
ATOM   3426  CB  CYS B 212       2.009   2.189  -5.374  1.00  0.00           C  
ATOM   3427  SG  CYS B 212       2.867   0.616  -5.142  1.00  0.00           S  
ATOM   3428  H   CYS B 212       2.380   3.333  -2.945  1.00  0.00           H  
ATOM   3429  HA  CYS B 212       3.807   3.338  -5.566  1.00  0.00           H  
ATOM   3430 1HB  CYS B 212       1.113   2.183  -4.753  1.00  0.00           H  
ATOM   3431 2HB  CYS B 212       1.687   2.251  -6.413  1.00  0.00           H  
ATOM   3432  HG  CYS B 212       1.852  -0.153  -5.524  1.00  0.00           H  
ATOM   3433  N   GLN B 213       2.563   5.291  -6.498  1.00  0.00           N  
ATOM   3434  CA  GLN B 213       1.949   6.410  -7.205  1.00  0.00           C  
ATOM   3435  C   GLN B 213       2.078   6.243  -8.716  1.00  0.00           C  
ATOM   3436  O   GLN B 213       3.189   6.137  -9.242  1.00  0.00           O  
ATOM   3437  CB  GLN B 213       2.578   7.733  -6.767  1.00  0.00           C  
ATOM   3438  CG  GLN B 213       1.986   8.954  -7.457  1.00  0.00           C  
ATOM   3439  CD  GLN B 213       2.556  10.259  -6.933  1.00  0.00           C  
ATOM   3440  OE1 GLN B 213       3.649  10.288  -6.359  1.00  0.00           O  
ATOM   3441  NE2 GLN B 213       1.819  11.348  -7.126  1.00  0.00           N  
ATOM   3442  H   GLN B 213       3.442   4.921  -6.831  1.00  0.00           H  
ATOM   3443  HA  GLN B 213       0.887   6.433  -6.961  1.00  0.00           H  
ATOM   3444 1HB  GLN B 213       2.453   7.857  -5.691  1.00  0.00           H  
ATOM   3445 2HB  GLN B 213       3.648   7.713  -6.972  1.00  0.00           H  
ATOM   3446 1HG  GLN B 213       2.200   8.895  -8.524  1.00  0.00           H  
ATOM   3447 2HG  GLN B 213       0.909   8.965  -7.292  1.00  0.00           H  
ATOM   3448 1HE2 GLN B 213       2.145  12.237  -6.802  1.00  0.00           H  
ATOM   3449 2HE2 GLN B 213       0.939  11.280  -7.595  1.00  0.00           H  
ATOM   3450  N   ASP B 214       0.818   6.224  -9.308  1.00  0.00           N  
ATOM   3451  CA  ASP B 214       0.829   5.932 -10.738  1.00  0.00           C  
ATOM   3452  C   ASP B 214       1.390   4.538 -11.010  1.00  0.00           C  
ATOM   3453  O   ASP B 214       0.936   3.555 -10.420  1.00  0.00           O  
ATOM   3454  CB  ASP B 214       1.643   6.983 -11.495  1.00  0.00           C  
ATOM   3455  CG  ASP B 214       1.090   8.388 -11.337  1.00  0.00           C  
ATOM   3456  OD1 ASP B 214      -0.145   8.550 -11.232  1.00  0.00           O  
ATOM   3457  OD2 ASP B 214       1.897   9.343 -11.320  1.00  0.00           O  
ATOM   3458  H   ASP B 214      -0.065   6.389  -8.846  1.00  0.00           H  
ATOM   3459  HA  ASP B 214      -0.198   5.957 -11.104  1.00  0.00           H  
ATOM   3460 1HB  ASP B 214       2.673   6.972 -11.138  1.00  0.00           H  
ATOM   3461 2HB  ASP B 214       1.662   6.734 -12.556  1.00  0.00           H  
ATOM   3462  N   ARG B 215       2.394   4.344 -11.886  1.00  0.00           N  
ATOM   3463  CA  ARG B 215       2.938   3.033 -12.228  1.00  0.00           C  
ATOM   3464  C   ARG B 215       4.256   2.781 -11.504  1.00  0.00           C  
ATOM   3465  O   ARG B 215       4.865   1.721 -11.664  1.00  0.00           O  
ATOM   3466  CB  ARG B 215       3.139   2.912 -13.740  1.00  0.00           C  
ATOM   3467  CG  ARG B 215       4.075   3.959 -14.323  1.00  0.00           C  
ATOM   3468  CD  ARG B 215       4.131   3.882 -15.842  1.00  0.00           C  
ATOM   3469  NE  ARG B 215       2.910   4.401 -16.453  1.00  0.00           N  
ATOM   3470  CZ  ARG B 215       2.655   4.398 -17.758  1.00  0.00           C  
ATOM   3471  NH1 ARG B 215       3.535   3.902 -18.620  1.00  0.00           N  
ATOM   3472  NH2 ARG B 215       1.511   4.895 -18.206  1.00  0.00           N  
ATOM   3473  H   ARG B 215       2.782   5.167 -12.324  1.00  0.00           H  
ATOM   3474  HA  ARG B 215       2.227   2.270 -11.909  1.00  0.00           H  
ATOM   3475 1HB  ARG B 215       3.542   1.928 -13.975  1.00  0.00           H  
ATOM   3476 2HB  ARG B 215       2.176   3.000 -14.243  1.00  0.00           H  
ATOM   3477 1HG  ARG B 215       3.728   4.954 -14.043  1.00  0.00           H  
ATOM   3478 2HG  ARG B 215       5.082   3.804 -13.935  1.00  0.00           H  
ATOM   3479 1HD  ARG B 215       4.973   4.470 -16.205  1.00  0.00           H  
ATOM   3480 2HD  ARG B 215       4.254   2.844 -16.149  1.00  0.00           H  
ATOM   3481  HE  ARG B 215       2.207   4.791 -15.840  1.00  0.00           H  
ATOM   3482 1HH1 ARG B 215       4.409   3.521 -18.286  1.00  0.00           H  
ATOM   3483 2HH1 ARG B 215       3.330   3.905 -19.609  1.00  0.00           H  
ATOM   3484 1HH2 ARG B 215       0.836   5.275 -17.556  1.00  0.00           H  
ATOM   3485 2HH2 ARG B 215       1.314   4.895 -19.196  1.00  0.00           H  
ATOM   3486  N   PHE B 216       4.672   3.711 -10.635  1.00  0.00           N  
ATOM   3487  CA  PHE B 216       5.955   3.640  -9.947  1.00  0.00           C  
ATOM   3488  C   PHE B 216       5.764   3.259  -8.483  1.00  0.00           C  
ATOM   3489  O   PHE B 216       4.701   3.501  -7.907  1.00  0.00           O  
ATOM   3490  CB  PHE B 216       6.696   4.976 -10.049  1.00  0.00           C  
ATOM   3491  CG  PHE B 216       6.882   5.461 -11.461  1.00  0.00           C  
ATOM   3492  CD1 PHE B 216       7.577   4.694 -12.388  1.00  0.00           C  
ATOM   3493  CD2 PHE B 216       6.362   6.685 -11.862  1.00  0.00           C  
ATOM   3494  CE1 PHE B 216       7.751   5.140 -13.696  1.00  0.00           C  
ATOM   3495  CE2 PHE B 216       6.532   7.137 -13.167  1.00  0.00           C  
ATOM   3496  CZ  PHE B 216       7.227   6.363 -14.083  1.00  0.00           C  
ATOM   3497  H   PHE B 216       4.060   4.494 -10.455  1.00  0.00           H  
ATOM   3498  HA  PHE B 216       6.561   2.869 -10.424  1.00  0.00           H  
ATOM   3499 1HB  PHE B 216       6.148   5.739  -9.497  1.00  0.00           H  
ATOM   3500 2HB  PHE B 216       7.679   4.883  -9.589  1.00  0.00           H  
ATOM   3501  HD1 PHE B 216       7.988   3.732 -12.082  1.00  0.00           H  
ATOM   3502  HD2 PHE B 216       5.816   7.294 -11.141  1.00  0.00           H  
ATOM   3503  HE1 PHE B 216       8.298   4.527 -14.412  1.00  0.00           H  
ATOM   3504  HE2 PHE B 216       6.120   8.100 -13.469  1.00  0.00           H  
ATOM   3505  HZ  PHE B 216       7.362   6.716 -15.104  1.00  0.00           H  
ATOM   3506  N   TYR B 217       6.856   2.680  -7.902  1.00  0.00           N  
ATOM   3507  CA  TYR B 217       6.895   2.515  -6.453  1.00  0.00           C  
ATOM   3508  C   TYR B 217       8.089   3.248  -5.852  1.00  0.00           C  
ATOM   3509  O   TYR B 217       9.083   3.494  -6.539  1.00  0.00           O  
ATOM   3510  CB  TYR B 217       6.953   1.030  -6.082  1.00  0.00           C  
ATOM   3511  CG  TYR B 217       8.290   0.387  -6.359  1.00  0.00           C  
ATOM   3512  CD1 TYR B 217       8.518  -0.308  -7.545  1.00  0.00           C  
ATOM   3513  CD2 TYR B 217       9.327   0.472  -5.436  1.00  0.00           C  
ATOM   3514  CE1 TYR B 217       9.748  -0.904  -7.804  1.00  0.00           C  
ATOM   3515  CE2 TYR B 217      10.561  -0.120  -5.685  1.00  0.00           C  
ATOM   3516  CZ  TYR B 217      10.762  -0.804  -6.870  1.00  0.00           C  
ATOM   3517  OH  TYR B 217      11.981  -1.392  -7.121  1.00  0.00           O  
ATOM   3518  H   TYR B 217       7.640   2.363  -8.455  1.00  0.00           H  
ATOM   3519  HA  TYR B 217       5.985   2.944  -6.031  1.00  0.00           H  
ATOM   3520 1HB  TYR B 217       6.730   0.911  -5.021  1.00  0.00           H  
ATOM   3521 2HB  TYR B 217       6.191   0.486  -6.639  1.00  0.00           H  
ATOM   3522  HD1 TYR B 217       7.725  -0.392  -8.289  1.00  0.00           H  
ATOM   3523  HD2 TYR B 217       9.180   1.008  -4.499  1.00  0.00           H  
ATOM   3524  HE1 TYR B 217       9.906  -1.443  -8.738  1.00  0.00           H  
ATOM   3525  HE2 TYR B 217      11.361  -0.044  -4.948  1.00  0.00           H  
ATOM   3526  HH  TYR B 217      12.570  -1.233  -6.380  1.00  0.00           H  
ATOM   3527  N   TRP B 218       7.884   3.742  -4.666  1.00  0.00           N  
ATOM   3528  CA  TRP B 218       8.949   4.255  -3.811  1.00  0.00           C  
ATOM   3529  C   TRP B 218       9.215   3.309  -2.645  1.00  0.00           C  
ATOM   3530  O   TRP B 218       8.383   3.174  -1.745  1.00  0.00           O  
ATOM   3531  CB  TRP B 218       8.591   5.648  -3.283  1.00  0.00           C  
ATOM   3532  CG  TRP B 218       8.652   6.727  -4.322  1.00  0.00           C  
ATOM   3533  CD1 TRP B 218       9.587   7.719  -4.426  1.00  0.00           C  
ATOM   3534  CD2 TRP B 218       7.735   6.925  -5.402  1.00  0.00           C  
ATOM   3535  NE1 TRP B 218       9.307   8.522  -5.507  1.00  0.00           N  
ATOM   3536  CE2 TRP B 218       8.177   8.057  -6.123  1.00  0.00           C  
ATOM   3537  CE3 TRP B 218       6.582   6.254  -5.832  1.00  0.00           C  
ATOM   3538  CZ2 TRP B 218       7.504   8.533  -7.251  1.00  0.00           C  
ATOM   3539  CZ3 TRP B 218       5.914   6.730  -6.955  1.00  0.00           C  
ATOM   3540  CH2 TRP B 218       6.379   7.858  -7.650  1.00  0.00           C  
ATOM   3541  H   TRP B 218       6.931   3.765  -4.332  1.00  0.00           H  
ATOM   3542  HA  TRP B 218       9.861   4.331  -4.403  1.00  0.00           H  
ATOM   3543 1HB  TRP B 218       7.582   5.632  -2.870  1.00  0.00           H  
ATOM   3544 2HB  TRP B 218       9.271   5.917  -2.475  1.00  0.00           H  
ATOM   3545  HD1 TRP B 218      10.430   7.853  -3.751  1.00  0.00           H  
ATOM   3546  HE1 TRP B 218       9.846   9.325  -5.799  1.00  0.00           H  
ATOM   3547  HE3 TRP B 218       6.218   5.376  -5.299  1.00  0.00           H  
ATOM   3548  HZ2 TRP B 218       7.848   9.406  -7.806  1.00  0.00           H  
ATOM   3549  HZ3 TRP B 218       5.017   6.204  -7.283  1.00  0.00           H  
ATOM   3550  HH2 TRP B 218       5.830   8.203  -8.526  1.00  0.00           H  
ATOM   3551  N   ARG B 219      10.384   2.663  -2.722  1.00  0.00           N  
ATOM   3552  CA  ARG B 219      10.752   1.751  -1.645  1.00  0.00           C  
ATOM   3553  C   ARG B 219      11.420   2.500  -0.496  1.00  0.00           C  
ATOM   3554  O   ARG B 219      12.307   3.326  -0.720  1.00  0.00           O  
ATOM   3555  CB  ARG B 219      11.682   0.652  -2.164  1.00  0.00           C  
ATOM   3556  CG  ARG B 219      12.022  -0.408  -1.129  1.00  0.00           C  
ATOM   3557  CD  ARG B 219      12.911  -1.499  -1.709  1.00  0.00           C  
ATOM   3558  NE  ARG B 219      14.263  -1.012  -1.967  1.00  0.00           N  
ATOM   3559  CZ  ARG B 219      15.256  -1.752  -2.452  1.00  0.00           C  
ATOM   3560  NH1 ARG B 219      15.067  -3.035  -2.741  1.00  0.00           N  
ATOM   3561  NH2 ARG B 219      16.448  -1.207  -2.648  1.00  0.00           N  
ATOM   3562  H   ARG B 219      11.017   2.787  -3.499  1.00  0.00           H  
ATOM   3563  HA  ARG B 219       9.844   1.285  -1.261  1.00  0.00           H  
ATOM   3564 1HB  ARG B 219      11.219   0.157  -3.016  1.00  0.00           H  
ATOM   3565 2HB  ARG B 219      12.614   1.098  -2.511  1.00  0.00           H  
ATOM   3566 1HG  ARG B 219      12.549   0.055  -0.294  1.00  0.00           H  
ATOM   3567 2HG  ARG B 219      11.103  -0.871  -0.767  1.00  0.00           H  
ATOM   3568 1HD  ARG B 219      12.974  -2.329  -1.006  1.00  0.00           H  
ATOM   3569 2HD  ARG B 219      12.488  -1.851  -2.649  1.00  0.00           H  
ATOM   3570  HE  ARG B 219      14.460  -0.041  -1.762  1.00  0.00           H  
ATOM   3571 1HH1 ARG B 219      14.162  -3.458  -2.593  1.00  0.00           H  
ATOM   3572 2HH1 ARG B 219      15.828  -3.587  -3.109  1.00  0.00           H  
ATOM   3573 1HH2 ARG B 219      16.600  -0.232  -2.429  1.00  0.00           H  
ATOM   3574 2HH2 ARG B 219      17.204  -1.765  -3.016  1.00  0.00           H  
ATOM   3575  N   VAL B 220      10.961   2.244   0.739  1.00  0.00           N  
ATOM   3576  CA  VAL B 220      11.463   2.938   1.921  1.00  0.00           C  
ATOM   3577  C   VAL B 220      12.147   1.941   2.854  1.00  0.00           C  
ATOM   3578  O   VAL B 220      11.622   0.854   3.105  1.00  0.00           O  
ATOM   3579  CB  VAL B 220      10.330   3.676   2.669  1.00  0.00           C  
ATOM   3580  CG1 VAL B 220      10.854   4.302   3.960  1.00  0.00           C  
ATOM   3581  CG2 VAL B 220       9.704   4.742   1.771  1.00  0.00           C  
ATOM   3582  H   VAL B 220      10.241   1.544   0.848  1.00  0.00           H  
ATOM   3583  HA  VAL B 220      12.197   3.678   1.602  1.00  0.00           H  
ATOM   3584  HB  VAL B 220       9.566   2.954   2.956  1.00  0.00           H  
ATOM   3585 1HG1 VAL B 220      10.040   4.817   4.472  1.00  0.00           H  
ATOM   3586 2HG1 VAL B 220      11.252   3.521   4.607  1.00  0.00           H  
ATOM   3587 3HG1 VAL B 220      11.642   5.017   3.724  1.00  0.00           H  
ATOM   3588 1HG2 VAL B 220       8.908   5.252   2.312  1.00  0.00           H  
ATOM   3589 2HG2 VAL B 220      10.466   5.465   1.479  1.00  0.00           H  
ATOM   3590 3HG2 VAL B 220       9.292   4.270   0.879  1.00  0.00           H  
ATOM   3591  N   SER B 221      13.353   2.326   3.291  1.00  0.00           N  
ATOM   3592  CA  SER B 221      14.096   1.564   4.288  1.00  0.00           C  
ATOM   3593  C   SER B 221      14.273   2.362   5.576  1.00  0.00           C  
ATOM   3594  O   SER B 221      14.278   3.595   5.553  1.00  0.00           O  
ATOM   3595  CB  SER B 221      15.464   1.155   3.741  1.00  0.00           C  
ATOM   3596  OG  SER B 221      15.322   0.346   2.586  1.00  0.00           O  
ATOM   3597  H   SER B 221      13.758   3.172   2.916  1.00  0.00           H  
ATOM   3598  HA  SER B 221      13.532   0.661   4.525  1.00  0.00           H  
ATOM   3599 1HB  SER B 221      16.040   2.047   3.497  1.00  0.00           H  
ATOM   3600 2HB  SER B 221      16.014   0.610   4.507  1.00  0.00           H  
ATOM   3601  HG  SER B 221      14.377   0.259   2.438  1.00  0.00           H  
ATOM   3602  N   SER B 222      14.266   1.604   6.640  1.00  0.00           N  
ATOM   3603  CA  SER B 222      14.474   2.235   7.939  1.00  0.00           C  
ATOM   3604  C   SER B 222      15.937   2.157   8.363  1.00  0.00           C  
ATOM   3605  O   SER B 222      16.562   1.100   8.265  1.00  0.00           O  
ATOM   3606  CB  SER B 222      13.591   1.580   9.002  1.00  0.00           C  
ATOM   3607  OG  SER B 222      12.219   1.783   8.710  1.00  0.00           O  
ATOM   3608  H   SER B 222      14.123   0.605   6.596  1.00  0.00           H  
ATOM   3609  HA  SER B 222      14.200   3.288   7.860  1.00  0.00           H  
ATOM   3610 1HB  SER B 222      13.805   0.512   9.045  1.00  0.00           H  
ATOM   3611 2HB  SER B 222      13.826   2.000   9.979  1.00  0.00           H  
ATOM   3612  HG  SER B 222      12.194   2.294   7.897  1.00  0.00           H  
ATOM   3613  N   ARG B 223      16.582   3.279   8.559  1.00  0.00           N  
ATOM   3614  CA  ARG B 223      17.937   3.381   9.091  1.00  0.00           C  
ATOM   3615  C   ARG B 223      17.955   4.161  10.401  1.00  0.00           C  
ATOM   3616  O   ARG B 223      17.549   5.325  10.442  1.00  0.00           O  
ATOM   3617  CB  ARG B 223      18.866   4.046   8.072  1.00  0.00           C  
ATOM   3618  CG  ARG B 223      20.341   3.952   8.431  1.00  0.00           C  
ATOM   3619  CD  ARG B 223      21.226   4.516   7.328  1.00  0.00           C  
ATOM   3620  NE  ARG B 223      22.639   4.470   7.695  1.00  0.00           N  
ATOM   3621  CZ  ARG B 223      23.632   4.939   6.945  1.00  0.00           C  
ATOM   3622  NH1 ARG B 223      23.386   5.501   5.767  1.00  0.00           N  
ATOM   3623  NH2 ARG B 223      24.882   4.845   7.375  1.00  0.00           N  
ATOM   3624  H   ARG B 223      16.084   4.123   8.316  1.00  0.00           H  
ATOM   3625  HA  ARG B 223      18.306   2.375   9.293  1.00  0.00           H  
ATOM   3626 1HB  ARG B 223      18.724   3.585   7.096  1.00  0.00           H  
ATOM   3627 2HB  ARG B 223      18.606   5.100   7.977  1.00  0.00           H  
ATOM   3628 1HG  ARG B 223      20.530   4.516   9.344  1.00  0.00           H  
ATOM   3629 2HG  ARG B 223      20.612   2.907   8.587  1.00  0.00           H  
ATOM   3630 1HD  ARG B 223      21.089   3.933   6.418  1.00  0.00           H  
ATOM   3631 2HD  ARG B 223      20.954   5.554   7.139  1.00  0.00           H  
ATOM   3632  HE  ARG B 223      22.881   4.051   8.583  1.00  0.00           H  
ATOM   3633 1HH1 ARG B 223      22.436   5.576   5.432  1.00  0.00           H  
ATOM   3634 2HH1 ARG B 223      24.148   5.853   5.207  1.00  0.00           H  
ATOM   3635 1HH2 ARG B 223      25.078   4.418   8.270  1.00  0.00           H  
ATOM   3636 2HH2 ARG B 223      25.638   5.200   6.809  1.00  0.00           H  
ATOM   3637  N   SER B 224      18.381   3.581  11.542  1.00  0.00           N  
ATOM   3638  CA  SER B 224      18.546   4.244  12.831  1.00  0.00           C  
ATOM   3639  C   SER B 224      17.291   5.017  13.221  1.00  0.00           C  
ATOM   3640  O   SER B 224      17.369   6.188  13.599  1.00  0.00           O  
ATOM   3641  CB  SER B 224      19.748   5.189  12.799  1.00  0.00           C  
ATOM   3642  OG  SER B 224      20.947   4.470  12.567  1.00  0.00           O  
ATOM   3643  H   SER B 224      18.597   2.598  11.463  1.00  0.00           H  
ATOM   3644  HA  SER B 224      18.722   3.482  13.592  1.00  0.00           H  
ATOM   3645 1HB  SER B 224      19.606   5.932  12.014  1.00  0.00           H  
ATOM   3646 2HB  SER B 224      19.816   5.723  13.746  1.00  0.00           H  
ATOM   3647  HG  SER B 224      20.691   3.548  12.487  1.00  0.00           H  
ATOM   3648  N   GLU B 225      16.074   4.515  12.943  1.00  0.00           N  
ATOM   3649  CA  GLU B 225      14.766   5.007  13.367  1.00  0.00           C  
ATOM   3650  C   GLU B 225      14.224   6.046  12.389  1.00  0.00           C  
ATOM   3651  O   GLU B 225      13.170   6.639  12.627  1.00  0.00           O  
ATOM   3652  CB  GLU B 225      14.846   5.602  14.775  1.00  0.00           C  
ATOM   3653  CG  GLU B 225      15.269   4.603  15.842  1.00  0.00           C  
ATOM   3654  CD  GLU B 225      14.249   3.499  16.069  1.00  0.00           C  
ATOM   3655  OE1 GLU B 225      14.651   2.350  16.362  1.00  0.00           O  
ATOM   3656  OE2 GLU B 225      13.036   3.785  15.953  1.00  0.00           O  
ATOM   3657  H   GLU B 225      16.125   3.690  12.362  1.00  0.00           H  
ATOM   3658  HA  GLU B 225      14.069   4.168  13.383  1.00  0.00           H  
ATOM   3659 1HB  GLU B 225      15.558   6.428  14.781  1.00  0.00           H  
ATOM   3660 2HB  GLU B 225      13.873   6.007  15.055  1.00  0.00           H  
ATOM   3661 1HG  GLU B 225      16.214   4.149  15.545  1.00  0.00           H  
ATOM   3662 2HG  GLU B 225      15.431   5.135  16.779  1.00  0.00           H  
ATOM   3663  N   LEU B 226      15.078   6.291  11.338  1.00  0.00           N  
ATOM   3664  CA  LEU B 226      14.607   7.217  10.313  1.00  0.00           C  
ATOM   3665  C   LEU B 226      14.253   6.472   9.030  1.00  0.00           C  
ATOM   3666  O   LEU B 226      14.993   5.586   8.597  1.00  0.00           O  
ATOM   3667  CB  LEU B 226      15.669   8.281  10.023  1.00  0.00           C  
ATOM   3668  CG  LEU B 226      15.993   9.245  11.166  1.00  0.00           C  
ATOM   3669  CD1 LEU B 226      17.239  10.059  10.835  1.00  0.00           C  
ATOM   3670  CD2 LEU B 226      14.807  10.162  11.444  1.00  0.00           C  
ATOM   3671  H   LEU B 226      15.992   5.873  11.241  1.00  0.00           H  
ATOM   3672  HA  LEU B 226      13.709   7.712  10.681  1.00  0.00           H  
ATOM   3673 1HB  LEU B 226      16.596   7.781   9.747  1.00  0.00           H  
ATOM   3674 2HB  LEU B 226      15.338   8.881   9.175  1.00  0.00           H  
ATOM   3675  HG  LEU B 226      16.220   8.677  12.068  1.00  0.00           H  
ATOM   3676 1HD1 LEU B 226      17.458  10.740  11.657  1.00  0.00           H  
ATOM   3677 2HD1 LEU B 226      18.084   9.387  10.688  1.00  0.00           H  
ATOM   3678 3HD1 LEU B 226      17.068  10.633   9.925  1.00  0.00           H  
ATOM   3679 1HD2 LEU B 226      15.055  10.841  12.261  1.00  0.00           H  
ATOM   3680 2HD2 LEU B 226      14.576  10.740  10.549  1.00  0.00           H  
ATOM   3681 3HD2 LEU B 226      13.940   9.562  11.722  1.00  0.00           H  
ATOM   3682  N   ASN B 227      13.047   6.832   8.520  1.00  0.00           N  
ATOM   3683  CA  ASN B 227      12.623   6.256   7.248  1.00  0.00           C  
ATOM   3684  C   ASN B 227      13.086   7.104   6.067  1.00  0.00           C  
ATOM   3685  O   ASN B 227      12.991   8.332   6.104  1.00  0.00           O  
ATOM   3686  CB  ASN B 227      11.102   6.087   7.216  1.00  0.00           C  
ATOM   3687  CG  ASN B 227      10.598   5.140   8.288  1.00  0.00           C  
ATOM   3688  OD1 ASN B 227      10.966   3.963   8.316  1.00  0.00           O  
ATOM   3689  ND2 ASN B 227       9.751   5.647   9.176  1.00  0.00           N  
ATOM   3690  H   ASN B 227      12.437   7.484   8.993  1.00  0.00           H  
ATOM   3691  HA  ASN B 227      13.085   5.273   7.142  1.00  0.00           H  
ATOM   3692 1HB  ASN B 227      10.625   7.058   7.352  1.00  0.00           H  
ATOM   3693 2HB  ASN B 227      10.799   5.707   6.240  1.00  0.00           H  
ATOM   3694 1HD2 ASN B 227       9.386   5.068   9.906  1.00  0.00           H  
ATOM   3695 2HD2 ASN B 227       9.478   6.607   9.115  1.00  0.00           H  
ATOM   3696  N   GLN B 228      13.638   6.396   5.081  1.00  0.00           N  
ATOM   3697  CA  GLN B 228      14.089   7.120   3.897  1.00  0.00           C  
ATOM   3698  C   GLN B 228      13.861   6.299   2.631  1.00  0.00           C  
ATOM   3699  O   GLN B 228      13.966   5.071   2.653  1.00  0.00           O  
ATOM   3700  CB  GLN B 228      15.567   7.490   4.024  1.00  0.00           C  
ATOM   3701  CG  GLN B 228      16.082   8.363   2.887  1.00  0.00           C  
ATOM   3702  CD  GLN B 228      17.539   8.749   3.057  1.00  0.00           C  
ATOM   3703  OE1 GLN B 228      18.350   7.961   3.554  1.00  0.00           O  
ATOM   3704  NE2 GLN B 228      17.882   9.966   2.648  1.00  0.00           N  
ATOM   3705  H   GLN B 228      13.755   5.394   5.119  1.00  0.00           H  
ATOM   3706  HA  GLN B 228      13.507   8.038   3.810  1.00  0.00           H  
ATOM   3707 1HB  GLN B 228      15.730   8.022   4.962  1.00  0.00           H  
ATOM   3708 2HB  GLN B 228      16.168   6.581   4.054  1.00  0.00           H  
ATOM   3709 1HG  GLN B 228      15.984   7.816   1.949  1.00  0.00           H  
ATOM   3710 2HG  GLN B 228      15.491   9.278   2.849  1.00  0.00           H  
ATOM   3711 1HE2 GLN B 228      18.830  10.275   2.736  1.00  0.00           H  
ATOM   3712 2HE2 GLN B 228      17.193  10.574   2.253  1.00  0.00           H  
ATOM   3713  N   VAL B 229      13.526   7.076   1.613  1.00  0.00           N  
ATOM   3714  CA  VAL B 229      13.402   6.445   0.303  1.00  0.00           C  
ATOM   3715  C   VAL B 229      14.773   5.970  -0.173  1.00  0.00           C  
ATOM   3716  O   VAL B 229      15.727   6.751  -0.217  1.00  0.00           O  
ATOM   3717  CB  VAL B 229      12.781   7.407  -0.734  1.00  0.00           C  
ATOM   3718  CG1 VAL B 229      12.780   6.774  -2.124  1.00  0.00           C  
ATOM   3719  CG2 VAL B 229      11.363   7.795  -0.319  1.00  0.00           C  
ATOM   3720  H   VAL B 229      13.355   8.068   1.700  1.00  0.00           H  
ATOM   3721  HA  VAL B 229      12.746   5.578   0.397  1.00  0.00           H  
ATOM   3722  HB  VAL B 229      13.396   8.305  -0.797  1.00  0.00           H  
ATOM   3723 1HG1 VAL B 229      12.339   7.468  -2.840  1.00  0.00           H  
ATOM   3724 2HG1 VAL B 229      13.804   6.549  -2.422  1.00  0.00           H  
ATOM   3725 3HG1 VAL B 229      12.196   5.854  -2.104  1.00  0.00           H  
ATOM   3726 1HG2 VAL B 229      10.940   8.473  -1.059  1.00  0.00           H  
ATOM   3727 2HG2 VAL B 229      10.745   6.899  -0.252  1.00  0.00           H  
ATOM   3728 3HG2 VAL B 229      11.391   8.290   0.652  1.00  0.00           H  
ATOM   3729  N   ASP B 230      14.807   4.630  -0.544  1.00  0.00           N  
ATOM   3730  CA  ASP B 230      16.112   4.140  -0.977  1.00  0.00           C  
ATOM   3731  C   ASP B 230      16.071   3.683  -2.433  1.00  0.00           C  
ATOM   3732  O   ASP B 230      17.114   3.561  -3.080  1.00  0.00           O  
ATOM   3733  CB  ASP B 230      16.579   2.992  -0.078  1.00  0.00           C  
ATOM   3734  CG  ASP B 230      15.655   1.788  -0.125  1.00  0.00           C  
ATOM   3735  OD1 ASP B 230      14.652   1.818  -0.871  1.00  0.00           O  
ATOM   3736  OD2 ASP B 230      15.931   0.802   0.592  1.00  0.00           O  
ATOM   3737  H   ASP B 230      14.021   3.995  -0.535  1.00  0.00           H  
ATOM   3738  HA  ASP B 230      16.831   4.956  -0.901  1.00  0.00           H  
ATOM   3739 1HB  ASP B 230      17.578   2.676  -0.380  1.00  0.00           H  
ATOM   3740 2HB  ASP B 230      16.644   3.341   0.953  1.00  0.00           H  
ATOM   3741  N   GLN B 231      14.892   3.454  -2.958  1.00  0.00           N  
ATOM   3742  CA  GLN B 231      14.764   3.028  -4.347  1.00  0.00           C  
ATOM   3743  C   GLN B 231      13.456   3.523  -4.956  1.00  0.00           C  
ATOM   3744  O   GLN B 231      12.442   3.628  -4.262  1.00  0.00           O  
ATOM   3745  CB  GLN B 231      14.847   1.504  -4.451  1.00  0.00           C  
ATOM   3746  CG  GLN B 231      14.907   0.988  -5.883  1.00  0.00           C  
ATOM   3747  CD  GLN B 231      15.147  -0.509  -5.957  1.00  0.00           C  
ATOM   3748  OE1 GLN B 231      15.088  -1.212  -4.943  1.00  0.00           O  
ATOM   3749  NE2 GLN B 231      15.421  -1.006  -7.159  1.00  0.00           N  
ATOM   3750  H   GLN B 231      14.058   3.572  -2.401  1.00  0.00           H  
ATOM   3751  HA  GLN B 231      15.585   3.461  -4.918  1.00  0.00           H  
ATOM   3752 1HB  GLN B 231      15.734   1.151  -3.925  1.00  0.00           H  
ATOM   3753 2HB  GLN B 231      13.979   1.058  -3.965  1.00  0.00           H  
ATOM   3754 1HG  GLN B 231      13.959   1.205  -6.376  1.00  0.00           H  
ATOM   3755 2HG  GLN B 231      15.723   1.489  -6.405  1.00  0.00           H  
ATOM   3756 1HE2 GLN B 231      15.588  -1.987  -7.269  1.00  0.00           H  
ATOM   3757 2HE2 GLN B 231      15.460  -0.400  -7.954  1.00  0.00           H  
ATOM   3758  N   VAL B 232      13.497   3.860  -6.269  1.00  0.00           N  
ATOM   3759  CA  VAL B 232      12.318   4.134  -7.084  1.00  0.00           C  
ATOM   3760  C   VAL B 232      12.337   3.256  -8.333  1.00  0.00           C  
ATOM   3761  O   VAL B 232      13.373   3.121  -8.989  1.00  0.00           O  
ATOM   3762  CB  VAL B 232      12.237   5.625  -7.482  1.00  0.00           C  
ATOM   3763  CG1 VAL B 232      10.977   5.897  -8.302  1.00  0.00           C  
ATOM   3764  CG2 VAL B 232      12.271   6.511  -6.239  1.00  0.00           C  
ATOM   3765  H   VAL B 232      14.412   3.920  -6.692  1.00  0.00           H  
ATOM   3766  HA  VAL B 232      11.430   3.890  -6.500  1.00  0.00           H  
ATOM   3767  HB  VAL B 232      13.087   5.868  -8.120  1.00  0.00           H  
ATOM   3768 1HG1 VAL B 232      10.939   6.953  -8.572  1.00  0.00           H  
ATOM   3769 2HG1 VAL B 232      10.995   5.292  -9.208  1.00  0.00           H  
ATOM   3770 3HG1 VAL B 232      10.097   5.643  -7.712  1.00  0.00           H  
ATOM   3771 1HG2 VAL B 232      12.214   7.558  -6.537  1.00  0.00           H  
ATOM   3772 2HG2 VAL B 232      11.424   6.269  -5.596  1.00  0.00           H  
ATOM   3773 3HG2 VAL B 232      13.200   6.339  -5.695  1.00  0.00           H  
ATOM   3774  N   GLY B 233      11.170   2.635  -8.603  1.00  0.00           N  
ATOM   3775  CA  GLY B 233      11.137   1.731  -9.742  1.00  0.00           C  
ATOM   3776  C   GLY B 233       9.735   1.486 -10.268  1.00  0.00           C  
ATOM   3777  O   GLY B 233       8.755   1.931  -9.669  1.00  0.00           O  
ATOM   3778  H   GLY B 233      10.331   2.769  -8.057  1.00  0.00           H  
ATOM   3779 1HA  GLY B 233      11.746   2.139 -10.548  1.00  0.00           H  
ATOM   3780 2HA  GLY B 233      11.576   0.775  -9.460  1.00  0.00           H  
ATOM   3781  N   TYR B 234       9.636   0.804 -11.452  1.00  0.00           N  
ATOM   3782  CA  TYR B 234       8.371   0.343 -12.012  1.00  0.00           C  
ATOM   3783  C   TYR B 234       7.871  -0.898 -11.282  1.00  0.00           C  
ATOM   3784  O   TYR B 234       8.647  -1.811 -10.992  1.00  0.00           O  
ATOM   3785  CB  TYR B 234       8.522   0.043 -13.507  1.00  0.00           C  
ATOM   3786  CG  TYR B 234       8.436   1.269 -14.384  1.00  0.00           C  
ATOM   3787  CD1 TYR B 234       7.249   1.605 -15.030  1.00  0.00           C  
ATOM   3788  CD2 TYR B 234       9.542   2.093 -14.568  1.00  0.00           C  
ATOM   3789  CE1 TYR B 234       7.166   2.733 -15.841  1.00  0.00           C  
ATOM   3790  CE2 TYR B 234       9.470   3.223 -15.376  1.00  0.00           C  
ATOM   3791  CZ  TYR B 234       8.280   3.534 -16.007  1.00  0.00           C  
ATOM   3792  OH  TYR B 234       8.203   4.652 -16.808  1.00  0.00           O  
ATOM   3793  H   TYR B 234      10.493   0.618 -11.953  1.00  0.00           H  
ATOM   3794  HA  TYR B 234       7.630   1.133 -11.889  1.00  0.00           H  
ATOM   3795 1HB  TYR B 234       9.485  -0.438 -13.686  1.00  0.00           H  
ATOM   3796 2HB  TYR B 234       7.745  -0.654 -13.818  1.00  0.00           H  
ATOM   3797  HD1 TYR B 234       6.364   0.980 -14.905  1.00  0.00           H  
ATOM   3798  HD2 TYR B 234      10.485   1.857 -14.076  1.00  0.00           H  
ATOM   3799  HE1 TYR B 234       6.228   2.979 -16.338  1.00  0.00           H  
ATOM   3800  HE2 TYR B 234      10.348   3.855 -15.508  1.00  0.00           H  
ATOM   3801  HH  TYR B 234       9.054   5.096 -16.818  1.00  0.00           H  
ATOM   3802  N   VAL B 235       6.603  -0.802 -11.056  1.00  0.00           N  
ATOM   3803  CA  VAL B 235       6.027  -1.995 -10.444  1.00  0.00           C  
ATOM   3804  C   VAL B 235       6.143  -3.176 -11.405  1.00  0.00           C  
ATOM   3805  O   VAL B 235       6.614  -4.250 -11.024  1.00  0.00           O  
ATOM   3806  CB  VAL B 235       4.550  -1.773 -10.048  1.00  0.00           C  
ATOM   3807  CG1 VAL B 235       3.908  -3.084  -9.599  1.00  0.00           C  
ATOM   3808  CG2 VAL B 235       4.446  -0.719  -8.948  1.00  0.00           C  
ATOM   3809  H   VAL B 235       6.004  -0.013 -11.255  1.00  0.00           H  
ATOM   3810  HA  VAL B 235       6.590  -2.226  -9.539  1.00  0.00           H  
ATOM   3811  HB  VAL B 235       3.996  -1.435 -10.924  1.00  0.00           H  
ATOM   3812 1HG1 VAL B 235       2.868  -2.905  -9.325  1.00  0.00           H  
ATOM   3813 2HG1 VAL B 235       3.949  -3.807 -10.414  1.00  0.00           H  
ATOM   3814 3HG1 VAL B 235       4.447  -3.476  -8.737  1.00  0.00           H  
ATOM   3815 1HG2 VAL B 235       3.400  -0.574  -8.681  1.00  0.00           H  
ATOM   3816 2HG2 VAL B 235       5.002  -1.052  -8.071  1.00  0.00           H  
ATOM   3817 3HG2 VAL B 235       4.863   0.223  -9.306  1.00  0.00           H  
ATOM   3818  N   THR B 236       5.840  -3.030 -12.622  1.00  0.00           N  
ATOM   3819  CA  THR B 236       5.737  -4.098 -13.610  1.00  0.00           C  
ATOM   3820  C   THR B 236       7.122  -4.597 -14.014  1.00  0.00           C  
ATOM   3821  O   THR B 236       7.367  -5.804 -14.049  1.00  0.00           O  
ATOM   3822  CB  THR B 236       4.972  -3.630 -14.861  1.00  0.00           C  
ATOM   3823  OG1 THR B 236       5.542  -2.402 -15.331  1.00  0.00           O  
ATOM   3824  CG2 THR B 236       3.495  -3.405 -14.551  1.00  0.00           C  
ATOM   3825  H   THR B 236       5.659  -2.078 -12.906  1.00  0.00           H  
ATOM   3826  HA  THR B 236       5.189  -4.929 -13.165  1.00  0.00           H  
ATOM   3827  HB  THR B 236       5.057  -4.385 -15.643  1.00  0.00           H  
ATOM   3828  HG1 THR B 236       6.271  -2.149 -14.760  1.00  0.00           H  
ATOM   3829 1HG2 THR B 236       2.980  -3.075 -15.453  1.00  0.00           H  
ATOM   3830 2HG2 THR B 236       3.051  -4.336 -14.199  1.00  0.00           H  
ATOM   3831 3HG2 THR B 236       3.398  -2.643 -13.779  1.00  0.00           H  
ATOM   3832  N   TYR B 237       8.077  -3.769 -14.250  1.00  0.00           N  
ATOM   3833  CA  TYR B 237       9.383  -4.159 -14.771  1.00  0.00           C  
ATOM   3834  C   TYR B 237      10.309  -4.602 -13.646  1.00  0.00           C  
ATOM   3835  O   TYR B 237      10.962  -5.644 -13.744  1.00  0.00           O  
ATOM   3836  CB  TYR B 237      10.019  -3.002 -15.547  1.00  0.00           C  
ATOM   3837  CG  TYR B 237       9.198  -2.536 -16.725  1.00  0.00           C  
ATOM   3838  CD1 TYR B 237       8.912  -3.396 -17.783  1.00  0.00           C  
ATOM   3839  CD2 TYR B 237       8.708  -1.236 -16.782  1.00  0.00           C  
ATOM   3840  CE1 TYR B 237       8.157  -2.970 -18.871  1.00  0.00           C  
ATOM   3841  CE2 TYR B 237       7.952  -0.800 -17.866  1.00  0.00           C  
ATOM   3842  CZ  TYR B 237       7.682  -1.673 -18.903  1.00  0.00           C  
ATOM   3843  OH  TYR B 237       6.934  -1.246 -19.978  1.00  0.00           O  
ATOM   3844  H   TYR B 237       7.895  -2.794 -14.058  1.00  0.00           H  
ATOM   3845  HA  TYR B 237       9.247  -5.001 -15.450  1.00  0.00           H  
ATOM   3846 1HB  TYR B 237      10.168  -2.153 -14.878  1.00  0.00           H  
ATOM   3847 2HB  TYR B 237      10.999  -3.305 -15.914  1.00  0.00           H  
ATOM   3848  HD1 TYR B 237       9.282  -4.422 -17.767  1.00  0.00           H  
ATOM   3849  HD2 TYR B 237       8.915  -0.539 -15.970  1.00  0.00           H  
ATOM   3850  HE1 TYR B 237       7.944  -3.658 -19.689  1.00  0.00           H  
ATOM   3851  HE2 TYR B 237       7.578   0.224 -17.893  1.00  0.00           H  
ATOM   3852  HH  TYR B 237       6.684  -0.328 -19.848  1.00  0.00           H  
ATOM   3853  N   ASP B 238      10.312  -3.769 -12.627  1.00  0.00           N  
ATOM   3854  CA  ASP B 238      11.254  -3.997 -11.535  1.00  0.00           C  
ATOM   3855  C   ASP B 238      10.769  -5.115 -10.615  1.00  0.00           C  
ATOM   3856  O   ASP B 238      11.535  -6.015 -10.266  1.00  0.00           O  
ATOM   3857  CB  ASP B 238      11.466  -2.711 -10.733  1.00  0.00           C  
ATOM   3858  CG  ASP B 238      12.602  -2.819  -9.730  1.00  0.00           C  
ATOM   3859  OD1 ASP B 238      13.671  -3.367 -10.075  1.00  0.00           O  
ATOM   3860  OD2 ASP B 238      12.425  -2.354  -8.583  1.00  0.00           O  
ATOM   3861  H   ASP B 238       9.684  -2.979 -12.578  1.00  0.00           H  
ATOM   3862  HA  ASP B 238      12.210  -4.304 -11.961  1.00  0.00           H  
ATOM   3863 1HB  ASP B 238      11.680  -1.888 -11.415  1.00  0.00           H  
ATOM   3864 2HB  ASP B 238      10.550  -2.461 -10.197  1.00  0.00           H  
ATOM   3865  N   ILE B 239       9.549  -5.148 -10.167  1.00  0.00           N  
ATOM   3866  CA  ILE B 239       9.022  -6.087  -9.182  1.00  0.00           C  
ATOM   3867  C   ILE B 239       8.515  -7.343  -9.887  1.00  0.00           C  
ATOM   3868  O   ILE B 239       8.889  -8.461  -9.523  1.00  0.00           O  
ATOM   3869  CB  ILE B 239       7.891  -5.451  -8.343  1.00  0.00           C  
ATOM   3870  CG1 ILE B 239       8.438  -4.290  -7.504  1.00  0.00           C  
ATOM   3871  CG2 ILE B 239       7.221  -6.502  -7.454  1.00  0.00           C  
ATOM   3872  CD1 ILE B 239       7.379  -3.571  -6.679  1.00  0.00           C  
ATOM   3873  H   ILE B 239       8.935  -4.447 -10.556  1.00  0.00           H  
ATOM   3874  HA  ILE B 239       9.829  -6.368  -8.506  1.00  0.00           H  
ATOM   3875  HB  ILE B 239       7.142  -5.023  -9.008  1.00  0.00           H  
ATOM   3876 1HG1 ILE B 239       9.204  -4.662  -6.824  1.00  0.00           H  
ATOM   3877 2HG1 ILE B 239       8.911  -3.558  -8.160  1.00  0.00           H  
ATOM   3878 1HG2 ILE B 239       6.428  -6.034  -6.871  1.00  0.00           H  
ATOM   3879 2HG2 ILE B 239       6.797  -7.288  -8.077  1.00  0.00           H  
ATOM   3880 3HG2 ILE B 239       7.961  -6.933  -6.779  1.00  0.00           H  
ATOM   3881 1HD1 ILE B 239       7.844  -2.763  -6.114  1.00  0.00           H  
ATOM   3882 2HD1 ILE B 239       6.618  -3.158  -7.343  1.00  0.00           H  
ATOM   3883 3HD1 ILE B 239       6.916  -4.275  -5.989  1.00  0.00           H  
ATOM   3884  N   LEU B 240       7.761  -7.192 -10.958  1.00  0.00           N  
ATOM   3885  CA  LEU B 240       7.083  -8.323 -11.583  1.00  0.00           C  
ATOM   3886  C   LEU B 240       7.932  -8.915 -12.702  1.00  0.00           C  
ATOM   3887  O   LEU B 240       7.611  -9.980 -13.234  1.00  0.00           O  
ATOM   3888  CB  LEU B 240       5.720  -7.893 -12.133  1.00  0.00           C  
ATOM   3889  CG  LEU B 240       4.705  -7.383 -11.109  1.00  0.00           C  
ATOM   3890  CD1 LEU B 240       3.391  -7.029 -11.796  1.00  0.00           C  
ATOM   3891  CD2 LEU B 240       4.480  -8.422 -10.015  1.00  0.00           C  
ATOM   3892  H   LEU B 240       7.650  -6.270 -11.356  1.00  0.00           H  
ATOM   3893  HA  LEU B 240       6.927  -9.093 -10.828  1.00  0.00           H  
ATOM   3894 1HB  LEU B 240       5.874  -7.098 -12.861  1.00  0.00           H  
ATOM   3895 2HB  LEU B 240       5.268  -8.743 -12.644  1.00  0.00           H  
ATOM   3896  HG  LEU B 240       5.077  -6.465 -10.653  1.00  0.00           H  
ATOM   3897 1HD1 LEU B 240       2.679  -6.667 -11.054  1.00  0.00           H  
ATOM   3898 2HD1 LEU B 240       3.567  -6.251 -12.539  1.00  0.00           H  
ATOM   3899 3HD1 LEU B 240       2.987  -7.914 -12.286  1.00  0.00           H  
ATOM   3900 1HD2 LEU B 240       3.755  -8.041  -9.295  1.00  0.00           H  
ATOM   3901 2HD2 LEU B 240       4.101  -9.342 -10.460  1.00  0.00           H  
ATOM   3902 3HD2 LEU B 240       5.423  -8.626  -9.507  1.00  0.00           H  
ATOM   3903  N   GLN B 241       8.985  -8.301 -13.086  1.00  0.00           N  
ATOM   3904  CA  GLN B 241       9.951  -8.790 -14.064  1.00  0.00           C  
ATOM   3905  C   GLN B 241       9.299  -8.991 -15.429  1.00  0.00           C  
ATOM   3906  O   GLN B 241       9.549  -9.994 -16.101  1.00  0.00           O  
ATOM   3907  CB  GLN B 241      10.584 -10.099 -13.587  1.00  0.00           C  
ATOM   3908  CG  GLN B 241      11.339  -9.972 -12.270  1.00  0.00           C  
ATOM   3909  CD  GLN B 241      11.896 -11.297 -11.784  1.00  0.00           C  
ATOM   3910  OE1 GLN B 241      12.084 -12.232 -12.568  1.00  0.00           O  
ATOM   3911  NE2 GLN B 241      12.164 -11.386 -10.486  1.00  0.00           N  
ATOM   3912  H   GLN B 241       9.134  -7.399 -12.656  1.00  0.00           H  
ATOM   3913  HA  GLN B 241      10.738  -8.044 -14.176  1.00  0.00           H  
ATOM   3914 1HB  GLN B 241       9.808 -10.854 -13.463  1.00  0.00           H  
ATOM   3915 2HB  GLN B 241      11.278 -10.464 -14.343  1.00  0.00           H  
ATOM   3916 1HG  GLN B 241      12.173  -9.283 -12.406  1.00  0.00           H  
ATOM   3917 2HG  GLN B 241      10.659  -9.590 -11.509  1.00  0.00           H  
ATOM   3918 1HE2 GLN B 241      12.533 -12.236 -10.108  1.00  0.00           H  
ATOM   3919 2HE2 GLN B 241      11.997 -10.604  -9.886  1.00  0.00           H  
ATOM   3920  N   CYS B 242       8.396  -8.070 -15.768  1.00  0.00           N  
ATOM   3921  CA  CYS B 242       7.754  -8.102 -17.077  1.00  0.00           C  
ATOM   3922  C   CYS B 242       8.737  -7.721 -18.177  1.00  0.00           C  
ATOM   3923  O   CYS B 242       9.630  -6.899 -17.960  1.00  0.00           O  
ATOM   3924  CB  CYS B 242       6.550  -7.161 -17.108  1.00  0.00           C  
ATOM   3925  SG  CYS B 242       5.209  -7.658 -16.005  1.00  0.00           S  
ATOM   3926  H   CYS B 242       8.149  -7.339 -15.116  1.00  0.00           H  
ATOM   3927  HA  CYS B 242       7.406  -9.118 -17.267  1.00  0.00           H  
ATOM   3928 1HB  CYS B 242       6.866  -6.156 -16.828  1.00  0.00           H  
ATOM   3929 2HB  CYS B 242       6.155  -7.109 -18.122  1.00  0.00           H  
ATOM   3930  N   PRO B 243       8.635  -8.461 -19.329  1.00  0.00           N  
ATOM   3931  CA  PRO B 243       9.520  -8.119 -20.445  1.00  0.00           C  
ATOM   3932  C   PRO B 243       9.289  -6.703 -20.968  1.00  0.00           C  
ATOM   3933  O   PRO B 243       8.170  -6.188 -20.894  1.00  0.00           O  
ATOM   3934  CB  PRO B 243       9.163  -9.159 -21.509  1.00  0.00           C  
ATOM   3935  CG  PRO B 243       7.761  -9.567 -21.190  1.00  0.00           C  
ATOM   3936  CD  PRO B 243       7.546  -9.419 -19.711  1.00  0.00           C  
ATOM   3937  HA  PRO B 243      10.566  -8.230 -20.124  1.00  0.00           H  
ATOM   3938 1HB  PRO B 243       9.255  -8.718 -22.512  1.00  0.00           H  
ATOM   3939 2HB  PRO B 243       9.868 -10.002 -21.463  1.00  0.00           H  
ATOM   3940 1HG  PRO B 243       7.048  -8.943 -21.749  1.00  0.00           H  
ATOM   3941 2HG  PRO B 243       7.587 -10.607 -21.504  1.00  0.00           H  
ATOM   3942 1HD  PRO B 243       6.545  -9.004 -19.525  1.00  0.00           H  
ATOM   3943 2HD  PRO B 243       7.656 -10.399 -19.224  1.00  0.00           H  
ATOM   3944  N   GLU B 244      10.430  -6.083 -21.307  1.00  0.00           N  
ATOM   3945  CA  GLU B 244      10.325  -4.763 -21.921  1.00  0.00           C  
ATOM   3946  C   GLU B 244       9.991  -4.871 -23.406  1.00  0.00           C  
ATOM   3947  O   GLU B 244      10.235  -5.906 -24.029  1.00  0.00           O  
ATOM   3948  CB  GLU B 244      11.623  -3.975 -21.729  1.00  0.00           C  
ATOM   3949  CG  GLU B 244      11.962  -3.694 -20.273  1.00  0.00           C  
ATOM   3950  CD  GLU B 244      13.239  -2.887 -20.099  1.00  0.00           C  
ATOM   3951  OE1 GLU B 244      13.577  -2.526 -18.949  1.00  0.00           O  
ATOM   3952  OE2 GLU B 244      13.907  -2.614 -21.121  1.00  0.00           O  
ATOM   3953  H   GLU B 244      11.345  -6.485 -21.158  1.00  0.00           H  
ATOM   3954  HA  GLU B 244       9.513  -4.219 -21.436  1.00  0.00           H  
ATOM   3955 1HB  GLU B 244      12.453  -4.527 -22.171  1.00  0.00           H  
ATOM   3956 2HB  GLU B 244      11.550  -3.021 -22.251  1.00  0.00           H  
ATOM   3957 1HG  GLU B 244      11.138  -3.145 -19.818  1.00  0.00           H  
ATOM   3958 2HG  GLU B 244      12.066  -4.641 -19.746  1.00  0.00           H  
ATOM   3959  N   ASP B 245       9.122  -4.090 -23.992  1.00  0.00           N  
ATOM   3960  CA  ASP B 245       9.071  -4.016 -25.449  1.00  0.00           C  
ATOM   3961  C   ASP B 245      10.465  -3.811 -26.038  1.00  0.00           C  
ATOM   3962  O   ASP B 245      11.312  -3.154 -25.428  1.00  0.00           O  
ATOM   3963  OXT ASP B 245      10.743  -4.291 -27.102  1.00  0.00           O  
ATOM   3964  CB  ASP B 245       8.141  -2.887 -25.897  1.00  0.00           C  
ATOM   3965  CG  ASP B 245       6.673  -3.203 -25.670  1.00  0.00           C  
ATOM   3966  OD1 ASP B 245       6.327  -4.389 -25.480  1.00  0.00           O  
ATOM   3967  OD2 ASP B 245       5.854  -2.258 -25.685  1.00  0.00           O  
ATOM   3968  H   ASP B 245       8.479  -3.532 -23.448  1.00  0.00           H  
ATOM   3969  HA  ASP B 245       8.681  -4.960 -25.830  1.00  0.00           H  
ATOM   3970 1HB  ASP B 245       8.389  -1.974 -25.354  1.00  0.00           H  
ATOM   3971 2HB  ASP B 245       8.294  -2.689 -26.958  1.00  0.00           H  
TER                                                                             
##Begin comments##
BINARY SILENTFILE
##End comments##
                          
REMARK PDBinfo-LABEL:    1 84.92594263962017
REMARK PDBinfo-LABEL:    2 88.81110679481206
REMARK PDBinfo-LABEL:    3 91.90161174683134
REMARK PDBinfo-LABEL:    4 91.71700286233134
REMARK PDBinfo-LABEL:    5 93.50461135522332
REMARK PDBinfo-LABEL:    6 93.38025495752889
REMARK PDBinfo-LABEL:    7 92.74471963436575
REMARK PDBinfo-LABEL:    8 89.51589190185496
REMARK PDBinfo-LABEL:    9 83.59606626511412
REMARK PDBinfo-LABEL:   10 83.50270816996088
REMARK PDBinfo-LABEL:   11 76.23493719696489
REMARK PDBinfo-LABEL:   12 82.43406185279673
REMARK PDBinfo-LABEL:   13 84.88270784563063
REMARK PDBinfo-LABEL:   14 89.75503626131191
REMARK PDBinfo-LABEL:   15 91.44381130302096
REMARK PDBinfo-LABEL:   16 93.08399844528411
REMARK PDBinfo-LABEL:   17 92.89079877000994
REMARK PDBinfo-LABEL:   18 91.37954750710105
REMARK PDBinfo-LABEL:   19 90.49302870962855
REMARK PDBinfo-LABEL:   20 89.63548506015103
REMARK PDBinfo-LABEL:   21 83.29948482463622
REMARK PDBinfo-LABEL:   22 85.11250857177356
REMARK PDBinfo-LABEL:   23 87.36079931030689
REMARK PDBinfo-LABEL:   24 88.1301696018081
REMARK PDBinfo-LABEL:   25 87.68470742359887
REMARK PDBinfo-LABEL:   26 90.42165843929006
REMARK PDBinfo-LABEL:   27 90.25597300524669
REMARK PDBinfo-LABEL:   28 91.19308045125659
REMARK PDBinfo-LABEL:   29 90.18636524163183
REMARK PDBinfo-LABEL:   30 91.98362249522016
REMARK PDBinfo-LABEL:   31 92.22330708287605
REMARK PDBinfo-LABEL:   32 91.10428996678989
REMARK PDBinfo-LABEL:   33 91.11644197347779
REMARK PDBinfo-LABEL:   34 90.96042716964313
REMARK PDBinfo-LABEL:   35 89.25912437423517
REMARK PDBinfo-LABEL:   36 86.45866105581102
REMARK PDBinfo-LABEL:   37 86.98669869937065
REMARK PDBinfo-LABEL:   38 87.51570194195915
REMARK PDBinfo-LABEL:   39 84.62839403171982
REMARK PDBinfo-LABEL:   40 86.9362780380386
REMARK PDBinfo-LABEL:   41 85.246131658718
REMARK PDBinfo-LABEL:   42 91.2510737767136
REMARK PDBinfo-LABEL:   43 93.25554194223012
REMARK PDBinfo-LABEL:   44 93.34515714225243
REMARK PDBinfo-LABEL:   45 92.86989944007267
REMARK PDBinfo-LABEL:   46 91.51209923601738
REMARK PDBinfo-LABEL:   47 87.14373715335522
REMARK PDBinfo-LABEL:   48 87.05327936490583
REMARK PDBinfo-LABEL:   49 85.03703897988997
REMARK PDBinfo-LABEL:   50 82.20143818223004
REMARK PDBinfo-LABEL:   51 67.87493579406146
REMARK PDBinfo-LABEL:   52 90.57246894334182
REMARK PDBinfo-LABEL:   53 94.05442951936355
REMARK PDBinfo-LABEL:   54 93.90961587986884
REMARK PDBinfo-LABEL:   55 93.63882530451922
REMARK PDBinfo-LABEL:   56 94.68090295628035
REMARK PDBinfo-LABEL:   57 92.5607409709156
REMARK PDBinfo-LABEL:   58 96.37433170301397
REMARK PDBinfo-LABEL:   59 97.53068091348375
REMARK PDBinfo-LABEL:   60 97.76029778553867
REMARK PDBinfo-LABEL:   61 98.36637785155847
REMARK PDBinfo-LABEL:   62 98.5656356046493
REMARK PDBinfo-LABEL:   63 98.37455257036743
REMARK PDBinfo-LABEL:   64 98.22625215210401
REMARK PDBinfo-LABEL:   65 97.79576549134076
REMARK PDBinfo-LABEL:   66 95.69899100694502
REMARK PDBinfo-LABEL:   67 95.79098929418377
REMARK PDBinfo-LABEL:   68 97.53421363594542
REMARK PDBinfo-LABEL:   69 98.36339871909125
REMARK PDBinfo-LABEL:   70 98.43267513135943
REMARK PDBinfo-LABEL:   71 98.33188864689704
REMARK PDBinfo-LABEL:   72 98.33134544083326
REMARK PDBinfo-LABEL:   73 98.19607698516097
REMARK PDBinfo-LABEL:   74 97.61131941475914
REMARK PDBinfo-LABEL:   75 97.41332017304411
REMARK PDBinfo-LABEL:   76 98.16781036454812
REMARK PDBinfo-LABEL:   77 98.37553105776055
REMARK PDBinfo-LABEL:   78 98.45707148974354
REMARK PDBinfo-LABEL:   79 97.96581008116922
REMARK PDBinfo-LABEL:   80 97.9807622529689
REMARK PDBinfo-LABEL:   81 96.6248391933088
REMARK PDBinfo-LABEL:   82 92.25412926292687
REMARK PDBinfo-LABEL:   83 91.1151321875286
REMARK PDBinfo-LABEL:   84 88.16438078041391
REMARK PDBinfo-LABEL:   85 90.05456755185057
REMARK PDBinfo-LABEL:   86 94.3417960752049
REMARK PDBinfo-LABEL:   87 95.00487877353133
REMARK PDBinfo-LABEL:   88 96.49191224203263
REMARK PDBinfo-LABEL:   89 97.1896145251887
REMARK PDBinfo-LABEL:   90 95.20672571452398
REMARK PDBinfo-LABEL:   91 96.47232729780129
REMARK PDBinfo-LABEL:   92 97.74677270094817
REMARK PDBinfo-LABEL:   93 97.89672855909859
REMARK PDBinfo-LABEL:   94 97.96832963648356
REMARK PDBinfo-LABEL:   95 97.17797704742945
REMARK PDBinfo-LABEL:   96 97.58048616152031
REMARK PDBinfo-LABEL:   97 96.83695774457065
REMARK PDBinfo-LABEL:   98 97.76109762852342
REMARK PDBinfo-LABEL:   99 96.83544276778238
REMARK PDBinfo-LABEL:  100 97.52351398912376
REMARK PDBinfo-LABEL:  101 98.17019357723888
REMARK PDBinfo-LABEL:  102 97.6865983230915
REMARK PDBinfo-LABEL:  103 97.68005661712765
REMARK PDBinfo-LABEL:  104 97.70340661685826
REMARK PDBinfo-LABEL:  105 98.34565137226281
REMARK PDBinfo-LABEL:  106 98.32679647925171
REMARK PDBinfo-LABEL:  107 98.46870236035177
REMARK PDBinfo-LABEL:  108 98.39564337575413
REMARK PDBinfo-LABEL:  109 97.56372759257053
REMARK PDBinfo-LABEL:  110 97.53277389052487
REMARK PDBinfo-LABEL:  111 94.3920395815521
REMARK PDBinfo-LABEL:  112 88.85201725261946
REMARK PDBinfo-LABEL:  113 89.77799018421545
REMARK PDBinfo-LABEL:  114 92.89551575117176
REMARK PDBinfo-LABEL:  115 95.7664029994397
REMARK PDBinfo-LABEL:  116 95.76432108233759
REMARK PDBinfo-LABEL:  117 97.7713344996992
REMARK PDBinfo-LABEL:  118 97.76093574347145
REMARK PDBinfo-LABEL:  119 98.42611085250765
REMARK PDBinfo-LABEL:  120 98.42034618846866
REMARK PDBinfo-LABEL:  121 98.40058552600965
REMARK PDBinfo-LABEL:  122 97.841646347436
REMARK PDBinfo-LABEL:  123 98.17833385521607
REMARK PDBinfo-LABEL:  124 98.24474009687137
REMARK PDBinfo-LABEL:  125 98.25386736377766
REMARK PDBinfo-LABEL:  126 98.3121237845587
REMARK PDBinfo-LABEL:  127 97.56786082040931
REMARK PDBinfo-LABEL:  128 97.54093237325769
REMARK PDBinfo-LABEL:  129 96.25255593368989
REMARK PDBinfo-LABEL:  130 94.33992239617032
REMARK PDBinfo-LABEL:  131 94.26106321304732
REMARK PDBinfo-LABEL:  132 96.95020981882878
REMARK PDBinfo-LABEL:  133 97.0079236021894
REMARK PDBinfo-LABEL:  134 96.34109822775632
REMARK PDBinfo-LABEL:  135 94.75695467525415
REMARK PDBinfo-LABEL:  136 96.72622954482038
REMARK PDBinfo-LABEL:  137 97.41193724933122
REMARK PDBinfo-LABEL:  138 97.81942991203394
REMARK PDBinfo-LABEL:  139 97.70414661866147
REMARK PDBinfo-LABEL:  140 96.29567440375641
REMARK PDBinfo-LABEL:  141 96.99338638450517
REMARK PDBinfo-LABEL:  142 96.66652316378232
REMARK PDBinfo-LABEL:  143 96.89610994153462
REMARK PDBinfo-LABEL:  144 97.15690371933862
REMARK PDBinfo-LABEL:  145 94.89208384271568
REMARK PDBinfo-LABEL:  146 94.35552730244272
REMARK PDBinfo-LABEL:  147 95.82621360631155
REMARK PDBinfo-LABEL:  148 97.3952635129957
REMARK PDBinfo-LABEL:  149 97.14413160654072
REMARK PDBinfo-LABEL:  150 97.80982297574683
REMARK PDBinfo-LABEL:  151 98.3203982076137
REMARK PDBinfo-LABEL:  152 97.86299032257715
REMARK PDBinfo-LABEL:  153 98.03064501120271
REMARK PDBinfo-LABEL:  154 97.58952169734997
REMARK PDBinfo-LABEL:  155 97.31839885748145
REMARK PDBinfo-LABEL:  156 95.48116652790193
REMARK PDBinfo-LABEL:  157 92.61738844524537
REMARK PDBinfo-LABEL:  158 90.32567198312334
REMARK PDBinfo-LABEL:  159 91.50449897668224
REMARK PDBinfo-LABEL:  160 91.44798058505374
REMARK PDBinfo-LABEL:  161 95.1695871723728
REMARK PDBinfo-LABEL:  162 96.79591979208023
REMARK PDBinfo-LABEL:  163 97.67206708144455
REMARK PDBinfo-LABEL:  164 98.11673251104003
REMARK PDBinfo-LABEL:  165 98.29874555532895
REMARK PDBinfo-LABEL:  166 97.82829086388871
REMARK PDBinfo-LABEL:  167 95.38251161706985
REMARK PDBinfo-LABEL:  168 96.85190580720014
REMARK PDBinfo-LABEL:  169 97.3159400277598
REMARK PDBinfo-LABEL:  170 97.77913731291544
REMARK PDBinfo-LABEL:  171 98.1784441915898
REMARK PDBinfo-LABEL:  172 97.99239258602806
REMARK PDBinfo-LABEL:  173 97.42650127094875
REMARK PDBinfo-LABEL:  174 96.6078965347572
REMARK PDBinfo-LABEL:  175 92.57375564654141
REMARK PDBinfo-LABEL:  176 91.19309404174162
REMARK PDBinfo-LABEL:  177 94.76197846816198
REMARK PDBinfo-LABEL:  178 95.00279675674084
REMARK PDBinfo-LABEL:  179 97.13994010538202
REMARK PDBinfo-LABEL:  180 97.50735910469875
REMARK PDBinfo-LABEL:  181 97.10506378124053
REMARK PDBinfo-LABEL:  182 94.3751847231333
REMARK PDBinfo-LABEL:  183 93.68272909158301
REMARK PDBinfo-LABEL:  184 96.49402119897807
REMARK PDBinfo-LABEL:  185 96.40276909766435
REMARK PDBinfo-LABEL:  186 96.91227050840747
REMARK PDBinfo-LABEL:  187 96.7704014609027
REMARK PDBinfo-LABEL:  188 95.93628146428296
REMARK PDBinfo-LABEL:  189 92.86243164288392
REMARK PDBinfo-LABEL:  190 90.95936690692427
REMARK PDBinfo-LABEL:  191 94.11363589873774
REMARK PDBinfo-LABEL:  192 94.2949501391543
REMARK PDBinfo-LABEL:  193 90.19617634560232
REMARK PDBinfo-LABEL:  194 89.10830411495157
REMARK PDBinfo-LABEL:  195 94.31723737255113
REMARK PDBinfo-LABEL:  196 93.60672477105616
REMARK PDBinfo-LABEL:  197 90.54424311118805
REMARK PDBinfo-LABEL:  198 93.2110908704265
REMARK PDBinfo-LABEL:  199 95.10540292297627
REMARK PDBinfo-LABEL:  200 95.4705104387646
REMARK PDBinfo-LABEL:  201 98.20536174020728
REMARK PDBinfo-LABEL:  202 98.4193063501726
REMARK PDBinfo-LABEL:  203 98.18188453083762
REMARK PDBinfo-LABEL:  204 97.83902417843974
REMARK PDBinfo-LABEL:  205 97.18088145181511
REMARK PDBinfo-LABEL:  206 94.7703702879778
REMARK PDBinfo-LABEL:  207 94.20146793090916
REMARK PDBinfo-LABEL:  208 96.72758720647985
REMARK PDBinfo-LABEL:  209 97.75686397898082
REMARK PDBinfo-LABEL:  210 98.25285353066496
REMARK PDBinfo-LABEL:  211 98.15495580084223
REMARK PDBinfo-LABEL:  212 97.39867003343166
REMARK PDBinfo-LABEL:  213 95.31949863587634
REMARK PDBinfo-LABEL:  214 92.13498281264036
REMARK PDBinfo-LABEL:  215 93.20104709876544
REMARK PDBinfo-LABEL:  216 94.7831989913831
REMARK PDBinfo-LABEL:  217 96.93827667278832
REMARK PDBinfo-LABEL:  218 97.49144038676855
REMARK PDBinfo-LABEL:  219 97.78213764556811
REMARK PDBinfo-LABEL:  220 97.04196059549788
REMARK PDBinfo-LABEL:  221 94.29931407969873
REMARK PDBinfo-LABEL:  222 91.32517078358511
REMARK PDBinfo-LABEL:  223 85.27126201596455
REMARK PDBinfo-LABEL:  224 80.2312362106495
REMARK PDBinfo-LABEL:  225 81.59779192605855
REMARK PDBinfo-LABEL:  226 87.69526810080195
REMARK PDBinfo-LABEL:  227 93.38350609495569
REMARK PDBinfo-LABEL:  228 92.73550348508036
REMARK PDBinfo-LABEL:  229 94.01365127479208
REMARK PDBinfo-LABEL:  230 94.9459622879758
REMARK PDBinfo-LABEL:  231 95.97476495186781
REMARK PDBinfo-LABEL:  232 96.00836807324343
REMARK PDBinfo-LABEL:  233 95.11949778900042
REMARK PDBinfo-LABEL:  234 93.2809281346599
REMARK PDBinfo-LABEL:  235 94.86833461450644
REMARK PDBinfo-LABEL:  236 93.80741020729623
REMARK PDBinfo-LABEL:  237 91.71119736242403
REMARK PDBinfo-LABEL:  238 93.19765758432924
REMARK PDBinfo-LABEL:  239 94.54813828576806
REMARK PDBinfo-LABEL:  240 94.75701167273296
REMARK PDBinfo-LABEL:  241 93.42571294613253
REMARK PDBinfo-LABEL:  242 92.42719367434489
REMARK PDBinfo-LABEL:  243 88.51412651492545
REMARK PDBinfo-LABEL:  244 82.05439084016096
REMARK PDBinfo-LABEL:  245 70.65250262761764

binder_aligned_rmsd 0.659
pae_binder 2.991
pae_interaction 6.716
pae_target 3.169
plddt_binder 88.751
plddt_target 95.289
plddt_total 93.955
score 0
silent_score 0
target_aligned_rmsd 1.201
time 8.735
