# Supplementary material for: Integrating Single-Cell Profiling with Generative AI for De Novo Design of MMP9 Protein Binders in Diffuse Large B-Cell Lymphoma
Source: Molecules. 2026 Jun 5;31(11):1969. doi: 10.3390/molecules31111969 (PMC13257871; doi:10.3390/molecules31111969)
Supplement: Supplementary file 1 [file molecules-31-01969-s001.zip › M97.pdb]

HEADER                                            24-APR-25   XXXX              
EXPDTA    THEORETICAL MODEL                                                     
REMARK 220                                                                      
REMARK 220 EXPERIMENTAL DETAILS                                                 
REMARK 220  EXPERIMENT TYPE                : THEORETICAL MODELLING              
REMARK 220  DATE OF DATA COLLECTION        : 24-APR-25                          
REMARK 220                                                                      
REMARK 220 REMARK: MODEL GENERATED BY ROSETTA                                   
REMARK 220  VERSION 2025.12+release.05ba3ce142                                  
SSBOND     CYS B   54    CYS B  242                                       1.85  
ATOM      1  N   VAL A   1      25.410  -5.572 -19.697  1.00  0.00           N  
ATOM      2  CA  VAL A   1      24.780  -4.680 -18.730  1.00  0.00           C  
ATOM      3  C   VAL A   1      25.604  -3.401 -18.592  1.00  0.00           C  
ATOM      4  O   VAL A   1      26.807  -3.456 -18.326  1.00  0.00           O  
ATOM      5  CB  VAL A   1      24.617  -5.360 -17.352  1.00  0.00           C  
ATOM      6  CG1 VAL A   1      23.967  -4.406 -16.352  1.00  0.00           C  
ATOM      7  CG2 VAL A   1      23.797  -6.642 -17.484  1.00  0.00           C  
ATOM      8 1H   VAL A   1      24.867  -6.407 -19.784  1.00  0.00           H  
ATOM      9 2H   VAL A   1      25.464  -5.116 -20.586  1.00  0.00           H  
ATOM     10 3H   VAL A   1      26.331  -5.805 -19.386  1.00  0.00           H  
ATOM     11  HA  VAL A   1      23.788  -4.417 -19.098  1.00  0.00           H  
ATOM     12  HB  VAL A   1      25.604  -5.603 -16.958  1.00  0.00           H  
ATOM     13 1HG1 VAL A   1      23.862  -4.905 -15.388  1.00  0.00           H  
ATOM     14 2HG1 VAL A   1      24.591  -3.520 -16.235  1.00  0.00           H  
ATOM     15 3HG1 VAL A   1      22.983  -4.112 -16.717  1.00  0.00           H  
ATOM     16 1HG2 VAL A   1      23.692  -7.109 -16.505  1.00  0.00           H  
ATOM     17 2HG2 VAL A   1      22.810  -6.403 -17.880  1.00  0.00           H  
ATOM     18 3HG2 VAL A   1      24.303  -7.330 -18.161  1.00  0.00           H  
ATOM     19  N   LYS A   2      25.085  -2.260 -19.139  1.00  0.00           N  
ATOM     20  CA  LYS A   2      25.729  -0.955 -19.018  1.00  0.00           C  
ATOM     21  C   LYS A   2      25.221  -0.203 -17.791  1.00  0.00           C  
ATOM     22  O   LYS A   2      24.011  -0.061 -17.600  1.00  0.00           O  
ATOM     23  CB  LYS A   2      25.493  -0.121 -20.278  1.00  0.00           C  
ATOM     24  CG  LYS A   2      26.319   1.155 -20.339  1.00  0.00           C  
ATOM     25  CD  LYS A   2      26.077   1.916 -21.636  1.00  0.00           C  
ATOM     26  CE  LYS A   2      26.851   3.227 -21.670  1.00  0.00           C  
ATOM     27  NZ  LYS A   2      26.610   3.981 -22.936  1.00  0.00           N  
ATOM     28  H   LYS A   2      24.216  -2.334 -19.648  1.00  0.00           H  
ATOM     29  HA  LYS A   2      26.802  -1.108 -18.898  1.00  0.00           H  
ATOM     30 1HB  LYS A   2      25.728  -0.719 -21.159  1.00  0.00           H  
ATOM     31 2HB  LYS A   2      24.440   0.154 -20.340  1.00  0.00           H  
ATOM     32 1HG  LYS A   2      26.057   1.799 -19.498  1.00  0.00           H  
ATOM     33 2HG  LYS A   2      27.378   0.907 -20.268  1.00  0.00           H  
ATOM     34 1HD  LYS A   2      26.387   1.301 -22.482  1.00  0.00           H  
ATOM     35 2HD  LYS A   2      25.014   2.133 -21.737  1.00  0.00           H  
ATOM     36 1HE  LYS A   2      26.551   3.848 -20.827  1.00  0.00           H  
ATOM     37 2HE  LYS A   2      27.918   3.022 -21.580  1.00  0.00           H  
ATOM     38 1HZ  LYS A   2      27.139   4.842 -22.922  1.00  0.00           H  
ATOM     39 2HZ  LYS A   2      26.902   3.420 -23.724  1.00  0.00           H  
ATOM     40 3HZ  LYS A   2      25.626   4.192 -23.020  1.00  0.00           H  
ATOM     41  N   VAL A   3      26.257   0.155 -16.816  1.00  0.00           N  
ATOM     42  CA  VAL A   3      25.899   0.912 -15.622  1.00  0.00           C  
ATOM     43  C   VAL A   3      26.456   2.331 -15.723  1.00  0.00           C  
ATOM     44  O   VAL A   3      27.658   2.520 -15.923  1.00  0.00           O  
ATOM     45  CB  VAL A   3      26.419   0.226 -14.338  1.00  0.00           C  
ATOM     46  CG1 VAL A   3      26.006   1.017 -13.098  1.00  0.00           C  
ATOM     47  CG2 VAL A   3      25.904  -1.210 -14.256  1.00  0.00           C  
ATOM     48  H   VAL A   3      27.220  -0.115 -16.957  1.00  0.00           H  
ATOM     49  HA  VAL A   3      24.812   0.967 -15.561  1.00  0.00           H  
ATOM     50  HB  VAL A   3      27.509   0.217 -14.358  1.00  0.00           H  
ATOM     51 1HG1 VAL A   3      26.382   0.517 -12.205  1.00  0.00           H  
ATOM     52 2HG1 VAL A   3      26.422   2.023 -13.153  1.00  0.00           H  
ATOM     53 3HG1 VAL A   3      24.919   1.075 -13.049  1.00  0.00           H  
ATOM     54 1HG2 VAL A   3      26.279  -1.680 -13.347  1.00  0.00           H  
ATOM     55 2HG2 VAL A   3      24.814  -1.205 -14.239  1.00  0.00           H  
ATOM     56 3HG2 VAL A   3      26.251  -1.771 -15.124  1.00  0.00           H  
ATOM     57  N   THR A   4      25.577   3.278 -15.768  1.00  0.00           N  
ATOM     58  CA  THR A   4      25.980   4.678 -15.703  1.00  0.00           C  
ATOM     59  C   THR A   4      25.653   5.273 -14.336  1.00  0.00           C  
ATOM     60  O   THR A   4      24.519   5.170 -13.865  1.00  0.00           O  
ATOM     61  CB  THR A   4      25.296   5.508 -16.804  1.00  0.00           C  
ATOM     62  OG1 THR A   4      25.481   4.859 -18.068  1.00  0.00           O  
ATOM     63  CG2 THR A   4      25.883   6.914 -16.878  1.00  0.00           C  
ATOM     64  H   THR A   4      24.596   3.052 -15.849  1.00  0.00           H  
ATOM     65  HA  THR A   4      27.058   4.735 -15.853  1.00  0.00           H  
ATOM     66  HB  THR A   4      24.229   5.582 -16.594  1.00  0.00           H  
ATOM     67  HG1 THR A   4      25.989   4.054 -17.942  1.00  0.00           H  
ATOM     68 1HG2 THR A   4      25.380   7.477 -17.664  1.00  0.00           H  
ATOM     69 2HG2 THR A   4      25.741   7.418 -15.922  1.00  0.00           H  
ATOM     70 3HG2 THR A   4      26.947   6.852 -17.101  1.00  0.00           H  
ATOM     71  N   GLU A   5      26.700   5.902 -13.742  1.00  0.00           N  
ATOM     72  CA  GLU A   5      26.538   6.419 -12.386  1.00  0.00           C  
ATOM     73  C   GLU A   5      26.537   7.945 -12.374  1.00  0.00           C  
ATOM     74  O   GLU A   5      27.323   8.577 -13.082  1.00  0.00           O  
ATOM     75  CB  GLU A   5      27.643   5.886 -11.471  1.00  0.00           C  
ATOM     76  CG  GLU A   5      27.598   4.379 -11.265  1.00  0.00           C  
ATOM     77  CD  GLU A   5      28.725   3.859 -10.387  1.00  0.00           C  
ATOM     78  OE1 GLU A   5      28.563   2.784  -9.766  1.00  0.00           O  
ATOM     79  OE2 GLU A   5      29.777   4.533 -10.318  1.00  0.00           O  
ATOM     80  H   GLU A   5      27.586   6.022 -14.212  1.00  0.00           H  
ATOM     81  HA  GLU A   5      25.575   6.083 -12.000  1.00  0.00           H  
ATOM     82 1HB  GLU A   5      28.617   6.143 -11.889  1.00  0.00           H  
ATOM     83 2HB  GLU A   5      27.569   6.365 -10.494  1.00  0.00           H  
ATOM     84 1HG  GLU A   5      26.647   4.114 -10.804  1.00  0.00           H  
ATOM     85 2HG  GLU A   5      27.649   3.889 -12.236  1.00  0.00           H  
ATOM     86  N   PHE A   6      25.568   8.460 -11.596  1.00  0.00           N  
ATOM     87  CA  PHE A   6      25.480   9.899 -11.382  1.00  0.00           C  
ATOM     88  C   PHE A   6      25.483  10.226  -9.893  1.00  0.00           C  
ATOM     89  O   PHE A   6      24.788   9.578  -9.108  1.00  0.00           O  
ATOM     90  CB  PHE A   6      24.218  10.466 -12.040  1.00  0.00           C  
ATOM     91  CG  PHE A   6      24.139  10.209 -13.521  1.00  0.00           C  
ATOM     92  CD1 PHE A   6      24.673  11.116 -14.428  1.00  0.00           C  
ATOM     93  CD2 PHE A   6      23.529   9.060 -14.006  1.00  0.00           C  
ATOM     94  CE1 PHE A   6      24.602  10.881 -15.799  1.00  0.00           C  
ATOM     95  CE2 PHE A   6      23.453   8.818 -15.375  1.00  0.00           C  
ATOM     96  CZ  PHE A   6      23.989   9.730 -16.270  1.00  0.00           C  
ATOM     97  H   PHE A   6      24.892   7.854 -11.153  1.00  0.00           H  
ATOM     98  HA  PHE A   6      26.352  10.371 -11.838  1.00  0.00           H  
ATOM     99 1HB  PHE A   6      23.337  10.030 -11.571  1.00  0.00           H  
ATOM    100 2HB  PHE A   6      24.176  11.542 -11.879  1.00  0.00           H  
ATOM    101  HD1 PHE A   6      25.153  12.021 -14.056  1.00  0.00           H  
ATOM    102  HD2 PHE A   6      23.107   8.342 -13.302  1.00  0.00           H  
ATOM    103  HE1 PHE A   6      25.028  11.601 -16.497  1.00  0.00           H  
ATOM    104  HE2 PHE A   6      22.972   7.912 -15.743  1.00  0.00           H  
ATOM    105  HZ  PHE A   6      23.927   9.544 -17.341  1.00  0.00           H  
ATOM    106  N   LEU A   7      26.282  11.211  -9.558  1.00  0.00           N  
ATOM    107  CA  LEU A   7      26.309  11.653  -8.168  1.00  0.00           C  
ATOM    108  C   LEU A   7      25.596  12.992  -8.009  1.00  0.00           C  
ATOM    109  O   LEU A   7      25.848  13.928  -8.771  1.00  0.00           O  
ATOM    110  CB  LEU A   7      27.752  11.768  -7.669  1.00  0.00           C  
ATOM    111  CG  LEU A   7      28.203  10.721  -6.650  1.00  0.00           C  
ATOM    112  CD1 LEU A   7      29.459  10.009  -7.141  1.00  0.00           C  
ATOM    113  CD2 LEU A   7      28.445  11.368  -5.290  1.00  0.00           C  
ATOM    114  H   LEU A   7      26.877  11.671 -10.232  1.00  0.00           H  
ATOM    115  HA  LEU A   7      25.789  10.914  -7.560  1.00  0.00           H  
ATOM    116 1HB  LEU A   7      28.422  11.698  -8.525  1.00  0.00           H  
ATOM    117 2HB  LEU A   7      27.884  12.747  -7.209  1.00  0.00           H  
ATOM    118  HG  LEU A   7      27.431   9.958  -6.546  1.00  0.00           H  
ATOM    119 1HD1 LEU A   7      29.768   9.267  -6.405  1.00  0.00           H  
ATOM    120 2HD1 LEU A   7      29.249   9.513  -8.089  1.00  0.00           H  
ATOM    121 3HD1 LEU A   7      30.258  10.736  -7.280  1.00  0.00           H  
ATOM    122 1HD2 LEU A   7      28.765  10.608  -4.577  1.00  0.00           H  
ATOM    123 2HD2 LEU A   7      29.221  12.129  -5.382  1.00  0.00           H  
ATOM    124 3HD2 LEU A   7      27.523  11.831  -4.938  1.00  0.00           H  
ATOM    125  N   PHE A   8      24.674  13.050  -6.989  1.00  0.00           N  
ATOM    126  CA  PHE A   8      23.950  14.289  -6.728  1.00  0.00           C  
ATOM    127  C   PHE A   8      23.896  14.580  -5.233  1.00  0.00           C  
ATOM    128  O   PHE A   8      23.982  13.663  -4.413  1.00  0.00           O  
ATOM    129  CB  PHE A   8      22.530  14.214  -7.299  1.00  0.00           C  
ATOM    130  CG  PHE A   8      22.475  13.742  -8.727  1.00  0.00           C  
ATOM    131  CD1 PHE A   8      22.432  14.655  -9.774  1.00  0.00           C  
ATOM    132  CD2 PHE A   8      22.466  12.385  -9.023  1.00  0.00           C  
ATOM    133  CE1 PHE A   8      22.381  14.221 -11.097  1.00  0.00           C  
ATOM    134  CE2 PHE A   8      22.415  11.944 -10.342  1.00  0.00           C  
ATOM    135  CZ  PHE A   8      22.371  12.864 -11.378  1.00  0.00           C  
ATOM    136  H   PHE A   8      24.489  12.241  -6.413  1.00  0.00           H  
ATOM    137  HA  PHE A   8      24.479  15.108  -7.217  1.00  0.00           H  
ATOM    138 1HB  PHE A   8      21.930  13.536  -6.693  1.00  0.00           H  
ATOM    139 2HB  PHE A   8      22.065  15.198  -7.247  1.00  0.00           H  
ATOM    140  HD1 PHE A   8      22.439  15.722  -9.551  1.00  0.00           H  
ATOM    141  HD2 PHE A   8      22.500  11.662  -8.208  1.00  0.00           H  
ATOM    142  HE1 PHE A   8      22.349  14.949 -11.908  1.00  0.00           H  
ATOM    143  HE2 PHE A   8      22.409  10.877 -10.561  1.00  0.00           H  
ATOM    144  HZ  PHE A   8      22.327  12.521 -12.411  1.00  0.00           H  
ATOM    145  N   PRO A   9      23.876  15.973  -5.029  1.00  0.00           N  
ATOM    146  CA  PRO A   9      23.602  16.271  -3.621  1.00  0.00           C  
ATOM    147  C   PRO A   9      22.232  15.772  -3.168  1.00  0.00           C  
ATOM    148  O   PRO A   9      21.315  15.647  -3.984  1.00  0.00           O  
ATOM    149  CB  PRO A   9      23.673  17.799  -3.564  1.00  0.00           C  
ATOM    150  CG  PRO A   9      23.409  18.246  -4.965  1.00  0.00           C  
ATOM    151  CD  PRO A   9      23.801  17.139  -5.901  1.00  0.00           C  
ATOM    152  HA  PRO A   9      24.387  15.819  -2.996  1.00  0.00           H  
ATOM    153 1HB  PRO A   9      22.929  18.184  -2.851  1.00  0.00           H  
ATOM    154 2HB  PRO A   9      24.661  18.116  -3.199  1.00  0.00           H  
ATOM    155 1HG  PRO A   9      22.346  18.499  -5.089  1.00  0.00           H  
ATOM    156 2HG  PRO A   9      23.980  19.160  -5.186  1.00  0.00           H  
ATOM    157 1HD  PRO A   9      23.026  17.018  -6.672  1.00  0.00           H  
ATOM    158 2HD  PRO A   9      24.773  17.373  -6.361  1.00  0.00           H  
ATOM    159  N   ARG A  10      21.947  15.374  -1.888  1.00  0.00           N  
ATOM    160  CA  ARG A  10      20.720  14.845  -1.302  1.00  0.00           C  
ATOM    161  C   ARG A  10      19.562  15.820  -1.484  1.00  0.00           C  
ATOM    162  O   ARG A  10      18.412  15.404  -1.641  1.00  0.00           O  
ATOM    163  CB  ARG A  10      20.921  14.542   0.184  1.00  0.00           C  
ATOM    164  CG  ARG A  10      19.706  13.924   0.857  1.00  0.00           C  
ATOM    165  CD  ARG A  10      20.002  13.518   2.294  1.00  0.00           C  
ATOM    166  NE  ARG A  10      18.819  12.974   2.955  1.00  0.00           N  
ATOM    167  CZ  ARG A  10      18.830  11.959   3.815  1.00  0.00           C  
ATOM    168  NH1 ARG A  10      19.969  11.356   4.136  1.00  0.00           N  
ATOM    169  NH2 ARG A  10      17.695  11.545   4.358  1.00  0.00           N  
ATOM    170  H   ARG A  10      22.761  15.491  -1.302  1.00  0.00           H  
ATOM    171  HA  ARG A  10      20.464  13.917  -1.815  1.00  0.00           H  
ATOM    172 1HB  ARG A  10      21.760  13.858   0.305  1.00  0.00           H  
ATOM    173 2HB  ARG A  10      21.170  15.462   0.713  1.00  0.00           H  
ATOM    174 1HG  ARG A  10      18.889  14.646   0.867  1.00  0.00           H  
ATOM    175 2HG  ARG A  10      19.398  13.034   0.306  1.00  0.00           H  
ATOM    176 1HD  ARG A  10      20.781  12.756   2.304  1.00  0.00           H  
ATOM    177 2HD  ARG A  10      20.339  14.388   2.856  1.00  0.00           H  
ATOM    178  HE  ARG A  10      17.926  13.399   2.745  1.00  0.00           H  
ATOM    179 1HH1 ARG A  10      20.838  11.667   3.726  1.00  0.00           H  
ATOM    180 2HH1 ARG A  10      19.966  10.587   4.790  1.00  0.00           H  
ATOM    181 1HH2 ARG A  10      16.825  12.000   4.119  1.00  0.00           H  
ATOM    182 2HH2 ARG A  10      17.699  10.775   5.011  1.00  0.00           H  
ATOM    183  N   ARG A  11      19.862  17.130  -1.366  1.00  0.00           N  
ATOM    184  CA  ARG A  11      18.820  18.144  -1.482  1.00  0.00           C  
ATOM    185  C   ARG A  11      18.102  18.041  -2.824  1.00  0.00           C  
ATOM    186  O   ARG A  11      17.003  18.574  -2.988  1.00  0.00           O  
ATOM    187  CB  ARG A  11      19.411  19.545  -1.311  1.00  0.00           C  
ATOM    188  CG  ARG A  11      20.428  19.920  -2.377  1.00  0.00           C  
ATOM    189  CD  ARG A  11      21.018  21.301  -2.132  1.00  0.00           C  
ATOM    190  NE  ARG A  11      22.041  21.633  -3.121  1.00  0.00           N  
ATOM    191  CZ  ARG A  11      22.878  22.663  -3.029  1.00  0.00           C  
ATOM    192  NH1 ARG A  11      22.829  23.485  -1.987  1.00  0.00           N  
ATOM    193  NH2 ARG A  11      23.770  22.872  -3.986  1.00  0.00           N  
ATOM    194  H   ARG A  11      20.814  17.420  -1.196  1.00  0.00           H  
ATOM    195  HA  ARG A  11      18.086  17.978  -0.693  1.00  0.00           H  
ATOM    196 1HB  ARG A  11      18.610  20.283  -1.333  1.00  0.00           H  
ATOM    197 2HB  ARG A  11      19.897  19.619  -0.338  1.00  0.00           H  
ATOM    198 1HG  ARG A  11      21.242  19.195  -2.375  1.00  0.00           H  
ATOM    199 2HG  ARG A  11      19.946  19.922  -3.355  1.00  0.00           H  
ATOM    200 1HD  ARG A  11      20.228  22.049  -2.190  1.00  0.00           H  
ATOM    201 2HD  ARG A  11      21.474  21.331  -1.143  1.00  0.00           H  
ATOM    202  HE  ARG A  11      22.119  21.037  -3.935  1.00  0.00           H  
ATOM    203 1HH1 ARG A  11      22.151  23.331  -1.254  1.00  0.00           H  
ATOM    204 2HH1 ARG A  11      23.469  24.264  -1.928  1.00  0.00           H  
ATOM    205 1HH2 ARG A  11      23.813  22.250  -4.782  1.00  0.00           H  
ATOM    206 2HH2 ARG A  11      24.407  23.652  -3.920  1.00  0.00           H  
ATOM    207  N   ARG A  12      18.609  17.323  -3.734  1.00  0.00           N  
ATOM    208  CA  ARG A  12      18.045  17.217  -5.075  1.00  0.00           C  
ATOM    209  C   ARG A  12      17.361  15.869  -5.277  1.00  0.00           C  
ATOM    210  O   ARG A  12      17.136  15.444  -6.412  1.00  0.00           O  
ATOM    211  CB  ARG A  12      19.131  17.417  -6.134  1.00  0.00           C  
ATOM    212  CG  ARG A  12      19.721  18.818  -6.155  1.00  0.00           C  
ATOM    213  CD  ARG A  12      20.703  18.999  -7.304  1.00  0.00           C  
ATOM    214  NE  ARG A  12      20.035  18.932  -8.600  1.00  0.00           N  
ATOM    215  CZ  ARG A  12      20.658  18.926  -9.775  1.00  0.00           C  
ATOM    216  NH1 ARG A  12      21.984  18.984  -9.840  1.00  0.00           N  
ATOM    217  NH2 ARG A  12      19.952  18.863 -10.895  1.00  0.00           N  
ATOM    218  H   ARG A  12      19.445  16.802  -3.509  1.00  0.00           H  
ATOM    219  HA  ARG A  12      17.293  17.997  -5.197  1.00  0.00           H  
ATOM    220 1HB  ARG A  12      19.942  16.711  -5.961  1.00  0.00           H  
ATOM    221 2HB  ARG A  12      18.719  17.208  -7.121  1.00  0.00           H  
ATOM    222 1HG  ARG A  12      18.920  19.549  -6.271  1.00  0.00           H  
ATOM    223 2HG  ARG A  12      20.250  19.004  -5.220  1.00  0.00           H  
ATOM    224 1HD  ARG A  12      21.188  19.971  -7.218  1.00  0.00           H  
ATOM    225 2HD  ARG A  12      21.456  18.213  -7.266  1.00  0.00           H  
ATOM    226  HE  ARG A  12      19.025  18.887  -8.606  1.00  0.00           H  
ATOM    227 1HH1 ARG A  12      22.530  19.033  -8.991  1.00  0.00           H  
ATOM    228 2HH1 ARG A  12      22.446  18.979 -10.738  1.00  0.00           H  
ATOM    229 1HH2 ARG A  12      18.943  18.820 -10.855  1.00  0.00           H  
ATOM    230 2HH2 ARG A  12      20.422  18.858 -11.788  1.00  0.00           H  
ATOM    231  N   LEU A  13      17.242  15.202  -4.235  1.00  0.00           N  
ATOM    232  CA  LEU A  13      16.710  13.844  -4.290  1.00  0.00           C  
ATOM    233  C   LEU A  13      15.386  13.809  -5.046  1.00  0.00           C  
ATOM    234  O   LEU A  13      15.177  12.944  -5.900  1.00  0.00           O  
ATOM    235  CB  LEU A  13      16.520  13.285  -2.878  1.00  0.00           C  
ATOM    236  CG  LEU A  13      16.004  11.849  -2.781  1.00  0.00           C  
ATOM    237  CD1 LEU A  13      17.000  10.884  -3.416  1.00  0.00           C  
ATOM    238  CD2 LEU A  13      15.739  11.472  -1.327  1.00  0.00           C  
ATOM    239  H   LEU A  13      17.511  15.589  -3.342  1.00  0.00           H  
ATOM    240  HA  LEU A  13      17.424  13.214  -4.820  1.00  0.00           H  
ATOM    241 1HB  LEU A  13      17.476  13.323  -2.358  1.00  0.00           H  
ATOM    242 2HB  LEU A  13      15.814  13.921  -2.344  1.00  0.00           H  
ATOM    243  HG  LEU A  13      15.075  11.757  -3.345  1.00  0.00           H  
ATOM    244 1HD1 LEU A  13      16.619   9.865  -3.340  1.00  0.00           H  
ATOM    245 2HD1 LEU A  13      17.137  11.141  -4.466  1.00  0.00           H  
ATOM    246 3HD1 LEU A  13      17.955  10.954  -2.897  1.00  0.00           H  
ATOM    247 1HD2 LEU A  13      15.371  10.446  -1.278  1.00  0.00           H  
ATOM    248 2HD2 LEU A  13      16.664  11.554  -0.755  1.00  0.00           H  
ATOM    249 3HD2 LEU A  13      14.992  12.146  -0.907  1.00  0.00           H  
ATOM    250  N   ARG A  14      14.573  14.712  -4.835  1.00  0.00           N  
ATOM    251  CA  ARG A  14      13.275  14.761  -5.499  1.00  0.00           C  
ATOM    252  C   ARG A  14      13.436  14.901  -7.009  1.00  0.00           C  
ATOM    253  O   ARG A  14      12.762  14.212  -7.778  1.00  0.00           O  
ATOM    254  CB  ARG A  14      12.434  15.917  -4.953  1.00  0.00           C  
ATOM    255  CG  ARG A  14      11.798  15.631  -3.602  1.00  0.00           C  
ATOM    256  CD  ARG A  14      10.879  16.761  -3.161  1.00  0.00           C  
ATOM    257  NE  ARG A  14      10.342  16.529  -1.823  1.00  0.00           N  
ATOM    258  CZ  ARG A  14       9.433  17.296  -1.227  1.00  0.00           C  
ATOM    259  NH1 ARG A  14       8.941  18.366  -1.841  1.00  0.00           N  
ATOM    260  NH2 ARG A  14       9.014  16.992  -0.007  1.00  0.00           N  
ATOM    261  H   ARG A  14      14.818  15.440  -4.180  1.00  0.00           H  
ATOM    262  HA  ARG A  14      12.750  13.826  -5.302  1.00  0.00           H  
ATOM    263 1HB  ARG A  14      13.057  16.805  -4.853  1.00  0.00           H  
ATOM    264 2HB  ARG A  14      11.638  16.153  -5.659  1.00  0.00           H  
ATOM    265 1HG  ARG A  14      11.210  14.715  -3.663  1.00  0.00           H  
ATOM    266 2HG  ARG A  14      12.579  15.511  -2.850  1.00  0.00           H  
ATOM    267 1HD  ARG A  14      11.435  17.698  -3.150  1.00  0.00           H  
ATOM    268 2HD  ARG A  14      10.044  16.843  -3.856  1.00  0.00           H  
ATOM    269  HE  ARG A  14      10.685  15.727  -1.311  1.00  0.00           H  
ATOM    270 1HH1 ARG A  14       9.257  18.605  -2.770  1.00  0.00           H  
ATOM    271 2HH1 ARG A  14       8.251  18.941  -1.379  1.00  0.00           H  
ATOM    272 1HH2 ARG A  14       9.385  16.180   0.467  1.00  0.00           H  
ATOM    273 2HH2 ARG A  14       8.325  17.571   0.449  1.00  0.00           H  
ATOM    274  N   GLU A  15      14.263  15.773  -7.387  1.00  0.00           N  
ATOM    275  CA  GLU A  15      14.530  16.005  -8.803  1.00  0.00           C  
ATOM    276  C   GLU A  15      15.148  14.772  -9.457  1.00  0.00           C  
ATOM    277  O   GLU A  15      14.779  14.405 -10.575  1.00  0.00           O  
ATOM    278  CB  GLU A  15      15.451  17.214  -8.987  1.00  0.00           C  
ATOM    279  CG  GLU A  15      14.819  18.536  -8.574  1.00  0.00           C  
ATOM    280  CD  GLU A  15      15.813  19.684  -8.516  1.00  0.00           C  
ATOM    281  OE1 GLU A  15      15.448  20.781  -8.034  1.00  0.00           O  
ATOM    282  OE2 GLU A  15      16.968  19.486  -8.956  1.00  0.00           O  
ATOM    283  H   GLU A  15      14.753  16.325  -6.697  1.00  0.00           H  
ATOM    284  HA  GLU A  15      13.584  16.210  -9.305  1.00  0.00           H  
ATOM    285 1HB  GLU A  15      16.359  17.073  -8.400  1.00  0.00           H  
ATOM    286 2HB  GLU A  15      15.747  17.290 -10.033  1.00  0.00           H  
ATOM    287 1HG  GLU A  15      14.034  18.790  -9.286  1.00  0.00           H  
ATOM    288 2HG  GLU A  15      14.357  18.416  -7.595  1.00  0.00           H  
ATOM    289  N   VAL A  16      15.984  14.187  -8.709  1.00  0.00           N  
ATOM    290  CA  VAL A  16      16.692  13.007  -9.193  1.00  0.00           C  
ATOM    291  C   VAL A  16      15.713  11.846  -9.354  1.00  0.00           C  
ATOM    292  O   VAL A  16      15.745  11.134 -10.361  1.00  0.00           O  
ATOM    293  CB  VAL A  16      17.843  12.606  -8.243  1.00  0.00           C  
ATOM    294  CG1 VAL A  16      18.463  11.279  -8.677  1.00  0.00           C  
ATOM    295  CG2 VAL A  16      18.903  13.705  -8.197  1.00  0.00           C  
ATOM    296  H   VAL A  16      16.171  14.525  -7.776  1.00  0.00           H  
ATOM    297  HA  VAL A  16      17.122  13.237 -10.169  1.00  0.00           H  
ATOM    298  HB  VAL A  16      17.439  12.454  -7.242  1.00  0.00           H  
ATOM    299 1HG1 VAL A  16      19.271  11.015  -7.995  1.00  0.00           H  
ATOM    300 2HG1 VAL A  16      17.703  10.499  -8.658  1.00  0.00           H  
ATOM    301 3HG1 VAL A  16      18.859  11.376  -9.688  1.00  0.00           H  
ATOM    302 1HG2 VAL A  16      19.706  13.408  -7.523  1.00  0.00           H  
ATOM    303 2HG2 VAL A  16      19.307  13.863  -9.197  1.00  0.00           H  
ATOM    304 3HG2 VAL A  16      18.452  14.630  -7.838  1.00  0.00           H  
ATOM    305  N   VAL A  17      14.882  11.622  -8.346  1.00  0.00           N  
ATOM    306  CA  VAL A  17      13.876  10.566  -8.381  1.00  0.00           C  
ATOM    307  C   VAL A  17      12.932  10.790  -9.560  1.00  0.00           C  
ATOM    308  O   VAL A  17      12.590   9.848 -10.278  1.00  0.00           O  
ATOM    309  CB  VAL A  17      13.075  10.501  -7.062  1.00  0.00           C  
ATOM    310  CG1 VAL A  17      11.899   9.535  -7.191  1.00  0.00           C  
ATOM    311  CG2 VAL A  17      13.984  10.089  -5.905  1.00  0.00           C  
ATOM    312  H   VAL A  17      14.953  12.207  -7.526  1.00  0.00           H  
ATOM    313  HA  VAL A  17      14.383   9.610  -8.518  1.00  0.00           H  
ATOM    314  HB  VAL A  17      12.653  11.485  -6.855  1.00  0.00           H  
ATOM    315 1HG1 VAL A  17      11.348   9.505  -6.251  1.00  0.00           H  
ATOM    316 2HG1 VAL A  17      11.237   9.872  -7.988  1.00  0.00           H  
ATOM    317 3HG1 VAL A  17      12.271   8.538  -7.425  1.00  0.00           H  
ATOM    318 1HG2 VAL A  17      13.404  10.049  -4.983  1.00  0.00           H  
ATOM    319 2HG2 VAL A  17      14.410   9.107  -6.109  1.00  0.00           H  
ATOM    320 3HG2 VAL A  17      14.788  10.818  -5.796  1.00  0.00           H  
ATOM    321  N   GLU A  18      12.476  12.003  -9.782  1.00  0.00           N  
ATOM    322  CA  GLU A  18      11.618  12.335 -10.915  1.00  0.00           C  
ATOM    323  C   GLU A  18      12.322  12.058 -12.241  1.00  0.00           C  
ATOM    324  O   GLU A  18      11.721  11.506 -13.165  1.00  0.00           O  
ATOM    325  CB  GLU A  18      11.182  13.802 -10.849  1.00  0.00           C  
ATOM    326  CG  GLU A  18      10.211  14.205 -11.948  1.00  0.00           C  
ATOM    327  CD  GLU A  18       8.879  13.476 -11.870  1.00  0.00           C  
ATOM    328  OE1 GLU A  18       8.166  13.401 -12.896  1.00  0.00           O  
ATOM    329  OE2 GLU A  18       8.545  12.975 -10.773  1.00  0.00           O  
ATOM    330  H   GLU A  18      12.737  12.731  -9.133  1.00  0.00           H  
ATOM    331  HA  GLU A  18      10.728  11.706 -10.872  1.00  0.00           H  
ATOM    332 1HB  GLU A  18      10.707  13.998  -9.887  1.00  0.00           H  
ATOM    333 2HB  GLU A  18      12.059  14.446 -10.918  1.00  0.00           H  
ATOM    334 1HG  GLU A  18      10.026  15.277 -11.880  1.00  0.00           H  
ATOM    335 2HG  GLU A  18      10.670  14.004 -12.915  1.00  0.00           H  
ATOM    336  N   GLU A  19      13.491  12.445 -12.400  1.00  0.00           N  
ATOM    337  CA  GLU A  19      14.267  12.185 -13.609  1.00  0.00           C  
ATOM    338  C   GLU A  19      14.454  10.687 -13.834  1.00  0.00           C  
ATOM    339  O   GLU A  19      14.414  10.215 -14.972  1.00  0.00           O  
ATOM    340  CB  GLU A  19      15.629  12.879 -13.534  1.00  0.00           C  
ATOM    341  CG  GLU A  19      15.557  14.392 -13.687  1.00  0.00           C  
ATOM    342  CD  GLU A  19      14.970  14.833 -15.019  1.00  0.00           C  
ATOM    343  OE1 GLU A  19      14.055  15.688 -15.025  1.00  0.00           O  
ATOM    344  OE2 GLU A  19      15.427  14.319 -16.064  1.00  0.00           O  
ATOM    345  H   GLU A  19      13.915  12.966 -11.646  1.00  0.00           H  
ATOM    346  HA  GLU A  19      13.720  12.584 -14.464  1.00  0.00           H  
ATOM    347 1HB  GLU A  19      16.099  12.656 -12.576  1.00  0.00           H  
ATOM    348 2HB  GLU A  19      16.280  12.489 -14.316  1.00  0.00           H  
ATOM    349 1HG  GLU A  19      14.944  14.799 -12.884  1.00  0.00           H  
ATOM    350 2HG  GLU A  19      16.560  14.805 -13.586  1.00  0.00           H  
ATOM    351  N   ALA A  20      14.780   9.996 -12.718  1.00  0.00           N  
ATOM    352  CA  ALA A  20      14.880   8.540 -12.786  1.00  0.00           C  
ATOM    353  C   ALA A  20      13.608   7.930 -13.366  1.00  0.00           C  
ATOM    354  O   ALA A  20      13.672   7.040 -14.218  1.00  0.00           O  
ATOM    355  CB  ALA A  20      15.161   7.961 -11.401  1.00  0.00           C  
ATOM    356  H   ALA A  20      14.956  10.461 -11.839  1.00  0.00           H  
ATOM    357  HA  ALA A  20      15.708   8.288 -13.449  1.00  0.00           H  
ATOM    358 1HB  ALA A  20      15.233   6.875 -11.468  1.00  0.00           H  
ATOM    359 2HB  ALA A  20      16.100   8.364 -11.022  1.00  0.00           H  
ATOM    360 3HB  ALA A  20      14.352   8.230 -10.724  1.00  0.00           H  
ATOM    361  N   ARG A  21      12.480   8.395 -12.882  1.00  0.00           N  
ATOM    362  CA  ARG A  21      11.201   7.915 -13.394  1.00  0.00           C  
ATOM    363  C   ARG A  21      11.089   8.152 -14.896  1.00  0.00           C  
ATOM    364  O   ARG A  21      10.659   7.267 -15.639  1.00  0.00           O  
ATOM    365  CB  ARG A  21      10.040   8.598 -12.668  1.00  0.00           C  
ATOM    366  CG  ARG A  21       8.668   8.123 -13.117  1.00  0.00           C  
ATOM    367  CD  ARG A  21       7.553   8.965 -12.512  1.00  0.00           C  
ATOM    368  NE  ARG A  21       7.549  10.322 -13.051  1.00  0.00           N  
ATOM    369  CZ  ARG A  21       6.916  10.695 -14.160  1.00  0.00           C  
ATOM    370  NH1 ARG A  21       6.221   9.816 -14.872  1.00  0.00           N  
ATOM    371  NH2 ARG A  21       6.979  11.956 -14.560  1.00  0.00           N  
ATOM    372  H   ARG A  21      12.487   9.090 -12.150  1.00  0.00           H  
ATOM    373  HA  ARG A  21      11.138   6.841 -13.216  1.00  0.00           H  
ATOM    374 1HB  ARG A  21      10.126   8.421 -11.597  1.00  0.00           H  
ATOM    375 2HB  ARG A  21      10.095   9.675 -12.827  1.00  0.00           H  
ATOM    376 1HG  ARG A  21       8.597   8.190 -14.203  1.00  0.00           H  
ATOM    377 2HG  ARG A  21       8.522   7.088 -12.807  1.00  0.00           H  
ATOM    378 1HD  ARG A  21       6.590   8.506 -12.732  1.00  0.00           H  
ATOM    379 2HD  ARG A  21       7.688   9.025 -11.433  1.00  0.00           H  
ATOM    380  HE  ARG A  21       8.064  11.030 -12.545  1.00  0.00           H  
ATOM    381 1HH1 ARG A  21       6.169   8.852 -14.573  1.00  0.00           H  
ATOM    382 2HH1 ARG A  21       5.745  10.111 -15.712  1.00  0.00           H  
ATOM    383 1HH2 ARG A  21       7.507  12.631 -14.023  1.00  0.00           H  
ATOM    384 2HH2 ARG A  21       6.500  12.243 -15.401  1.00  0.00           H  
ATOM    385  N   LYS A  22      11.340   9.381 -15.390  1.00  0.00           N  
ATOM    386  CA  LYS A  22      11.286   9.739 -16.804  1.00  0.00           C  
ATOM    387  C   LYS A  22      12.173   8.819 -17.638  1.00  0.00           C  
ATOM    388  O   LYS A  22      11.794   8.410 -18.738  1.00  0.00           O  
ATOM    389  CB  LYS A  22      11.705  11.196 -17.006  1.00  0.00           C  
ATOM    390  CG  LYS A  22      10.697  12.208 -16.484  1.00  0.00           C  
ATOM    391  CD  LYS A  22      11.170  13.638 -16.714  1.00  0.00           C  
ATOM    392  CE  LYS A  22      10.201  14.650 -16.118  1.00  0.00           C  
ATOM    393  NZ  LYS A  22      10.709  16.049 -16.253  1.00  0.00           N  
ATOM    394  H   LYS A  22      11.581  10.090 -14.712  1.00  0.00           H  
ATOM    395  HA  LYS A  22      10.259   9.621 -17.152  1.00  0.00           H  
ATOM    396 1HB  LYS A  22      12.655  11.375 -16.502  1.00  0.00           H  
ATOM    397 2HB  LYS A  22      11.857  11.387 -18.069  1.00  0.00           H  
ATOM    398 1HG  LYS A  22       9.742  12.066 -16.992  1.00  0.00           H  
ATOM    399 2HG  LYS A  22      10.546  12.054 -15.416  1.00  0.00           H  
ATOM    400 1HD  LYS A  22      12.151  13.775 -16.256  1.00  0.00           H  
ATOM    401 2HD  LYS A  22      11.259  13.824 -17.784  1.00  0.00           H  
ATOM    402 1HE  LYS A  22       9.239  14.573 -16.623  1.00  0.00           H  
ATOM    403 2HE  LYS A  22      10.050  14.430 -15.061  1.00  0.00           H  
ATOM    404 1HZ  LYS A  22      10.042  16.690 -15.847  1.00  0.00           H  
ATOM    405 2HZ  LYS A  22      11.594  16.135 -15.772  1.00  0.00           H  
ATOM    406 3HZ  LYS A  22      10.835  16.269 -17.231  1.00  0.00           H  
ATOM    407  N   LEU A  23      13.327   8.483 -17.071  1.00  0.00           N  
ATOM    408  CA  LEU A  23      14.276   7.607 -17.750  1.00  0.00           C  
ATOM    409  C   LEU A  23      13.716   6.194 -17.877  1.00  0.00           C  
ATOM    410  O   LEU A  23      13.823   5.572 -18.937  1.00  0.00           O  
ATOM    411  CB  LEU A  23      15.609   7.575 -16.999  1.00  0.00           C  
ATOM    412  CG  LEU A  23      16.508   8.801 -17.161  1.00  0.00           C  
ATOM    413  CD1 LEU A  23      17.659   8.750 -16.161  1.00  0.00           C  
ATOM    414  CD2 LEU A  23      17.037   8.892 -18.588  1.00  0.00           C  
ATOM    415  H   LEU A  23      13.555   8.838 -16.153  1.00  0.00           H  
ATOM    416  HA  LEU A  23      14.451   7.997 -18.752  1.00  0.00           H  
ATOM    417 1HB  LEU A  23      15.406   7.459 -15.936  1.00  0.00           H  
ATOM    418 2HB  LEU A  23      16.177   6.708 -17.336  1.00  0.00           H  
ATOM    419  HG  LEU A  23      15.937   9.703 -16.937  1.00  0.00           H  
ATOM    420 1HD1 LEU A  23      18.291   9.629 -16.288  1.00  0.00           H  
ATOM    421 2HD1 LEU A  23      17.260   8.735 -15.147  1.00  0.00           H  
ATOM    422 3HD1 LEU A  23      18.250   7.851 -16.333  1.00  0.00           H  
ATOM    423 1HD2 LEU A  23      17.674   9.771 -18.685  1.00  0.00           H  
ATOM    424 2HD2 LEU A  23      17.615   7.997 -18.819  1.00  0.00           H  
ATOM    425 3HD2 LEU A  23      16.200   8.973 -19.282  1.00  0.00           H  
ATOM    426  N   VAL A  24      13.114   5.671 -16.735  1.00  0.00           N  
ATOM    427  CA  VAL A  24      12.513   4.341 -16.731  1.00  0.00           C  
ATOM    428  C   VAL A  24      11.321   4.310 -17.686  1.00  0.00           C  
ATOM    429  O   VAL A  24      11.130   3.336 -18.419  1.00  0.00           O  
ATOM    430  CB  VAL A  24      12.070   3.922 -15.312  1.00  0.00           C  
ATOM    431  CG1 VAL A  24      11.312   2.596 -15.351  1.00  0.00           C  
ATOM    432  CG2 VAL A  24      13.279   3.823 -14.383  1.00  0.00           C  
ATOM    433  H   VAL A  24      13.092   6.223 -15.890  1.00  0.00           H  
ATOM    434  HA  VAL A  24      13.257   3.624 -17.079  1.00  0.00           H  
ATOM    435  HB  VAL A  24      11.378   4.668 -14.922  1.00  0.00           H  
ATOM    436 1HG1 VAL A  24      11.009   2.320 -14.341  1.00  0.00           H  
ATOM    437 2HG1 VAL A  24      10.427   2.701 -15.978  1.00  0.00           H  
ATOM    438 3HG1 VAL A  24      11.958   1.820 -15.760  1.00  0.00           H  
ATOM    439 1HG2 VAL A  24      12.949   3.528 -13.387  1.00  0.00           H  
ATOM    440 2HG2 VAL A  24      13.976   3.079 -14.771  1.00  0.00           H  
ATOM    441 3HG2 VAL A  24      13.776   4.792 -14.328  1.00  0.00           H  
ATOM    442  N   GLU A  25      10.644   5.289 -17.682  1.00  0.00           N  
ATOM    443  CA  GLU A  25       9.482   5.406 -18.558  1.00  0.00           C  
ATOM    444  C   GLU A  25       9.893   5.367 -20.027  1.00  0.00           C  
ATOM    445  O   GLU A  25       9.209   4.757 -20.852  1.00  0.00           O  
ATOM    446  CB  GLU A  25       8.712   6.695 -18.261  1.00  0.00           C  
ATOM    447  CG  GLU A  25       7.391   6.808 -19.008  1.00  0.00           C  
ATOM    448  CD  GLU A  25       6.554   7.999 -18.569  1.00  0.00           C  
ATOM    449  OE1 GLU A  25       5.366   8.082 -18.957  1.00  0.00           O  
ATOM    450  OE2 GLU A  25       7.090   8.856 -17.832  1.00  0.00           O  
ATOM    451  H   GLU A  25      10.873   6.054 -17.064  1.00  0.00           H  
ATOM    452  HA  GLU A  25       8.823   4.557 -18.374  1.00  0.00           H  
ATOM    453 1HB  GLU A  25       8.505   6.757 -17.193  1.00  0.00           H  
ATOM    454 2HB  GLU A  25       9.327   7.555 -18.526  1.00  0.00           H  
ATOM    455 1HG  GLU A  25       7.595   6.899 -20.074  1.00  0.00           H  
ATOM    456 2HG  GLU A  25       6.819   5.895 -18.853  1.00  0.00           H  
ATOM    457  N   ALA A  26      10.874   6.031 -20.444  1.00  0.00           N  
ATOM    458  CA  ALA A  26      11.350   6.140 -21.820  1.00  0.00           C  
ATOM    459  C   ALA A  26      11.941   4.818 -22.303  1.00  0.00           C  
ATOM    460  O   ALA A  26      11.895   4.509 -23.496  1.00  0.00           O  
ATOM    461  CB  ALA A  26      12.385   7.256 -21.939  1.00  0.00           C  
ATOM    462  H   ALA A  26      11.361   6.531 -19.714  1.00  0.00           H  
ATOM    463  HA  ALA A  26      10.497   6.381 -22.455  1.00  0.00           H  
ATOM    464 1HB  ALA A  26      12.730   7.324 -22.971  1.00  0.00           H  
ATOM    465 2HB  ALA A  26      11.934   8.203 -21.644  1.00  0.00           H  
ATOM    466 3HB  ALA A  26      13.230   7.039 -21.288  1.00  0.00           H  
ATOM    467  N   ASN A  27      12.475   4.081 -21.413  1.00  0.00           N  
ATOM    468  CA  ASN A  27      13.096   2.797 -21.719  1.00  0.00           C  
ATOM    469  C   ASN A  27      12.851   1.777 -20.611  1.00  0.00           C  
ATOM    470  O   ASN A  27      13.552   1.774 -19.598  1.00  0.00           O  
ATOM    471  CB  ASN A  27      14.598   2.971 -21.958  1.00  0.00           C  
ATOM    472  CG  ASN A  27      15.242   1.733 -22.550  1.00  0.00           C  
ATOM    473  OD1 ASN A  27      14.675   0.638 -22.499  1.00  0.00           O  
ATOM    474  ND2 ASN A  27      16.431   1.897 -23.117  1.00  0.00           N  
ATOM    475  H   ASN A  27      12.464   4.407 -20.457  1.00  0.00           H  
ATOM    476  HA  ASN A  27      12.642   2.401 -22.629  1.00  0.00           H  
ATOM    477 1HB  ASN A  27      14.764   3.811 -22.634  1.00  0.00           H  
ATOM    478 2HB  ASN A  27      15.092   3.207 -21.015  1.00  0.00           H  
ATOM    479 1HD2 ASN A  27      16.903   1.115 -23.524  1.00  0.00           H  
ATOM    480 2HD2 ASN A  27      16.854   2.802 -23.137  1.00  0.00           H  
ATOM    481  N   PRO A  28      11.842   0.862 -20.744  1.00  0.00           N  
ATOM    482  CA  PRO A  28      11.414  -0.106 -19.731  1.00  0.00           C  
ATOM    483  C   PRO A  28      12.507  -1.113 -19.378  1.00  0.00           C  
ATOM    484  O   PRO A  28      12.416  -1.794 -18.353  1.00  0.00           O  
ATOM    485  CB  PRO A  28      10.222  -0.803 -20.392  1.00  0.00           C  
ATOM    486  CG  PRO A  28       9.731   0.168 -21.417  1.00  0.00           C  
ATOM    487  CD  PRO A  28      10.900   0.971 -21.911  1.00  0.00           C  
ATOM    488  HA  PRO A  28      11.099   0.433 -18.825  1.00  0.00           H  
ATOM    489 1HB  PRO A  28      10.543  -1.757 -20.835  1.00  0.00           H  
ATOM    490 2HB  PRO A  28       9.458  -1.040 -19.636  1.00  0.00           H  
ATOM    491 1HG  PRO A  28       9.251  -0.368 -22.249  1.00  0.00           H  
ATOM    492 2HG  PRO A  28       8.966   0.827 -20.980  1.00  0.00           H  
ATOM    493 1HD  PRO A  28      11.304   0.509 -22.824  1.00  0.00           H  
ATOM    494 2HD  PRO A  28      10.578   2.004 -22.109  1.00  0.00           H  
ATOM    495  N   LYS A  29      13.642  -1.123 -20.166  1.00  0.00           N  
ATOM    496  CA  LYS A  29      14.766  -2.020 -19.916  1.00  0.00           C  
ATOM    497  C   LYS A  29      15.782  -1.379 -18.975  1.00  0.00           C  
ATOM    498  O   LYS A  29      16.727  -2.035 -18.532  1.00  0.00           O  
ATOM    499  CB  LYS A  29      15.443  -2.412 -21.230  1.00  0.00           C  
ATOM    500  CG  LYS A  29      14.586  -3.289 -22.130  1.00  0.00           C  
ATOM    501  CD  LYS A  29      15.342  -3.712 -23.383  1.00  0.00           C  
ATOM    502  CE  LYS A  29      14.478  -4.572 -24.295  1.00  0.00           C  
ATOM    503  NZ  LYS A  29      15.202  -4.955 -25.544  1.00  0.00           N  
ATOM    504  H   LYS A  29      13.689  -0.481 -20.944  1.00  0.00           H  
ATOM    505  HA  LYS A  29      14.388  -2.923 -19.437  1.00  0.00           H  
ATOM    506 1HB  LYS A  29      15.707  -1.512 -21.786  1.00  0.00           H  
ATOM    507 2HB  LYS A  29      16.368  -2.948 -21.017  1.00  0.00           H  
ATOM    508 1HG  LYS A  29      14.281  -4.182 -21.584  1.00  0.00           H  
ATOM    509 2HG  LYS A  29      13.691  -2.742 -22.426  1.00  0.00           H  
ATOM    510 1HD  LYS A  29      15.661  -2.825 -23.932  1.00  0.00           H  
ATOM    511 2HD  LYS A  29      16.228  -4.281 -23.099  1.00  0.00           H  
ATOM    512 1HE  LYS A  29      14.181  -5.477 -23.767  1.00  0.00           H  
ATOM    513 2HE  LYS A  29      13.576  -4.023 -24.565  1.00  0.00           H  
ATOM    514 1HZ  LYS A  29      14.599  -5.523 -26.123  1.00  0.00           H  
ATOM    515 2HZ  LYS A  29      15.466  -4.121 -26.050  1.00  0.00           H  
ATOM    516 3HZ  LYS A  29      16.031  -5.480 -25.306  1.00  0.00           H  
ATOM    517  N   VAL A  30      15.562  -0.157 -18.652  1.00  0.00           N  
ATOM    518  CA  VAL A  30      16.435   0.601 -17.762  1.00  0.00           C  
ATOM    519  C   VAL A  30      15.885   0.557 -16.338  1.00  0.00           C  
ATOM    520  O   VAL A  30      14.672   0.634 -16.131  1.00  0.00           O  
ATOM    521  CB  VAL A  30      16.587   2.066 -18.229  1.00  0.00           C  
ATOM    522  CG1 VAL A  30      17.306   2.899 -17.169  1.00  0.00           C  
ATOM    523  CG2 VAL A  30      17.335   2.127 -19.559  1.00  0.00           C  
ATOM    524  H   VAL A  30      14.743   0.292 -19.038  1.00  0.00           H  
ATOM    525  HA  VAL A  30      17.423   0.138 -17.769  1.00  0.00           H  
ATOM    526  HB  VAL A  30      15.596   2.503 -18.354  1.00  0.00           H  
ATOM    527 1HG1 VAL A  30      17.402   3.928 -17.518  1.00  0.00           H  
ATOM    528 2HG1 VAL A  30      16.732   2.883 -16.243  1.00  0.00           H  
ATOM    529 3HG1 VAL A  30      18.297   2.483 -16.990  1.00  0.00           H  
ATOM    530 1HG2 VAL A  30      17.433   3.165 -19.874  1.00  0.00           H  
ATOM    531 2HG2 VAL A  30      18.326   1.689 -19.440  1.00  0.00           H  
ATOM    532 3HG2 VAL A  30      16.780   1.570 -20.314  1.00  0.00           H  
ATOM    533  N   ARG A  31      16.738   0.291 -15.358  1.00  0.00           N  
ATOM    534  CA  ARG A  31      16.432   0.389 -13.934  1.00  0.00           C  
ATOM    535  C   ARG A  31      17.320   1.424 -13.253  1.00  0.00           C  
ATOM    536  O   ARG A  31      18.485   1.590 -13.621  1.00  0.00           O  
ATOM    537  CB  ARG A  31      16.597  -0.972 -13.254  1.00  0.00           C  
ATOM    538  CG  ARG A  31      15.637  -2.036 -13.762  1.00  0.00           C  
ATOM    539  CD  ARG A  31      15.825  -3.359 -13.034  1.00  0.00           C  
ATOM    540  NE  ARG A  31      17.123  -3.958 -13.330  1.00  0.00           N  
ATOM    541  CZ  ARG A  31      17.578  -5.087 -12.794  1.00  0.00           C  
ATOM    542  NH1 ARG A  31      16.844  -5.765 -11.919  1.00  0.00           N  
ATOM    543  NH2 ARG A  31      18.775  -5.542 -13.134  1.00  0.00           N  
ATOM    544  H   ARG A  31      17.662   0.001 -15.644  1.00  0.00           H  
ATOM    545  HA  ARG A  31      15.396   0.709 -13.824  1.00  0.00           H  
ATOM    546 1HB  ARG A  31      17.613  -1.333 -13.405  1.00  0.00           H  
ATOM    547 2HB  ARG A  31      16.445  -0.863 -12.180  1.00  0.00           H  
ATOM    548 1HG  ARG A  31      14.610  -1.703 -13.608  1.00  0.00           H  
ATOM    549 2HG  ARG A  31      15.809  -2.203 -14.826  1.00  0.00           H  
ATOM    550 1HD  ARG A  31      15.760  -3.195 -11.959  1.00  0.00           H  
ATOM    551 2HD  ARG A  31      15.047  -4.057 -13.342  1.00  0.00           H  
ATOM    552  HE  ARG A  31      17.721  -3.481 -13.991  1.00  0.00           H  
ATOM    553 1HH1 ARG A  31      15.930  -5.424 -11.655  1.00  0.00           H  
ATOM    554 2HH1 ARG A  31      17.199  -6.621 -11.518  1.00  0.00           H  
ATOM    555 1HH2 ARG A  31      19.340  -5.031 -13.799  1.00  0.00           H  
ATOM    556 2HH2 ARG A  31      19.123  -6.398 -12.729  1.00  0.00           H  
ATOM    557  N   VAL A  32      16.657   2.146 -12.388  1.00  0.00           N  
ATOM    558  CA  VAL A  32      17.438   3.145 -11.666  1.00  0.00           C  
ATOM    559  C   VAL A  32      17.506   2.777 -10.186  1.00  0.00           C  
ATOM    560  O   VAL A  32      16.475   2.556  -9.546  1.00  0.00           O  
ATOM    561  CB  VAL A  32      16.844   4.561 -11.837  1.00  0.00           C  
ATOM    562  CG1 VAL A  32      17.655   5.586 -11.046  1.00  0.00           C  
ATOM    563  CG2 VAL A  32      16.791   4.942 -13.315  1.00  0.00           C  
ATOM    564  H   VAL A  32      15.670   2.059 -12.194  1.00  0.00           H  
ATOM    565  HA  VAL A  32      18.451   3.151 -12.070  1.00  0.00           H  
ATOM    566  HB  VAL A  32      15.834   4.573 -11.426  1.00  0.00           H  
ATOM    567 1HG1 VAL A  32      17.219   6.577 -11.180  1.00  0.00           H  
ATOM    568 2HG1 VAL A  32      17.640   5.324  -9.988  1.00  0.00           H  
ATOM    569 3HG1 VAL A  32      18.684   5.591 -11.405  1.00  0.00           H  
ATOM    570 1HG2 VAL A  32      16.370   5.942 -13.418  1.00  0.00           H  
ATOM    571 2HG2 VAL A  32      17.799   4.928 -13.731  1.00  0.00           H  
ATOM    572 3HG2 VAL A  32      16.167   4.228 -13.853  1.00  0.00           H  
ATOM    573  N   GLU A  33      18.721   2.574  -9.737  1.00  0.00           N  
ATOM    574  CA  GLU A  33      18.975   2.335  -8.320  1.00  0.00           C  
ATOM    575  C   GLU A  33      19.586   3.564  -7.654  1.00  0.00           C  
ATOM    576  O   GLU A  33      20.485   4.196  -8.212  1.00  0.00           O  
ATOM    577  CB  GLU A  33      19.893   1.125  -8.134  1.00  0.00           C  
ATOM    578  CG  GLU A  33      19.291  -0.185  -8.621  1.00  0.00           C  
ATOM    579  CD  GLU A  33      20.217  -1.377  -8.438  1.00  0.00           C  
ATOM    580  OE1 GLU A  33      19.777  -2.527  -8.660  1.00  0.00           O  
ATOM    581  OE2 GLU A  33      21.392  -1.158  -8.067  1.00  0.00           O  
ATOM    582  H   GLU A  33      19.499   2.583 -10.382  1.00  0.00           H  
ATOM    583  HA  GLU A  33      18.024   2.129  -7.828  1.00  0.00           H  
ATOM    584 1HB  GLU A  33      20.827   1.290  -8.672  1.00  0.00           H  
ATOM    585 2HB  GLU A  33      20.139   1.014  -7.078  1.00  0.00           H  
ATOM    586 1HG  GLU A  33      18.368  -0.374  -8.074  1.00  0.00           H  
ATOM    587 2HG  GLU A  33      19.042  -0.088  -9.677  1.00  0.00           H  
ATOM    588  N   LEU A  34      19.044   3.907  -6.514  1.00  0.00           N  
ATOM    589  CA  LEU A  34      19.550   5.062  -5.779  1.00  0.00           C  
ATOM    590  C   LEU A  34      20.186   4.632  -4.461  1.00  0.00           C  
ATOM    591  O   LEU A  34      19.637   3.788  -3.749  1.00  0.00           O  
ATOM    592  CB  LEU A  34      18.423   6.063  -5.513  1.00  0.00           C  
ATOM    593  CG  LEU A  34      17.696   6.609  -6.743  1.00  0.00           C  
ATOM    594  CD1 LEU A  34      16.422   7.337  -6.327  1.00  0.00           C  
ATOM    595  CD2 LEU A  34      18.611   7.533  -7.539  1.00  0.00           C  
ATOM    596  H   LEU A  34      18.273   3.379  -6.131  1.00  0.00           H  
ATOM    597  HA  LEU A  34      20.313   5.550  -6.384  1.00  0.00           H  
ATOM    598 1HB  LEU A  34      17.677   5.586  -4.880  1.00  0.00           H  
ATOM    599 2HB  LEU A  34      18.835   6.916  -4.974  1.00  0.00           H  
ATOM    600  HG  LEU A  34      17.388   5.780  -7.381  1.00  0.00           H  
ATOM    601 1HD1 LEU A  34      15.916   7.720  -7.213  1.00  0.00           H  
ATOM    602 2HD1 LEU A  34      15.762   6.645  -5.803  1.00  0.00           H  
ATOM    603 3HD1 LEU A  34      16.676   8.166  -5.668  1.00  0.00           H  
ATOM    604 1HD2 LEU A  34      18.077   7.911  -8.411  1.00  0.00           H  
ATOM    605 2HD2 LEU A  34      18.919   8.369  -6.911  1.00  0.00           H  
ATOM    606 3HD2 LEU A  34      19.492   6.980  -7.865  1.00  0.00           H  
ATOM    607  N   GLU A  35      21.410   5.100  -4.185  1.00  0.00           N  
ATOM    608  CA  GLU A  35      22.134   4.787  -2.956  1.00  0.00           C  
ATOM    609  C   GLU A  35      22.679   6.051  -2.299  1.00  0.00           C  
ATOM    610  O   GLU A  35      23.291   6.889  -2.965  1.00  0.00           O  
ATOM    611  CB  GLU A  35      23.276   3.807  -3.239  1.00  0.00           C  
ATOM    612  CG  GLU A  35      24.043   3.381  -1.996  1.00  0.00           C  
ATOM    613  CD  GLU A  35      25.212   2.457  -2.299  1.00  0.00           C  
ATOM    614  OE1 GLU A  35      25.895   2.011  -1.350  1.00  0.00           O  
ATOM    615  OE2 GLU A  35      25.446   2.177  -3.496  1.00  0.00           O  
ATOM    616  H   GLU A  35      21.843   5.700  -4.872  1.00  0.00           H  
ATOM    617  HA  GLU A  35      21.441   4.320  -2.255  1.00  0.00           H  
ATOM    618 1HB  GLU A  35      22.877   2.911  -3.716  1.00  0.00           H  
ATOM    619 2HB  GLU A  35      23.982   4.262  -3.935  1.00  0.00           H  
ATOM    620 1HG  GLU A  35      24.423   4.270  -1.494  1.00  0.00           H  
ATOM    621 2HG  GLU A  35      23.359   2.877  -1.315  1.00  0.00           H  
ATOM    622  N   GLU A  36      22.380   6.143  -0.955  1.00  0.00           N  
ATOM    623  CA  GLU A  36      22.996   7.243  -0.221  1.00  0.00           C  
ATOM    624  C   GLU A  36      24.427   6.904   0.185  1.00  0.00           C  
ATOM    625  O   GLU A  36      24.688   5.822   0.715  1.00  0.00           O  
ATOM    626  CB  GLU A  36      22.168   7.594   1.018  1.00  0.00           C  
ATOM    627  CG  GLU A  36      22.587   8.893   1.691  1.00  0.00           C  
ATOM    628  CD  GLU A  36      21.703   9.270   2.869  1.00  0.00           C  
ATOM    629  OE1 GLU A  36      21.972  10.303   3.523  1.00  0.00           O  
ATOM    630  OE2 GLU A  36      20.734   8.527   3.141  1.00  0.00           O  
ATOM    631  H   GLU A  36      21.771   5.504  -0.464  1.00  0.00           H  
ATOM    632  HA  GLU A  36      23.033   8.116  -0.873  1.00  0.00           H  
ATOM    633 1HB  GLU A  36      21.117   7.679   0.741  1.00  0.00           H  
ATOM    634 2HB  GLU A  36      22.250   6.791   1.750  1.00  0.00           H  
ATOM    635 1HG  GLU A  36      23.613   8.793   2.043  1.00  0.00           H  
ATOM    636 2HG  GLU A  36      22.561   9.696   0.955  1.00  0.00           H  
ATOM    637  N   LEU A  37      25.288   7.870  -0.108  1.00  0.00           N  
ATOM    638  CA  LEU A  37      26.688   7.677   0.253  1.00  0.00           C  
ATOM    639  C   LEU A  37      26.998   8.329   1.596  1.00  0.00           C  
ATOM    640  O   LEU A  37      26.274   9.225   2.038  1.00  0.00           O  
ATOM    641  CB  LEU A  37      27.605   8.251  -0.830  1.00  0.00           C  
ATOM    642  CG  LEU A  37      27.431   7.679  -2.238  1.00  0.00           C  
ATOM    643  CD1 LEU A  37      28.316   8.429  -3.228  1.00  0.00           C  
ATOM    644  CD2 LEU A  37      27.749   6.188  -2.253  1.00  0.00           C  
ATOM    645  H   LEU A  37      25.012   8.726  -0.568  1.00  0.00           H  
ATOM    646  HA  LEU A  37      26.878   6.608   0.340  1.00  0.00           H  
ATOM    647 1HB  LEU A  37      27.439   9.325  -0.892  1.00  0.00           H  
ATOM    648 2HB  LEU A  37      28.640   8.081  -0.535  1.00  0.00           H  
ATOM    649  HG  LEU A  37      26.401   7.824  -2.565  1.00  0.00           H  
ATOM    650 1HD1 LEU A  37      28.181   8.011  -4.226  1.00  0.00           H  
ATOM    651 2HD1 LEU A  37      28.039   9.483  -3.237  1.00  0.00           H  
ATOM    652 3HD1 LEU A  37      29.359   8.329  -2.931  1.00  0.00           H  
ATOM    653 1HD2 LEU A  37      27.619   5.798  -3.263  1.00  0.00           H  
ATOM    654 2HD2 LEU A  37      28.780   6.033  -1.934  1.00  0.00           H  
ATOM    655 3HD2 LEU A  37      27.076   5.666  -1.573  1.00  0.00           H  
ATOM    656  N   ASP A  38      27.957   7.834   2.325  1.00  0.00           N  
ATOM    657  CA  ASP A  38      28.368   8.354   3.626  1.00  0.00           C  
ATOM    658  C   ASP A  38      28.715   9.838   3.539  1.00  0.00           C  
ATOM    659  O   ASP A  38      28.643  10.557   4.537  1.00  0.00           O  
ATOM    660  CB  ASP A  38      29.564   7.565   4.165  1.00  0.00           C  
ATOM    661  CG  ASP A  38      29.197   6.157   4.601  1.00  0.00           C  
ATOM    662  OD1 ASP A  38      28.004   5.889   4.857  1.00  0.00           O  
ATOM    663  OD2 ASP A  38      30.111   5.309   4.692  1.00  0.00           O  
ATOM    664  H   ASP A  38      28.437   7.032   1.942  1.00  0.00           H  
ATOM    665  HA  ASP A  38      27.536   8.243   4.322  1.00  0.00           H  
ATOM    666 1HB  ASP A  38      30.335   7.502   3.396  1.00  0.00           H  
ATOM    667 2HB  ASP A  38      29.994   8.093   5.017  1.00  0.00           H  
ATOM    668  N   SER A  39      28.853  10.368   2.376  1.00  0.00           N  
ATOM    669  CA  SER A  39      29.228  11.747   2.081  1.00  0.00           C  
ATOM    670  C   SER A  39      28.008  12.662   2.068  1.00  0.00           C  
ATOM    671  O   SER A  39      28.144  13.887   2.074  1.00  0.00           O  
ATOM    672  CB  SER A  39      29.952  11.831   0.736  1.00  0.00           C  
ATOM    673  OG  SER A  39      29.111  11.387  -0.315  1.00  0.00           O  
ATOM    674  H   SER A  39      28.675   9.732   1.612  1.00  0.00           H  
ATOM    675  HA  SER A  39      29.904  12.097   2.863  1.00  0.00           H  
ATOM    676 1HB  SER A  39      30.260  12.860   0.552  1.00  0.00           H  
ATOM    677 2HB  SER A  39      30.854  11.221   0.770  1.00  0.00           H  
ATOM    678  HG  SER A  39      28.280  11.140   0.097  1.00  0.00           H  
ATOM    679  N   GLY A  40      26.841  12.071   2.308  1.00  0.00           N  
ATOM    680  CA  GLY A  40      25.617  12.852   2.233  1.00  0.00           C  
ATOM    681  C   GLY A  40      25.106  13.027   0.815  1.00  0.00           C  
ATOM    682  O   GLY A  40      24.059  13.640   0.598  1.00  0.00           O  
ATOM    683  H   GLY A  40      26.785  11.090   2.542  1.00  0.00           H  
ATOM    684 1HA  GLY A  40      24.840  12.369   2.827  1.00  0.00           H  
ATOM    685 2HA  GLY A  40      25.787  13.837   2.666  1.00  0.00           H  
ATOM    686  N   ASN A  41      25.859  12.482  -0.310  1.00  0.00           N  
ATOM    687  CA  ASN A  41      25.479  12.478  -1.719  1.00  0.00           C  
ATOM    688  C   ASN A  41      24.663  11.239  -2.076  1.00  0.00           C  
ATOM    689  O   ASN A  41      24.635  10.269  -1.316  1.00  0.00           O  
ATOM    690  CB  ASN A  41      26.719  12.572  -2.610  1.00  0.00           C  
ATOM    691  CG  ASN A  41      27.423  13.909  -2.492  1.00  0.00           C  
ATOM    692  OD1 ASN A  41      26.780  14.955  -2.369  1.00  0.00           O  
ATOM    693  ND2 ASN A  41      28.750  13.886  -2.528  1.00  0.00           N  
ATOM    694  H   ASN A  41      26.739  12.069  -0.037  1.00  0.00           H  
ATOM    695  HA  ASN A  41      24.847  13.347  -1.910  1.00  0.00           H  
ATOM    696 1HB  ASN A  41      27.421  11.781  -2.342  1.00  0.00           H  
ATOM    697 2HB  ASN A  41      26.432  12.417  -3.650  1.00  0.00           H  
ATOM    698 1HD2 ASN A  41      29.267  14.739  -2.454  1.00  0.00           H  
ATOM    699 2HD2 ASN A  41      29.232  13.016  -2.629  1.00  0.00           H  
ATOM    700  N   VAL A  42      23.843  11.356  -3.069  1.00  0.00           N  
ATOM    701  CA  VAL A  42      23.040  10.256  -3.591  1.00  0.00           C  
ATOM    702  C   VAL A  42      23.646   9.749  -4.898  1.00  0.00           C  
ATOM    703  O   VAL A  42      23.899  10.531  -5.817  1.00  0.00           O  
ATOM    704  CB  VAL A  42      21.572  10.681  -3.815  1.00  0.00           C  
ATOM    705  CG1 VAL A  42      20.756   9.525  -4.390  1.00  0.00           C  
ATOM    706  CG2 VAL A  42      20.955  11.176  -2.508  1.00  0.00           C  
ATOM    707  H   VAL A  42      23.766  12.268  -3.497  1.00  0.00           H  
ATOM    708  HA  VAL A  42      23.051   9.444  -2.863  1.00  0.00           H  
ATOM    709  HB  VAL A  42      21.544  11.483  -4.552  1.00  0.00           H  
ATOM    710 1HG1 VAL A  42      19.725   9.847  -4.540  1.00  0.00           H  
ATOM    711 2HG1 VAL A  42      21.183   9.218  -5.345  1.00  0.00           H  
ATOM    712 3HG1 VAL A  42      20.776   8.685  -3.696  1.00  0.00           H  
ATOM    713 1HG2 VAL A  42      19.921  11.472  -2.683  1.00  0.00           H  
ATOM    714 2HG2 VAL A  42      20.983  10.377  -1.767  1.00  0.00           H  
ATOM    715 3HG2 VAL A  42      21.520  12.033  -2.140  1.00  0.00           H  
ATOM    716  N   LEU A  43      24.010   8.451  -4.917  1.00  0.00           N  
ATOM    717  CA  LEU A  43      24.479   7.796  -6.133  1.00  0.00           C  
ATOM    718  C   LEU A  43      23.316   7.174  -6.899  1.00  0.00           C  
ATOM    719  O   LEU A  43      22.558   6.375  -6.344  1.00  0.00           O  
ATOM    720  CB  LEU A  43      25.517   6.721  -5.798  1.00  0.00           C  
ATOM    721  CG  LEU A  43      26.074   5.925  -6.978  1.00  0.00           C  
ATOM    722  CD1 LEU A  43      26.883   6.835  -7.897  1.00  0.00           C  
ATOM    723  CD2 LEU A  43      26.927   4.761  -6.484  1.00  0.00           C  
ATOM    724  H   LEU A  43      23.955   7.918  -4.061  1.00  0.00           H  
ATOM    725  HA  LEU A  43      24.947   8.545  -6.770  1.00  0.00           H  
ATOM    726 1HB  LEU A  43      26.360   7.196  -5.299  1.00  0.00           H  
ATOM    727 2HB  LEU A  43      25.068   6.007  -5.107  1.00  0.00           H  
ATOM    728  HG  LEU A  43      25.250   5.531  -7.573  1.00  0.00           H  
ATOM    729 1HD1 LEU A  43      27.273   6.254  -8.733  1.00  0.00           H  
ATOM    730 2HD1 LEU A  43      26.242   7.631  -8.277  1.00  0.00           H  
ATOM    731 3HD1 LEU A  43      27.712   7.270  -7.340  1.00  0.00           H  
ATOM    732 1HD2 LEU A  43      27.314   4.205  -7.339  1.00  0.00           H  
ATOM    733 2HD2 LEU A  43      27.759   5.145  -5.893  1.00  0.00           H  
ATOM    734 3HD2 LEU A  43      26.318   4.100  -5.867  1.00  0.00           H  
ATOM    735  N   ALA A  44      23.043   7.643  -8.105  1.00  0.00           N  
ATOM    736  CA  ALA A  44      22.051   7.032  -8.986  1.00  0.00           C  
ATOM    737  C   ALA A  44      22.716   6.113 -10.007  1.00  0.00           C  
ATOM    738  O   ALA A  44      23.611   6.536 -10.741  1.00  0.00           O  
ATOM    739  CB  ALA A  44      21.235   8.109  -9.696  1.00  0.00           C  
ATOM    740  H   ALA A  44      23.547   8.459  -8.422  1.00  0.00           H  
ATOM    741  HA  ALA A  44      21.381   6.428  -8.374  1.00  0.00           H  
ATOM    742 1HB  ALA A  44      20.500   7.638 -10.349  1.00  0.00           H  
ATOM    743 2HB  ALA A  44      20.722   8.724  -8.956  1.00  0.00           H  
ATOM    744 3HB  ALA A  44      21.899   8.735 -10.290  1.00  0.00           H  
ATOM    745  N   ARG A  45      22.390   4.845  -9.965  1.00  0.00           N  
ATOM    746  CA  ARG A  45      22.871   3.877 -10.946  1.00  0.00           C  
ATOM    747  C   ARG A  45      21.787   3.547 -11.966  1.00  0.00           C  
ATOM    748  O   ARG A  45      20.704   3.084 -11.601  1.00  0.00           O  
ATOM    749  CB  ARG A  45      23.345   2.598 -10.252  1.00  0.00           C  
ATOM    750  CG  ARG A  45      24.604   2.780  -9.420  1.00  0.00           C  
ATOM    751  CD  ARG A  45      25.014   1.487  -8.728  1.00  0.00           C  
ATOM    752  NE  ARG A  45      25.954   1.733  -7.638  1.00  0.00           N  
ATOM    753  CZ  ARG A  45      25.879   1.178  -6.432  1.00  0.00           C  
ATOM    754  NH1 ARG A  45      24.901   0.329  -6.136  1.00  0.00           N  
ATOM    755  NH2 ARG A  45      26.788   1.472  -5.514  1.00  0.00           N  
ATOM    756  H   ARG A  45      21.782   4.532  -9.222  1.00  0.00           H  
ATOM    757  HA  ARG A  45      23.714   4.316 -11.480  1.00  0.00           H  
ATOM    758 1HB  ARG A  45      22.557   2.226  -9.598  1.00  0.00           H  
ATOM    759 2HB  ARG A  45      23.540   1.829 -11.000  1.00  0.00           H  
ATOM    760 1HG  ARG A  45      25.423   3.098 -10.065  1.00  0.00           H  
ATOM    761 2HG  ARG A  45      24.429   3.537  -8.655  1.00  0.00           H  
ATOM    762 1HD  ARG A  45      24.131   0.999  -8.316  1.00  0.00           H  
ATOM    763 2HD  ARG A  45      25.491   0.824  -9.449  1.00  0.00           H  
ATOM    764  HE  ARG A  45      26.718   2.372  -7.812  1.00  0.00           H  
ATOM    765 1HH1 ARG A  45      24.204   0.099  -6.831  1.00  0.00           H  
ATOM    766 2HH1 ARG A  45      24.854  -0.086  -5.217  1.00  0.00           H  
ATOM    767 1HH2 ARG A  45      27.536   2.117  -5.731  1.00  0.00           H  
ATOM    768 2HH2 ARG A  45      26.734   1.052  -4.598  1.00  0.00           H  
ATOM    769  N   VAL A  46      22.060   3.940 -13.161  1.00  0.00           N  
ATOM    770  CA  VAL A  46      21.170   3.565 -14.254  1.00  0.00           C  
ATOM    771  C   VAL A  46      21.643   2.255 -14.879  1.00  0.00           C  
ATOM    772  O   VAL A  46      22.746   2.184 -15.427  1.00  0.00           O  
ATOM    773  CB  VAL A  46      21.094   4.672 -15.329  1.00  0.00           C  
ATOM    774  CG1 VAL A  46      20.113   4.285 -16.435  1.00  0.00           C  
ATOM    775  CG2 VAL A  46      20.692   6.003 -14.697  1.00  0.00           C  
ATOM    776  H   VAL A  46      22.875   4.502 -13.361  1.00  0.00           H  
ATOM    777  HA  VAL A  46      20.168   3.416 -13.849  1.00  0.00           H  
ATOM    778  HB  VAL A  46      22.072   4.778 -15.798  1.00  0.00           H  
ATOM    779 1HG1 VAL A  46      20.075   5.078 -17.182  1.00  0.00           H  
ATOM    780 2HG1 VAL A  46      20.443   3.359 -16.906  1.00  0.00           H  
ATOM    781 3HG1 VAL A  46      19.121   4.142 -16.008  1.00  0.00           H  
ATOM    782 1HG2 VAL A  46      20.644   6.772 -15.468  1.00  0.00           H  
ATOM    783 2HG2 VAL A  46      19.715   5.901 -14.224  1.00  0.00           H  
ATOM    784 3HG2 VAL A  46      21.430   6.287 -13.947  1.00  0.00           H  
ATOM    785  N   ILE A  47      20.918   1.244 -14.751  1.00  0.00           N  
ATOM    786  CA  ILE A  47      21.301  -0.087 -15.208  1.00  0.00           C  
ATOM    787  C   ILE A  47      20.526  -0.442 -16.475  1.00  0.00           C  
ATOM    788  O   ILE A  47      19.296  -0.527 -16.454  1.00  0.00           O  
ATOM    789  CB  ILE A  47      21.057  -1.152 -14.115  1.00  0.00           C  
ATOM    790  CG1 ILE A  47      21.780  -0.763 -12.820  1.00  0.00           C  
ATOM    791  CG2 ILE A  47      21.505  -2.534 -14.598  1.00  0.00           C  
ATOM    792  CD1 ILE A  47      21.310  -1.534 -11.594  1.00  0.00           C  
ATOM    793  H   ILE A  47      20.021   1.372 -14.305  1.00  0.00           H  
ATOM    794  HA  ILE A  47      22.365  -0.079 -15.443  1.00  0.00           H  
ATOM    795  HB  ILE A  47      19.995  -1.190 -13.875  1.00  0.00           H  
ATOM    796 1HG1 ILE A  47      22.850  -0.930 -12.937  1.00  0.00           H  
ATOM    797 2HG1 ILE A  47      21.635   0.300 -12.627  1.00  0.00           H  
ATOM    798 1HG2 ILE A  47      21.325  -3.269 -13.814  1.00  0.00           H  
ATOM    799 2HG2 ILE A  47      20.941  -2.808 -15.488  1.00  0.00           H  
ATOM    800 3HG2 ILE A  47      22.569  -2.509 -14.835  1.00  0.00           H  
ATOM    801 1HD1 ILE A  47      21.869  -1.201 -10.719  1.00  0.00           H  
ATOM    802 2HD1 ILE A  47      20.246  -1.353 -11.436  1.00  0.00           H  
ATOM    803 3HD1 ILE A  47      21.478  -2.599 -11.748  1.00  0.00           H  
ATOM    804  N   ASP A  48      21.235  -0.506 -17.531  1.00  0.00           N  
ATOM    805  CA  ASP A  48      20.670  -0.936 -18.806  1.00  0.00           C  
ATOM    806  C   ASP A  48      21.033  -2.389 -19.105  1.00  0.00           C  
ATOM    807  O   ASP A  48      22.199  -2.704 -19.355  1.00  0.00           O  
ATOM    808  CB  ASP A  48      21.153  -0.029 -19.940  1.00  0.00           C  
ATOM    809  CG  ASP A  48      20.464  -0.316 -21.263  1.00  0.00           C  
ATOM    810  OD1 ASP A  48      19.919  -1.427 -21.439  1.00  0.00           O  
ATOM    811  OD2 ASP A  48      20.469   0.576 -22.139  1.00  0.00           O  
ATOM    812  H   ASP A  48      22.212  -0.253 -17.486  1.00  0.00           H  
ATOM    813  HA  ASP A  48      19.584  -0.867 -18.744  1.00  0.00           H  
ATOM    814 1HB  ASP A  48      20.975   1.013 -19.674  1.00  0.00           H  
ATOM    815 2HB  ASP A  48      22.228  -0.154 -20.073  1.00  0.00           H  
ATOM    816  N   GLU A  49      20.110  -3.254 -19.044  1.00  0.00           N  
ATOM    817  CA  GLU A  49      20.331  -4.693 -19.149  1.00  0.00           C  
ATOM    818  C   GLU A  49      20.486  -5.123 -20.605  1.00  0.00           C  
ATOM    819  O   GLU A  49      20.864  -6.263 -20.884  1.00  0.00           O  
ATOM    820  CB  GLU A  49      19.183  -5.463 -18.492  1.00  0.00           C  
ATOM    821  CG  GLU A  49      19.145  -5.337 -16.976  1.00  0.00           C  
ATOM    822  CD  GLU A  49      18.082  -6.209 -16.328  1.00  0.00           C  
ATOM    823  OE1 GLU A  49      18.053  -6.304 -15.080  1.00  0.00           O  
ATOM    824  OE2 GLU A  49      17.272  -6.804 -17.074  1.00  0.00           O  
ATOM    825  H   GLU A  49      19.170  -2.909 -18.915  1.00  0.00           H  
ATOM    826  HA  GLU A  49      21.257  -4.940 -18.629  1.00  0.00           H  
ATOM    827 1HB  GLU A  49      18.232  -5.105 -18.886  1.00  0.00           H  
ATOM    828 2HB  GLU A  49      19.264  -6.521 -18.743  1.00  0.00           H  
ATOM    829 1HG  GLU A  49      20.118  -5.617 -16.574  1.00  0.00           H  
ATOM    830 2HG  GLU A  49      18.960  -4.296 -16.713  1.00  0.00           H  
ATOM    831  N   GLU A  50      20.566  -4.176 -21.541  1.00  0.00           N  
ATOM    832  CA  GLU A  50      20.902  -4.450 -22.935  1.00  0.00           C  
ATOM    833  C   GLU A  50      22.400  -4.297 -23.182  1.00  0.00           C  
ATOM    834  O   GLU A  50      23.086  -3.582 -22.448  1.00  0.00           O  
ATOM    835  CB  GLU A  50      20.117  -3.525 -23.869  1.00  0.00           C  
ATOM    836  CG  GLU A  50      18.664  -3.933 -24.060  1.00  0.00           C  
ATOM    837  CD  GLU A  50      17.939  -3.100 -25.106  1.00  0.00           C  
ATOM    838  OE1 GLU A  50      16.775  -3.421 -25.438  1.00  0.00           O  
ATOM    839  OE2 GLU A  50      18.541  -2.120 -25.598  1.00  0.00           O  
ATOM    840  H   GLU A  50      20.382  -3.224 -21.257  1.00  0.00           H  
ATOM    841  HA  GLU A  50      20.632  -5.482 -23.160  1.00  0.00           H  
ATOM    842 1HB  GLU A  50      20.136  -2.509 -23.475  1.00  0.00           H  
ATOM    843 2HB  GLU A  50      20.596  -3.505 -24.848  1.00  0.00           H  
ATOM    844 1HG  GLU A  50      18.628  -4.980 -24.362  1.00  0.00           H  
ATOM    845 2HG  GLU A  50      18.143  -3.840 -23.108  1.00  0.00           H  
TER                                                                             
ATOM    847  N   ASP B  51      -7.309  -9.562 -19.640  1.00  0.00           N  
ATOM    848  CA  ASP B  51      -7.548 -10.032 -18.279  1.00  0.00           C  
ATOM    849  C   ASP B  51      -6.261 -10.555 -17.645  1.00  0.00           C  
ATOM    850  O   ASP B  51      -6.306 -11.354 -16.707  1.00  0.00           O  
ATOM    851  CB  ASP B  51      -8.621 -11.122 -18.268  1.00  0.00           C  
ATOM    852  CG  ASP B  51     -10.033 -10.564 -18.238  1.00  0.00           C  
ATOM    853  OD1 ASP B  51     -10.211  -9.371 -17.908  1.00  0.00           O  
ATOM    854  OD2 ASP B  51     -10.977 -11.325 -18.542  1.00  0.00           O  
ATOM    855  H   ASP B  51      -8.091  -9.468 -20.272  1.00  0.00           H  
ATOM    856  HA  ASP B  51      -7.899  -9.192 -17.680  1.00  0.00           H  
ATOM    857 1HB  ASP B  51      -8.513 -11.748 -19.154  1.00  0.00           H  
ATOM    858 2HB  ASP B  51      -8.481 -11.762 -17.396  1.00  0.00           H  
ATOM    859  N   ASP B  52      -5.224 -10.161 -18.318  1.00  0.00           N  
ATOM    860  CA  ASP B  52      -3.850 -10.482 -17.945  1.00  0.00           C  
ATOM    861  C   ASP B  52      -3.266  -9.410 -17.027  1.00  0.00           C  
ATOM    862  O   ASP B  52      -3.371  -8.216 -17.313  1.00  0.00           O  
ATOM    863  CB  ASP B  52      -2.978 -10.638 -19.192  1.00  0.00           C  
ATOM    864  CG  ASP B  52      -1.641 -11.297 -18.902  1.00  0.00           C  
ATOM    865  OD1 ASP B  52      -1.262 -11.412 -17.716  1.00  0.00           O  
ATOM    866  OD2 ASP B  52      -0.959 -11.703 -19.868  1.00  0.00           O  
ATOM    867  H   ASP B  52      -5.392  -9.603 -19.143  1.00  0.00           H  
ATOM    868  HA  ASP B  52      -3.851 -11.427 -17.401  1.00  0.00           H  
ATOM    869 1HB  ASP B  52      -3.507 -11.237 -19.934  1.00  0.00           H  
ATOM    870 2HB  ASP B  52      -2.794  -9.658 -19.633  1.00  0.00           H  
ATOM    871  N   ALA B  53      -2.795  -9.822 -15.763  1.00  0.00           N  
ATOM    872  CA  ALA B  53      -2.210  -8.892 -14.800  1.00  0.00           C  
ATOM    873  C   ALA B  53      -1.163  -8.002 -15.464  1.00  0.00           C  
ATOM    874  O   ALA B  53      -0.958  -6.859 -15.049  1.00  0.00           O  
ATOM    875  CB  ALA B  53      -1.592  -9.655 -13.631  1.00  0.00           C  
ATOM    876  H   ALA B  53      -2.868 -10.800 -15.521  1.00  0.00           H  
ATOM    877  HA  ALA B  53      -3.006  -8.251 -14.421  1.00  0.00           H  
ATOM    878 1HB  ALA B  53      -1.160  -8.948 -12.922  1.00  0.00           H  
ATOM    879 2HB  ALA B  53      -2.362 -10.244 -13.133  1.00  0.00           H  
ATOM    880 3HB  ALA B  53      -0.812 -10.318 -14.002  1.00  0.00           H  
ATOM    881  N   CYS B  54      -0.566  -8.451 -16.587  1.00  0.00           N  
ATOM    882  CA  CYS B  54       0.539  -7.759 -17.241  1.00  0.00           C  
ATOM    883  C   CYS B  54       0.035  -6.568 -18.048  1.00  0.00           C  
ATOM    884  O   CYS B  54       0.812  -5.679 -18.401  1.00  0.00           O  
ATOM    885  CB  CYS B  54       1.307  -8.716 -18.151  1.00  0.00           C  
ATOM    886  SG  CYS B  54       2.251  -9.971 -17.259  1.00  0.00           S  
ATOM    887  H   CYS B  54      -0.912  -9.312 -16.985  1.00  0.00           H  
ATOM    888  HA  CYS B  54       1.218  -7.389 -16.473  1.00  0.00           H  
ATOM    889 1HB  CYS B  54       0.609  -9.225 -18.816  1.00  0.00           H  
ATOM    890 2HB  CYS B  54       1.999  -8.149 -18.774  1.00  0.00           H  
ATOM    891  N   ASN B  55      -1.242  -6.465 -18.231  1.00  0.00           N  
ATOM    892  CA  ASN B  55      -1.830  -5.382 -19.013  1.00  0.00           C  
ATOM    893  C   ASN B  55      -2.511  -4.350 -18.118  1.00  0.00           C  
ATOM    894  O   ASN B  55      -3.062  -3.363 -18.610  1.00  0.00           O  
ATOM    895  CB  ASN B  55      -2.824  -5.937 -20.036  1.00  0.00           C  
ATOM    896  CG  ASN B  55      -2.150  -6.752 -21.122  1.00  0.00           C  
ATOM    897  OD1 ASN B  55      -1.041  -6.432 -21.558  1.00  0.00           O  
ATOM    898  ND2 ASN B  55      -2.815  -7.812 -21.566  1.00  0.00           N  
ATOM    899  H   ASN B  55      -1.848  -7.159 -17.818  1.00  0.00           H  
ATOM    900  HA  ASN B  55      -1.030  -4.867 -19.548  1.00  0.00           H  
ATOM    901 1HB  ASN B  55      -3.556  -6.566 -19.528  1.00  0.00           H  
ATOM    902 2HB  ASN B  55      -3.366  -5.113 -20.501  1.00  0.00           H  
ATOM    903 1HD2 ASN B  55      -2.419  -8.387 -22.282  1.00  0.00           H  
ATOM    904 2HD2 ASN B  55      -3.711  -8.035 -21.185  1.00  0.00           H  
ATOM    905  N   VAL B  56      -2.455  -4.582 -16.838  1.00  0.00           N  
ATOM    906  CA  VAL B  56      -3.052  -3.639 -15.897  1.00  0.00           C  
ATOM    907  C   VAL B  56      -2.076  -2.497 -15.621  1.00  0.00           C  
ATOM    908  O   VAL B  56      -0.927  -2.732 -15.240  1.00  0.00           O  
ATOM    909  CB  VAL B  56      -3.449  -4.332 -14.574  1.00  0.00           C  
ATOM    910  CG1 VAL B  56      -3.993  -3.314 -13.574  1.00  0.00           C  
ATOM    911  CG2 VAL B  56      -4.478  -5.431 -14.836  1.00  0.00           C  
ATOM    912  H   VAL B  56      -2.001  -5.411 -16.482  1.00  0.00           H  
ATOM    913  HA  VAL B  56      -3.955  -3.225 -16.348  1.00  0.00           H  
ATOM    914  HB  VAL B  56      -2.559  -4.772 -14.124  1.00  0.00           H  
ATOM    915 1HG1 VAL B  56      -4.266  -3.823 -12.649  1.00  0.00           H  
ATOM    916 2HG1 VAL B  56      -3.229  -2.566 -13.364  1.00  0.00           H  
ATOM    917 3HG1 VAL B  56      -4.873  -2.827 -13.993  1.00  0.00           H  
ATOM    918 1HG2 VAL B  56      -4.747  -5.910 -13.895  1.00  0.00           H  
ATOM    919 2HG2 VAL B  56      -5.369  -4.995 -15.289  1.00  0.00           H  
ATOM    920 3HG2 VAL B  56      -4.053  -6.173 -15.512  1.00  0.00           H  
ATOM    921  N   ASN B  57      -2.600  -1.291 -15.850  1.00  0.00           N  
ATOM    922  CA  ASN B  57      -1.757  -0.111 -15.690  1.00  0.00           C  
ATOM    923  C   ASN B  57      -1.735   0.371 -14.243  1.00  0.00           C  
ATOM    924  O   ASN B  57      -0.678   0.723 -13.717  1.00  0.00           O  
ATOM    925  CB  ASN B  57      -2.227   1.013 -16.617  1.00  0.00           C  
ATOM    926  CG  ASN B  57      -1.861   0.765 -18.067  1.00  0.00           C  
ATOM    927  OD1 ASN B  57      -0.800   0.213 -18.367  1.00  0.00           O  
ATOM    928  ND2 ASN B  57      -2.739   1.171 -18.977  1.00  0.00           N  
ATOM    929  H   ASN B  57      -3.563  -1.173 -16.131  1.00  0.00           H  
ATOM    930  HA  ASN B  57      -0.733  -0.378 -15.957  1.00  0.00           H  
ATOM    931 1HB  ASN B  57      -3.310   1.119 -16.541  1.00  0.00           H  
ATOM    932 2HB  ASN B  57      -1.783   1.956 -16.299  1.00  0.00           H  
ATOM    933 1HD2 ASN B  57      -2.551   1.034 -19.950  1.00  0.00           H  
ATOM    934 2HD2 ASN B  57      -3.588   1.614 -18.690  1.00  0.00           H  
ATOM    935  N   ILE B  58      -2.866   0.279 -13.656  1.00  0.00           N  
ATOM    936  CA  ILE B  58      -2.970   0.693 -12.261  1.00  0.00           C  
ATOM    937  C   ILE B  58      -3.829  -0.306 -11.489  1.00  0.00           C  
ATOM    938  O   ILE B  58      -5.008  -0.491 -11.801  1.00  0.00           O  
ATOM    939  CB  ILE B  58      -3.559   2.116 -12.137  1.00  0.00           C  
ATOM    940  CG1 ILE B  58      -2.706   3.118 -12.922  1.00  0.00           C  
ATOM    941  CG2 ILE B  58      -3.672   2.527 -10.666  1.00  0.00           C  
ATOM    942  CD1 ILE B  58      -3.321   4.506 -13.028  1.00  0.00           C  
ATOM    943  H   ILE B  58      -3.688  -0.071 -14.128  1.00  0.00           H  
ATOM    944  HA  ILE B  58      -1.971   0.700 -11.827  1.00  0.00           H  
ATOM    945  HB  ILE B  58      -4.551   2.139 -12.587  1.00  0.00           H  
ATOM    946 1HG1 ILE B  58      -1.730   3.215 -12.448  1.00  0.00           H  
ATOM    947 2HG1 ILE B  58      -2.542   2.743 -13.933  1.00  0.00           H  
ATOM    948 1HG2 ILE B  58      -4.088   3.532 -10.600  1.00  0.00           H  
ATOM    949 2HG2 ILE B  58      -4.324   1.829 -10.143  1.00  0.00           H  
ATOM    950 3HG2 ILE B  58      -2.683   2.513 -10.207  1.00  0.00           H  
ATOM    951 1HD1 ILE B  58      -2.657   5.156 -13.598  1.00  0.00           H  
ATOM    952 2HD1 ILE B  58      -4.285   4.439 -13.533  1.00  0.00           H  
ATOM    953 3HD1 ILE B  58      -3.462   4.918 -12.030  1.00  0.00           H  
ATOM    954  N   PHE B  59      -3.203  -0.867 -10.417  1.00  0.00           N  
ATOM    955  CA  PHE B  59      -3.943  -1.801  -9.577  1.00  0.00           C  
ATOM    956  C   PHE B  59      -4.704  -1.061  -8.484  1.00  0.00           C  
ATOM    957  O   PHE B  59      -4.249  -0.024  -7.998  1.00  0.00           O  
ATOM    958  CB  PHE B  59      -2.997  -2.831  -8.953  1.00  0.00           C  
ATOM    959  CG  PHE B  59      -2.408  -3.796  -9.946  1.00  0.00           C  
ATOM    960  CD1 PHE B  59      -3.122  -4.914 -10.359  1.00  0.00           C  
ATOM    961  CD2 PHE B  59      -1.138  -3.583 -10.468  1.00  0.00           C  
ATOM    962  CE1 PHE B  59      -2.579  -5.808 -11.278  1.00  0.00           C  
ATOM    963  CE2 PHE B  59      -0.589  -4.473 -11.388  1.00  0.00           C  
ATOM    964  CZ  PHE B  59      -1.310  -5.585 -11.791  1.00  0.00           C  
ATOM    965  H   PHE B  59      -2.242  -0.654 -10.188  1.00  0.00           H  
ATOM    966  HA  PHE B  59      -4.668  -2.327 -10.200  1.00  0.00           H  
ATOM    967 1HB  PHE B  59      -2.178  -2.316  -8.453  1.00  0.00           H  
ATOM    968 2HB  PHE B  59      -3.532  -3.405  -8.198  1.00  0.00           H  
ATOM    969  HD1 PHE B  59      -4.120  -5.088  -9.955  1.00  0.00           H  
ATOM    970  HD2 PHE B  59      -0.570  -2.708 -10.151  1.00  0.00           H  
ATOM    971  HE1 PHE B  59      -3.151  -6.680 -11.592  1.00  0.00           H  
ATOM    972  HE2 PHE B  59       0.408  -4.296 -11.791  1.00  0.00           H  
ATOM    973  HZ  PHE B  59      -0.881  -6.283 -12.508  1.00  0.00           H  
ATOM    974  N   ASP B  60      -5.945  -1.631  -8.109  1.00  0.00           N  
ATOM    975  CA  ASP B  60      -6.695  -1.042  -7.004  1.00  0.00           C  
ATOM    976  C   ASP B  60      -5.914  -1.140  -5.695  1.00  0.00           C  
ATOM    977  O   ASP B  60      -5.885  -0.189  -4.911  1.00  0.00           O  
ATOM    978  CB  ASP B  60      -8.057  -1.723  -6.855  1.00  0.00           C  
ATOM    979  CG  ASP B  60      -8.974  -1.480  -8.041  1.00  0.00           C  
ATOM    980  OD1 ASP B  60      -8.815  -0.453  -8.735  1.00  0.00           O  
ATOM    981  OD2 ASP B  60      -9.866  -2.322  -8.282  1.00  0.00           O  
ATOM    982  H   ASP B  60      -6.324  -2.436  -8.587  1.00  0.00           H  
ATOM    983  HA  ASP B  60      -6.856   0.015  -7.220  1.00  0.00           H  
ATOM    984 1HB  ASP B  60      -7.916  -2.798  -6.739  1.00  0.00           H  
ATOM    985 2HB  ASP B  60      -8.550  -1.358  -5.953  1.00  0.00           H  
ATOM    986  N   ALA B  61      -5.260  -2.304  -5.433  1.00  0.00           N  
ATOM    987  CA  ALA B  61      -4.496  -2.563  -4.215  1.00  0.00           C  
ATOM    988  C   ALA B  61      -3.498  -3.698  -4.425  1.00  0.00           C  
ATOM    989  O   ALA B  61      -3.770  -4.642  -5.172  1.00  0.00           O  
ATOM    990  CB  ALA B  61      -5.435  -2.891  -3.057  1.00  0.00           C  
ATOM    991  H   ALA B  61      -5.319  -3.024  -6.139  1.00  0.00           H  
ATOM    992  HA  ALA B  61      -3.935  -1.662  -3.969  1.00  0.00           H  
ATOM    993 1HB  ALA B  61      -4.850  -3.081  -2.157  1.00  0.00           H  
ATOM    994 2HB  ALA B  61      -6.106  -2.049  -2.883  1.00  0.00           H  
ATOM    995 3HB  ALA B  61      -6.020  -3.776  -3.303  1.00  0.00           H  
ATOM    996  N   ILE B  62      -2.382  -3.544  -3.803  1.00  0.00           N  
ATOM    997  CA  ILE B  62      -1.345  -4.570  -3.806  1.00  0.00           C  
ATOM    998  C   ILE B  62      -0.946  -4.905  -2.371  1.00  0.00           C  
ATOM    999  O   ILE B  62      -0.753  -4.007  -1.548  1.00  0.00           O  
ATOM   1000  CB  ILE B  62      -0.107  -4.121  -4.615  1.00  0.00           C  
ATOM   1001  CG1 ILE B  62      -0.516  -3.717  -6.036  1.00  0.00           C  
ATOM   1002  CG2 ILE B  62       0.951  -5.228  -4.643  1.00  0.00           C  
ATOM   1003  CD1 ILE B  62       0.606  -3.083  -6.847  1.00  0.00           C  
ATOM   1004  H   ILE B  62      -2.222  -2.684  -3.298  1.00  0.00           H  
ATOM   1005  HA  ILE B  62      -1.748  -5.468  -4.273  1.00  0.00           H  
ATOM   1006  HB  ILE B  62       0.325  -3.233  -4.156  1.00  0.00           H  
ATOM   1007 1HG1 ILE B  62      -0.871  -4.594  -6.576  1.00  0.00           H  
ATOM   1008 2HG1 ILE B  62      -1.342  -3.007  -5.989  1.00  0.00           H  
ATOM   1009 1HG2 ILE B  62       1.814  -4.892  -5.218  1.00  0.00           H  
ATOM   1010 2HG2 ILE B  62       1.261  -5.460  -3.625  1.00  0.00           H  
ATOM   1011 3HG2 ILE B  62       0.531  -6.121  -5.107  1.00  0.00           H  
ATOM   1012 1HD1 ILE B  62       0.237  -2.825  -7.840  1.00  0.00           H  
ATOM   1013 2HD1 ILE B  62       0.954  -2.180  -6.344  1.00  0.00           H  
ATOM   1014 3HD1 ILE B  62       1.431  -3.788  -6.940  1.00  0.00           H  
ATOM   1015  N   ALA B  63      -0.713  -6.211  -2.068  1.00  0.00           N  
ATOM   1016  CA  ALA B  63      -0.345  -6.586  -0.705  1.00  0.00           C  
ATOM   1017  C   ALA B  63       0.380  -7.928  -0.682  1.00  0.00           C  
ATOM   1018  O   ALA B  63       0.109  -8.802  -1.510  1.00  0.00           O  
ATOM   1019  CB  ALA B  63      -1.583  -6.638   0.186  1.00  0.00           C  
ATOM   1020  H   ALA B  63      -0.790  -6.931  -2.772  1.00  0.00           H  
ATOM   1021  HA  ALA B  63       0.337  -5.829  -0.318  1.00  0.00           H  
ATOM   1022 1HB  ALA B  63      -1.291  -6.919   1.198  1.00  0.00           H  
ATOM   1023 2HB  ALA B  63      -2.059  -5.658   0.205  1.00  0.00           H  
ATOM   1024 3HB  ALA B  63      -2.283  -7.374  -0.207  1.00  0.00           H  
ATOM   1025  N   GLU B  64       1.305  -7.965   0.198  1.00  0.00           N  
ATOM   1026  CA  GLU B  64       1.916  -9.255   0.504  1.00  0.00           C  
ATOM   1027  C   GLU B  64       1.050 -10.062   1.467  1.00  0.00           C  
ATOM   1028  O   GLU B  64       0.738  -9.600   2.566  1.00  0.00           O  
ATOM   1029  CB  GLU B  64       3.316  -9.060   1.094  1.00  0.00           C  
ATOM   1030  CG  GLU B  64       4.084 -10.357   1.297  1.00  0.00           C  
ATOM   1031  CD  GLU B  64       5.480 -10.146   1.862  1.00  0.00           C  
ATOM   1032  OE1 GLU B  64       6.315 -11.075   1.780  1.00  0.00           O  
ATOM   1033  OE2 GLU B  64       5.739  -9.044   2.393  1.00  0.00           O  
ATOM   1034  H   GLU B  64       1.626  -7.141   0.685  1.00  0.00           H  
ATOM   1035  HA  GLU B  64       2.005  -9.824  -0.422  1.00  0.00           H  
ATOM   1036 1HB  GLU B  64       3.902  -8.418   0.436  1.00  0.00           H  
ATOM   1037 2HB  GLU B  64       3.238  -8.557   2.058  1.00  0.00           H  
ATOM   1038 1HG  GLU B  64       3.524 -10.995   1.980  1.00  0.00           H  
ATOM   1039 2HG  GLU B  64       4.162 -10.874   0.342  1.00  0.00           H  
ATOM   1040  N   ILE B  65       0.607 -11.256   1.082  1.00  0.00           N  
ATOM   1041  CA  ILE B  65      -0.147 -12.204   1.894  1.00  0.00           C  
ATOM   1042  C   ILE B  65       0.591 -13.540   1.947  1.00  0.00           C  
ATOM   1043  O   ILE B  65       0.706 -14.233   0.933  1.00  0.00           O  
ATOM   1044  CB  ILE B  65      -1.578 -12.404   1.347  1.00  0.00           C  
ATOM   1045  CG1 ILE B  65      -2.293 -11.054   1.216  1.00  0.00           C  
ATOM   1046  CG2 ILE B  65      -2.371 -13.358   2.245  1.00  0.00           C  
ATOM   1047  CD1 ILE B  65      -3.652 -11.137   0.534  1.00  0.00           C  
ATOM   1048  H   ILE B  65       0.833 -11.497   0.128  1.00  0.00           H  
ATOM   1049  HA  ILE B  65      -0.222 -11.809   2.906  1.00  0.00           H  
ATOM   1050  HB  ILE B  65      -1.528 -12.825   0.343  1.00  0.00           H  
ATOM   1051 1HG1 ILE B  65      -2.435 -10.620   2.205  1.00  0.00           H  
ATOM   1052 2HG1 ILE B  65      -1.669 -10.366   0.645  1.00  0.00           H  
ATOM   1053 1HG2 ILE B  65      -3.376 -13.485   1.843  1.00  0.00           H  
ATOM   1054 2HG2 ILE B  65      -1.870 -14.324   2.281  1.00  0.00           H  
ATOM   1055 3HG2 ILE B  65      -2.433 -12.944   3.251  1.00  0.00           H  
ATOM   1056 1HD1 ILE B  65      -4.093 -10.141   0.479  1.00  0.00           H  
ATOM   1057 2HD1 ILE B  65      -3.530 -11.536  -0.474  1.00  0.00           H  
ATOM   1058 3HD1 ILE B  65      -4.307 -11.792   1.107  1.00  0.00           H  
ATOM   1059  N   GLY B  66       1.046 -13.856   3.203  1.00  0.00           N  
ATOM   1060  CA  GLY B  66       1.923 -15.014   3.277  1.00  0.00           C  
ATOM   1061  C   GLY B  66       3.221 -14.829   2.513  1.00  0.00           C  
ATOM   1062  O   GLY B  66       3.919 -13.830   2.698  1.00  0.00           O  
ATOM   1063  H   GLY B  66       0.820 -13.355   4.050  1.00  0.00           H  
ATOM   1064 1HA  GLY B  66       2.159 -15.226   4.320  1.00  0.00           H  
ATOM   1065 2HA  GLY B  66       1.406 -15.887   2.881  1.00  0.00           H  
ATOM   1066  N   ASN B  67       3.542 -15.703   1.617  1.00  0.00           N  
ATOM   1067  CA  ASN B  67       4.784 -15.615   0.857  1.00  0.00           C  
ATOM   1068  C   ASN B  67       4.532 -15.156  -0.577  1.00  0.00           C  
ATOM   1069  O   ASN B  67       5.427 -15.226  -1.421  1.00  0.00           O  
ATOM   1070  CB  ASN B  67       5.513 -16.960   0.864  1.00  0.00           C  
ATOM   1071  CG  ASN B  67       6.094 -17.302   2.222  1.00  0.00           C  
ATOM   1072  OD1 ASN B  67       6.310 -16.421   3.058  1.00  0.00           O  
ATOM   1073  ND2 ASN B  67       6.351 -18.585   2.451  1.00  0.00           N  
ATOM   1074  H   ASN B  67       2.910 -16.471   1.440  1.00  0.00           H  
ATOM   1075  HA  ASN B  67       5.426 -14.868   1.327  1.00  0.00           H  
ATOM   1076 1HB  ASN B  67       4.822 -17.750   0.568  1.00  0.00           H  
ATOM   1077 2HB  ASN B  67       6.320 -16.940   0.132  1.00  0.00           H  
ATOM   1078 1HD2 ASN B  67       6.735 -18.869   3.330  1.00  0.00           H  
ATOM   1079 2HD2 ASN B  67       6.161 -19.267   1.745  1.00  0.00           H  
ATOM   1080  N   GLN B  68       3.365 -14.730  -0.854  1.00  0.00           N  
ATOM   1081  CA  GLN B  68       3.002 -14.325  -2.208  1.00  0.00           C  
ATOM   1082  C   GLN B  68       2.554 -12.866  -2.244  1.00  0.00           C  
ATOM   1083  O   GLN B  68       2.084 -12.331  -1.238  1.00  0.00           O  
ATOM   1084  CB  GLN B  68       1.898 -15.227  -2.761  1.00  0.00           C  
ATOM   1085  CG  GLN B  68       2.304 -16.689  -2.887  1.00  0.00           C  
ATOM   1086  CD  GLN B  68       1.185 -17.565  -3.418  1.00  0.00           C  
ATOM   1087  OE1 GLN B  68       0.128 -17.693  -2.791  1.00  0.00           O  
ATOM   1088  NE2 GLN B  68       1.408 -18.175  -4.577  1.00  0.00           N  
ATOM   1089  H   GLN B  68       2.673 -14.670  -0.121  1.00  0.00           H  
ATOM   1090  HA  GLN B  68       3.881 -14.421  -2.845  1.00  0.00           H  
ATOM   1091 1HB  GLN B  68       1.024 -15.172  -2.112  1.00  0.00           H  
ATOM   1092 2HB  GLN B  68       1.597 -14.872  -3.746  1.00  0.00           H  
ATOM   1093 1HG  GLN B  68       3.147 -16.763  -3.573  1.00  0.00           H  
ATOM   1094 2HG  GLN B  68       2.589 -17.062  -1.903  1.00  0.00           H  
ATOM   1095 1HE2 GLN B  68       0.705 -18.766  -4.976  1.00  0.00           H  
ATOM   1096 2HE2 GLN B  68       2.278 -18.044  -5.052  1.00  0.00           H  
ATOM   1097  N   LEU B  69       2.662 -12.309  -3.402  1.00  0.00           N  
ATOM   1098  CA  LEU B  69       2.152 -10.971  -3.681  1.00  0.00           C  
ATOM   1099  C   LEU B  69       0.775 -11.038  -4.334  1.00  0.00           C  
ATOM   1100  O   LEU B  69       0.587 -11.752  -5.322  1.00  0.00           O  
ATOM   1101  CB  LEU B  69       3.122 -10.205  -4.585  1.00  0.00           C  
ATOM   1102  CG  LEU B  69       2.825  -8.719  -4.792  1.00  0.00           C  
ATOM   1103  CD1 LEU B  69       3.026  -7.951  -3.490  1.00  0.00           C  
ATOM   1104  CD2 LEU B  69       3.706  -8.147  -5.898  1.00  0.00           C  
ATOM   1105  H   LEU B  69       3.119 -12.825  -4.140  1.00  0.00           H  
ATOM   1106  HA  LEU B  69       2.057 -10.434  -2.738  1.00  0.00           H  
ATOM   1107 1HB  LEU B  69       4.123 -10.281  -4.164  1.00  0.00           H  
ATOM   1108 2HB  LEU B  69       3.127 -10.676  -5.568  1.00  0.00           H  
ATOM   1109  HG  LEU B  69       1.779  -8.592  -5.072  1.00  0.00           H  
ATOM   1110 1HD1 LEU B  69       2.811  -6.895  -3.653  1.00  0.00           H  
ATOM   1111 2HD1 LEU B  69       2.353  -8.344  -2.728  1.00  0.00           H  
ATOM   1112 3HD1 LEU B  69       4.057  -8.063  -3.157  1.00  0.00           H  
ATOM   1113 1HD2 LEU B  69       3.481  -7.089  -6.032  1.00  0.00           H  
ATOM   1114 2HD2 LEU B  69       4.755  -8.263  -5.624  1.00  0.00           H  
ATOM   1115 3HD2 LEU B  69       3.513  -8.680  -6.829  1.00  0.00           H  
ATOM   1116  N   TYR B  70      -0.169 -10.342  -3.743  1.00  0.00           N  
ATOM   1117  CA  TYR B  70      -1.519 -10.276  -4.291  1.00  0.00           C  
ATOM   1118  C   TYR B  70      -1.769  -8.932  -4.965  1.00  0.00           C  
ATOM   1119  O   TYR B  70      -1.440  -7.881  -4.410  1.00  0.00           O  
ATOM   1120  CB  TYR B  70      -2.558 -10.508  -3.190  1.00  0.00           C  
ATOM   1121  CG  TYR B  70      -2.667 -11.949  -2.753  1.00  0.00           C  
ATOM   1122  CD1 TYR B  70      -3.861 -12.653  -2.898  1.00  0.00           C  
ATOM   1123  CD2 TYR B  70      -1.579 -12.609  -2.193  1.00  0.00           C  
ATOM   1124  CE1 TYR B  70      -3.967 -13.980  -2.495  1.00  0.00           C  
ATOM   1125  CE2 TYR B  70      -1.673 -13.936  -1.787  1.00  0.00           C  
ATOM   1126  CZ  TYR B  70      -2.869 -14.612  -1.942  1.00  0.00           C  
ATOM   1127  OH  TYR B  70      -2.968 -15.926  -1.541  1.00  0.00           O  
ATOM   1128  H   TYR B  70       0.041  -9.841  -2.891  1.00  0.00           H  
ATOM   1129  HA  TYR B  70      -1.626 -11.060  -5.042  1.00  0.00           H  
ATOM   1130 1HB  TYR B  70      -2.305  -9.905  -2.317  1.00  0.00           H  
ATOM   1131 2HB  TYR B  70      -3.537 -10.183  -3.540  1.00  0.00           H  
ATOM   1132  HD1 TYR B  70      -4.733 -12.164  -3.334  1.00  0.00           H  
ATOM   1133  HD2 TYR B  70      -0.631 -12.086  -2.065  1.00  0.00           H  
ATOM   1134  HE1 TYR B  70      -4.910 -14.513  -2.617  1.00  0.00           H  
ATOM   1135  HE2 TYR B  70      -0.808 -14.435  -1.350  1.00  0.00           H  
ATOM   1136  HH  TYR B  70      -2.126 -16.214  -1.181  1.00  0.00           H  
ATOM   1137  N   LEU B  71      -2.323  -8.967  -6.229  1.00  0.00           N  
ATOM   1138  CA  LEU B  71      -2.680  -7.772  -6.986  1.00  0.00           C  
ATOM   1139  C   LEU B  71      -4.178  -7.739  -7.273  1.00  0.00           C  
ATOM   1140  O   LEU B  71      -4.723  -8.675  -7.861  1.00  0.00           O  
ATOM   1141  CB  LEU B  71      -1.896  -7.715  -8.300  1.00  0.00           C  
ATOM   1142  CG  LEU B  71      -0.372  -7.761  -8.181  1.00  0.00           C  
ATOM   1143  CD1 LEU B  71       0.128  -9.195  -8.319  1.00  0.00           C  
ATOM   1144  CD2 LEU B  71       0.273  -6.862  -9.231  1.00  0.00           C  
ATOM   1145  H   LEU B  71      -2.484  -9.876  -6.639  1.00  0.00           H  
ATOM   1146  HA  LEU B  71      -2.425  -6.896  -6.390  1.00  0.00           H  
ATOM   1147 1HB  LEU B  71      -2.200  -8.555  -8.922  1.00  0.00           H  
ATOM   1148 2HB  LEU B  71      -2.155  -6.793  -8.820  1.00  0.00           H  
ATOM   1149  HG  LEU B  71      -0.074  -7.418  -7.190  1.00  0.00           H  
ATOM   1150 1HD1 LEU B  71       1.215  -9.212  -8.232  1.00  0.00           H  
ATOM   1151 2HD1 LEU B  71      -0.308  -9.810  -7.531  1.00  0.00           H  
ATOM   1152 3HD1 LEU B  71      -0.164  -9.590  -9.291  1.00  0.00           H  
ATOM   1153 1HD2 LEU B  71       1.358  -6.906  -9.131  1.00  0.00           H  
ATOM   1154 2HD2 LEU B  71      -0.014  -7.201 -10.227  1.00  0.00           H  
ATOM   1155 3HD2 LEU B  71      -0.063  -5.835  -9.087  1.00  0.00           H  
ATOM   1156  N   PHE B  72      -4.890  -6.637  -6.761  1.00  0.00           N  
ATOM   1157  CA  PHE B  72      -6.340  -6.527  -6.866  1.00  0.00           C  
ATOM   1158  C   PHE B  72      -6.730  -5.478  -7.900  1.00  0.00           C  
ATOM   1159  O   PHE B  72      -6.173  -4.378  -7.917  1.00  0.00           O  
ATOM   1160  CB  PHE B  72      -6.954  -6.179  -5.506  1.00  0.00           C  
ATOM   1161  CG  PHE B  72      -6.670  -7.195  -4.434  1.00  0.00           C  
ATOM   1162  CD1 PHE B  72      -7.576  -8.213  -4.163  1.00  0.00           C  
ATOM   1163  CD2 PHE B  72      -5.495  -7.132  -3.695  1.00  0.00           C  
ATOM   1164  CE1 PHE B  72      -7.316  -9.155  -3.171  1.00  0.00           C  
ATOM   1165  CE2 PHE B  72      -5.228  -8.070  -2.702  1.00  0.00           C  
ATOM   1166  CZ  PHE B  72      -6.140  -9.080  -2.440  1.00  0.00           C  
ATOM   1167  H   PHE B  72      -4.372  -5.899  -6.306  1.00  0.00           H  
ATOM   1168  HA  PHE B  72      -6.737  -7.490  -7.191  1.00  0.00           H  
ATOM   1169 1HB  PHE B  72      -6.573  -5.215  -5.171  1.00  0.00           H  
ATOM   1170 2HB  PHE B  72      -8.034  -6.085  -5.608  1.00  0.00           H  
ATOM   1171  HD1 PHE B  72      -8.500  -8.270  -4.738  1.00  0.00           H  
ATOM   1172  HD2 PHE B  72      -4.777  -6.337  -3.901  1.00  0.00           H  
ATOM   1173  HE1 PHE B  72      -8.036  -9.948  -2.972  1.00  0.00           H  
ATOM   1174  HE2 PHE B  72      -4.302  -8.010  -2.130  1.00  0.00           H  
ATOM   1175  HZ  PHE B  72      -5.934  -9.812  -1.661  1.00  0.00           H  
ATOM   1176  N   LYS B  73      -7.738  -5.896  -8.778  1.00  0.00           N  
ATOM   1177  CA  LYS B  73      -8.243  -4.964  -9.783  1.00  0.00           C  
ATOM   1178  C   LYS B  73      -9.649  -5.350 -10.233  1.00  0.00           C  
ATOM   1179  O   LYS B  73      -9.873  -6.471 -10.694  1.00  0.00           O  
ATOM   1180  CB  LYS B  73      -7.303  -4.911 -10.987  1.00  0.00           C  
ATOM   1181  CG  LYS B  73      -7.771  -3.982 -12.098  1.00  0.00           C  
ATOM   1182  CD  LYS B  73      -7.582  -2.519 -11.718  1.00  0.00           C  
ATOM   1183  CE  LYS B  73      -7.841  -1.596 -12.901  1.00  0.00           C  
ATOM   1184  NZ  LYS B  73      -7.904  -0.163 -12.483  1.00  0.00           N  
ATOM   1185  H   LYS B  73      -8.125  -6.828  -8.733  1.00  0.00           H  
ATOM   1186  HA  LYS B  73      -8.294  -3.970  -9.338  1.00  0.00           H  
ATOM   1187 1HB  LYS B  73      -6.315  -4.581 -10.664  1.00  0.00           H  
ATOM   1188 2HB  LYS B  73      -7.192  -5.911 -11.407  1.00  0.00           H  
ATOM   1189 1HG  LYS B  73      -7.204  -4.187 -13.007  1.00  0.00           H  
ATOM   1190 2HG  LYS B  73      -8.826  -4.161 -12.301  1.00  0.00           H  
ATOM   1191 1HD  LYS B  73      -8.269  -2.261 -10.911  1.00  0.00           H  
ATOM   1192 2HD  LYS B  73      -6.562  -2.363 -11.367  1.00  0.00           H  
ATOM   1193 1HE  LYS B  73      -7.046  -1.715 -13.635  1.00  0.00           H  
ATOM   1194 2HE  LYS B  73      -8.785  -1.867 -13.374  1.00  0.00           H  
ATOM   1195 1HZ  LYS B  73      -8.077   0.417 -13.292  1.00  0.00           H  
ATOM   1196 2HZ  LYS B  73      -8.651  -0.039 -11.814  1.00  0.00           H  
ATOM   1197 3HZ  LYS B  73      -7.027   0.104 -12.060  1.00  0.00           H  
ATOM   1198  N   ASP B  74     -10.625  -4.431 -10.000  1.00  0.00           N  
ATOM   1199  CA  ASP B  74     -11.980  -4.517 -10.535  1.00  0.00           C  
ATOM   1200  C   ASP B  74     -12.601  -5.881 -10.244  1.00  0.00           C  
ATOM   1201  O   ASP B  74     -13.142  -6.528 -11.143  1.00  0.00           O  
ATOM   1202  CB  ASP B  74     -11.981  -4.250 -12.042  1.00  0.00           C  
ATOM   1203  CG  ASP B  74     -13.363  -3.940 -12.589  1.00  0.00           C  
ATOM   1204  OD1 ASP B  74     -14.244  -3.511 -11.813  1.00  0.00           O  
ATOM   1205  OD2 ASP B  74     -13.573  -4.129 -13.807  1.00  0.00           O  
ATOM   1206  H   ASP B  74     -10.375  -3.645  -9.416  1.00  0.00           H  
ATOM   1207  HA  ASP B  74     -12.593  -3.759 -10.047  1.00  0.00           H  
ATOM   1208 1HB  ASP B  74     -11.323  -3.409 -12.263  1.00  0.00           H  
ATOM   1209 2HB  ASP B  74     -11.587  -5.121 -12.566  1.00  0.00           H  
ATOM   1210  N   GLY B  75     -12.536  -6.358  -8.924  1.00  0.00           N  
ATOM   1211  CA  GLY B  75     -13.211  -7.569  -8.485  1.00  0.00           C  
ATOM   1212  C   GLY B  75     -12.430  -8.833  -8.791  1.00  0.00           C  
ATOM   1213  O   GLY B  75     -12.922  -9.942  -8.573  1.00  0.00           O  
ATOM   1214  H   GLY B  75     -11.993  -5.828  -8.257  1.00  0.00           H  
ATOM   1215 1HA  GLY B  75     -13.386  -7.519  -7.410  1.00  0.00           H  
ATOM   1216 2HA  GLY B  75     -14.186  -7.637  -8.966  1.00  0.00           H  
ATOM   1217  N   LYS B  76     -11.217  -8.603  -9.408  1.00  0.00           N  
ATOM   1218  CA  LYS B  76     -10.308  -9.707  -9.698  1.00  0.00           C  
ATOM   1219  C   LYS B  76      -9.009  -9.573  -8.908  1.00  0.00           C  
ATOM   1220  O   LYS B  76      -8.641  -8.473  -8.492  1.00  0.00           O  
ATOM   1221  CB  LYS B  76     -10.005  -9.774 -11.196  1.00  0.00           C  
ATOM   1222  CG  LYS B  76     -11.234  -9.994 -12.066  1.00  0.00           C  
ATOM   1223  CD  LYS B  76     -10.886  -9.939 -13.548  1.00  0.00           C  
ATOM   1224  CE  LYS B  76     -12.136  -9.977 -14.418  1.00  0.00           C  
ATOM   1225  NZ  LYS B  76     -11.808  -9.805 -15.866  1.00  0.00           N  
ATOM   1226  H   LYS B  76     -10.948  -7.664  -9.665  1.00  0.00           H  
ATOM   1227  HA  LYS B  76     -10.789 -10.639  -9.398  1.00  0.00           H  
ATOM   1228 1HB  LYS B  76      -9.528  -8.846 -11.513  1.00  0.00           H  
ATOM   1229 2HB  LYS B  76      -9.303 -10.586 -11.389  1.00  0.00           H  
ATOM   1230 1HG  LYS B  76     -11.669 -10.968 -11.841  1.00  0.00           H  
ATOM   1231 2HG  LYS B  76     -11.976  -9.226 -11.849  1.00  0.00           H  
ATOM   1232 1HD  LYS B  76     -10.336  -9.021 -13.759  1.00  0.00           H  
ATOM   1233 2HD  LYS B  76     -10.253 -10.788 -13.805  1.00  0.00           H  
ATOM   1234 1HE  LYS B  76     -12.645 -10.930 -14.282  1.00  0.00           H  
ATOM   1235 2HE  LYS B  76     -12.815  -9.181 -14.114  1.00  0.00           H  
ATOM   1236 1HZ  LYS B  76     -12.658  -9.835 -16.410  1.00  0.00           H  
ATOM   1237 2HZ  LYS B  76     -11.351  -8.915 -16.005  1.00  0.00           H  
ATOM   1238 3HZ  LYS B  76     -11.193 -10.549 -16.163  1.00  0.00           H  
ATOM   1239  N   TYR B  77      -8.342 -10.722  -8.751  1.00  0.00           N  
ATOM   1240  CA  TYR B  77      -7.005 -10.623  -8.176  1.00  0.00           C  
ATOM   1241  C   TYR B  77      -6.066 -11.651  -8.796  1.00  0.00           C  
ATOM   1242  O   TYR B  77      -6.515 -12.600  -9.443  1.00  0.00           O  
ATOM   1243  CB  TYR B  77      -7.057 -10.814  -6.657  1.00  0.00           C  
ATOM   1244  CG  TYR B  77      -7.370 -12.228  -6.233  1.00  0.00           C  
ATOM   1245  CD1 TYR B  77      -8.684 -12.691  -6.195  1.00  0.00           C  
ATOM   1246  CD2 TYR B  77      -6.353 -13.105  -5.871  1.00  0.00           C  
ATOM   1247  CE1 TYR B  77      -8.977 -13.993  -5.803  1.00  0.00           C  
ATOM   1248  CE2 TYR B  77      -6.635 -14.410  -5.478  1.00  0.00           C  
ATOM   1249  CZ  TYR B  77      -7.947 -14.844  -5.448  1.00  0.00           C  
ATOM   1250  OH  TYR B  77      -8.231 -16.134  -5.059  1.00  0.00           O  
ATOM   1251  H   TYR B  77      -8.703 -11.631  -9.002  1.00  0.00           H  
ATOM   1252  HA  TYR B  77      -6.610  -9.629  -8.388  1.00  0.00           H  
ATOM   1253 1HB  TYR B  77      -6.097 -10.532  -6.221  1.00  0.00           H  
ATOM   1254 2HB  TYR B  77      -7.815 -10.156  -6.233  1.00  0.00           H  
ATOM   1255  HD1 TYR B  77      -9.504 -12.029  -6.475  1.00  0.00           H  
ATOM   1256  HD2 TYR B  77      -5.315 -12.774  -5.891  1.00  0.00           H  
ATOM   1257  HE1 TYR B  77     -10.011 -14.335  -5.780  1.00  0.00           H  
ATOM   1258  HE2 TYR B  77      -5.824 -15.082  -5.196  1.00  0.00           H  
ATOM   1259  HH  TYR B  77      -7.413 -16.590  -4.845  1.00  0.00           H  
ATOM   1260  N   TRP B  78      -4.754 -11.390  -8.720  1.00  0.00           N  
ATOM   1261  CA  TRP B  78      -3.656 -12.230  -9.186  1.00  0.00           C  
ATOM   1262  C   TRP B  78      -2.663 -12.501  -8.060  1.00  0.00           C  
ATOM   1263  O   TRP B  78      -2.512 -11.686  -7.147  1.00  0.00           O  
ATOM   1264  CB  TRP B  78      -2.939 -11.573 -10.368  1.00  0.00           C  
ATOM   1265  CG  TRP B  78      -3.805 -11.384 -11.577  1.00  0.00           C  
ATOM   1266  CD1 TRP B  78      -3.875 -12.195 -12.675  1.00  0.00           C  
ATOM   1267  CD2 TRP B  78      -4.723 -10.311 -11.811  1.00  0.00           C  
ATOM   1268  NE1 TRP B  78      -4.783 -11.691 -13.579  1.00  0.00           N  
ATOM   1269  CE2 TRP B  78      -5.316 -10.537 -13.073  1.00  0.00           C  
ATOM   1270  CE3 TRP B  78      -5.102  -9.181 -11.075  1.00  0.00           C  
ATOM   1271  CZ2 TRP B  78      -6.270  -9.671 -13.615  1.00  0.00           C  
ATOM   1272  CZ3 TRP B  78      -6.051  -8.321 -11.616  1.00  0.00           C  
ATOM   1273  CH2 TRP B  78      -6.622  -8.573 -12.874  1.00  0.00           C  
ATOM   1274  H   TRP B  78      -4.544 -10.503  -8.285  1.00  0.00           H  
ATOM   1275  HA  TRP B  78      -4.066 -13.184  -9.516  1.00  0.00           H  
ATOM   1276 1HB  TRP B  78      -2.560 -10.596 -10.067  1.00  0.00           H  
ATOM   1277 2HB  TRP B  78      -2.082 -12.181 -10.657  1.00  0.00           H  
ATOM   1278  HD1 TRP B  78      -3.296 -13.107 -12.814  1.00  0.00           H  
ATOM   1279  HE1 TRP B  78      -5.017 -12.104 -14.470  1.00  0.00           H  
ATOM   1280  HE3 TRP B  78      -4.664  -8.982 -10.098  1.00  0.00           H  
ATOM   1281  HZ2 TRP B  78      -6.728  -9.849 -14.588  1.00  0.00           H  
ATOM   1282  HZ3 TRP B  78      -6.341  -7.443 -11.038  1.00  0.00           H  
ATOM   1283  HH2 TRP B  78      -7.362  -7.876 -13.268  1.00  0.00           H  
ATOM   1284  N   ARG B  79      -2.073 -13.615  -8.098  1.00  0.00           N  
ATOM   1285  CA  ARG B  79      -1.034 -13.982  -7.141  1.00  0.00           C  
ATOM   1286  C   ARG B  79       0.326 -14.088  -7.823  1.00  0.00           C  
ATOM   1287  O   ARG B  79       0.420 -14.545  -8.964  1.00  0.00           O  
ATOM   1288  CB  ARG B  79      -1.380 -15.304  -6.452  1.00  0.00           C  
ATOM   1289  CG  ARG B  79      -2.679 -15.268  -5.664  1.00  0.00           C  
ATOM   1290  CD  ARG B  79      -2.980 -16.608  -5.009  1.00  0.00           C  
ATOM   1291  NE  ARG B  79      -3.304 -17.631  -5.999  1.00  0.00           N  
ATOM   1292  CZ  ARG B  79      -3.582 -18.901  -5.715  1.00  0.00           C  
ATOM   1293  NH1 ARG B  79      -3.580 -19.330  -4.458  1.00  0.00           N  
ATOM   1294  NH2 ARG B  79      -3.864 -19.748  -6.694  1.00  0.00           N  
ATOM   1295  H   ARG B  79      -2.333 -14.273  -8.819  1.00  0.00           H  
ATOM   1296  HA  ARG B  79      -0.970 -13.201  -6.383  1.00  0.00           H  
ATOM   1297 1HB  ARG B  79      -1.459 -16.093  -7.198  1.00  0.00           H  
ATOM   1298 2HB  ARG B  79      -0.577 -15.579  -5.768  1.00  0.00           H  
ATOM   1299 1HG  ARG B  79      -2.609 -14.513  -4.881  1.00  0.00           H  
ATOM   1300 2HG  ARG B  79      -3.504 -15.021  -6.333  1.00  0.00           H  
ATOM   1301 1HD  ARG B  79      -2.109 -16.941  -4.444  1.00  0.00           H  
ATOM   1302 2HD  ARG B  79      -3.830 -16.501  -4.336  1.00  0.00           H  
ATOM   1303  HE  ARG B  79      -3.319 -17.356  -6.972  1.00  0.00           H  
ATOM   1304 1HH1 ARG B  79      -3.366 -18.690  -3.706  1.00  0.00           H  
ATOM   1305 2HH1 ARG B  79      -3.792 -20.296  -4.254  1.00  0.00           H  
ATOM   1306 1HH2 ARG B  79      -3.867 -19.429  -7.653  1.00  0.00           H  
ATOM   1307 2HH2 ARG B  79      -4.075 -20.712  -6.482  1.00  0.00           H  
ATOM   1308  N   PHE B  80       1.323 -13.668  -7.160  1.00  0.00           N  
ATOM   1309  CA  PHE B  80       2.665 -13.737  -7.725  1.00  0.00           C  
ATOM   1310  C   PHE B  80       3.663 -14.245  -6.691  1.00  0.00           C  
ATOM   1311  O   PHE B  80       3.672 -13.780  -5.549  1.00  0.00           O  
ATOM   1312  CB  PHE B  80       3.101 -12.364  -8.246  1.00  0.00           C  
ATOM   1313  CG  PHE B  80       4.518 -12.329  -8.753  1.00  0.00           C  
ATOM   1314  CD1 PHE B  80       5.539 -11.808  -7.969  1.00  0.00           C  
ATOM   1315  CD2 PHE B  80       4.828 -12.818 -10.016  1.00  0.00           C  
ATOM   1316  CE1 PHE B  80       6.851 -11.775  -8.436  1.00  0.00           C  
ATOM   1317  CE2 PHE B  80       6.136 -12.788 -10.489  1.00  0.00           C  
ATOM   1318  CZ  PHE B  80       7.146 -12.265  -9.698  1.00  0.00           C  
ATOM   1319  H   PHE B  80       1.198 -13.282  -6.235  1.00  0.00           H  
ATOM   1320  HA  PHE B  80       2.653 -14.438  -8.560  1.00  0.00           H  
ATOM   1321 1HB  PHE B  80       2.442 -12.057  -9.057  1.00  0.00           H  
ATOM   1322 2HB  PHE B  80       3.006 -11.626  -7.450  1.00  0.00           H  
ATOM   1323  HD1 PHE B  80       5.304 -11.422  -6.977  1.00  0.00           H  
ATOM   1324  HD2 PHE B  80       4.033 -13.229 -10.639  1.00  0.00           H  
ATOM   1325  HE1 PHE B  80       7.642 -11.365  -7.809  1.00  0.00           H  
ATOM   1326  HE2 PHE B  80       6.367 -13.175 -11.481  1.00  0.00           H  
ATOM   1327  HZ  PHE B  80       8.170 -12.238 -10.069  1.00  0.00           H  
ATOM   1328  N   SER B  81       4.465 -15.186  -7.096  1.00  0.00           N  
ATOM   1329  CA  SER B  81       5.569 -15.701  -6.291  1.00  0.00           C  
ATOM   1330  C   SER B  81       6.912 -15.448  -6.969  1.00  0.00           C  
ATOM   1331  O   SER B  81       7.041 -15.615  -8.184  1.00  0.00           O  
ATOM   1332  CB  SER B  81       5.392 -17.197  -6.033  1.00  0.00           C  
ATOM   1333  OG  SER B  81       4.203 -17.444  -5.302  1.00  0.00           O  
ATOM   1334  H   SER B  81       4.305 -15.571  -8.016  1.00  0.00           H  
ATOM   1335  HA  SER B  81       5.571 -15.180  -5.332  1.00  0.00           H  
ATOM   1336 1HB  SER B  81       5.357 -17.728  -6.984  1.00  0.00           H  
ATOM   1337 2HB  SER B  81       6.250 -17.574  -5.479  1.00  0.00           H  
ATOM   1338  HG  SER B  81       3.802 -16.585  -5.152  1.00  0.00           H  
ATOM   1339  N   GLU B  82       7.835 -14.964  -6.147  1.00  0.00           N  
ATOM   1340  CA  GLU B  82       9.171 -14.755  -6.698  1.00  0.00           C  
ATOM   1341  C   GLU B  82       9.802 -16.076  -7.130  1.00  0.00           C  
ATOM   1342  O   GLU B  82       9.572 -17.114  -6.505  1.00  0.00           O  
ATOM   1343  CB  GLU B  82      10.069 -14.052  -5.677  1.00  0.00           C  
ATOM   1344  CG  GLU B  82       9.736 -12.581  -5.476  1.00  0.00           C  
ATOM   1345  CD  GLU B  82      10.857 -11.797  -4.812  1.00  0.00           C  
ATOM   1346  OE1 GLU B  82      11.167 -10.674  -5.271  1.00  0.00           O  
ATOM   1347  OE2 GLU B  82      11.429 -12.310  -3.825  1.00  0.00           O  
ATOM   1348  H   GLU B  82       7.662 -14.738  -5.178  1.00  0.00           H  
ATOM   1349  HA  GLU B  82       9.086 -14.121  -7.581  1.00  0.00           H  
ATOM   1350 1HB  GLU B  82       9.986 -14.554  -4.713  1.00  0.00           H  
ATOM   1351 2HB  GLU B  82      11.109 -14.125  -5.996  1.00  0.00           H  
ATOM   1352 1HG  GLU B  82       9.523 -12.132  -6.446  1.00  0.00           H  
ATOM   1353 2HG  GLU B  82       8.838 -12.503  -4.865  1.00  0.00           H  
ATOM   1354  N   GLY B  83      10.507 -16.118  -8.199  1.00  0.00           N  
ATOM   1355  CA  GLY B  83      11.228 -17.252  -8.756  1.00  0.00           C  
ATOM   1356  C   GLY B  83      11.522 -17.104 -10.237  1.00  0.00           C  
ATOM   1357  O   GLY B  83      10.848 -16.345 -10.936  1.00  0.00           O  
ATOM   1358  H   GLY B  83      10.537 -15.231  -8.681  1.00  0.00           H  
ATOM   1359 1HA  GLY B  83      12.171 -17.380  -8.224  1.00  0.00           H  
ATOM   1360 2HA  GLY B  83      10.648 -18.162  -8.605  1.00  0.00           H  
ATOM   1361  N   ARG B  84      12.678 -17.738 -10.542  1.00  0.00           N  
ATOM   1362  CA  ARG B  84      13.057 -17.692 -11.951  1.00  0.00           C  
ATOM   1363  C   ARG B  84      11.936 -18.226 -12.837  1.00  0.00           C  
ATOM   1364  O   ARG B  84      11.403 -19.310 -12.588  1.00  0.00           O  
ATOM   1365  CB  ARG B  84      14.339 -18.492 -12.190  1.00  0.00           C  
ATOM   1366  CG  ARG B  84      14.932 -18.306 -13.577  1.00  0.00           C  
ATOM   1367  CD  ARG B  84      16.247 -19.057 -13.735  1.00  0.00           C  
ATOM   1368  NE  ARG B  84      16.795 -18.909 -15.080  1.00  0.00           N  
ATOM   1369  CZ  ARG B  84      17.877 -19.537 -15.531  1.00  0.00           C  
ATOM   1370  NH1 ARG B  84      18.551 -20.373 -14.750  1.00  0.00           N  
ATOM   1371  NH2 ARG B  84      18.288 -19.329 -16.773  1.00  0.00           N  
ATOM   1372  H   ARG B  84      13.275 -18.223  -9.888  1.00  0.00           H  
ATOM   1373  HA  ARG B  84      13.239 -16.653 -12.226  1.00  0.00           H  
ATOM   1374 1HB  ARG B  84      15.091 -18.201 -11.458  1.00  0.00           H  
ATOM   1375 2HB  ARG B  84      14.137 -19.554 -12.047  1.00  0.00           H  
ATOM   1376 1HG  ARG B  84      14.233 -18.680 -14.325  1.00  0.00           H  
ATOM   1377 2HG  ARG B  84      15.120 -17.246 -13.753  1.00  0.00           H  
ATOM   1378 1HD  ARG B  84      16.975 -18.669 -13.024  1.00  0.00           H  
ATOM   1379 2HD  ARG B  84      16.085 -20.118 -13.546  1.00  0.00           H  
ATOM   1380  HE  ARG B  84      16.318 -18.284 -15.716  1.00  0.00           H  
ATOM   1381 1HH1 ARG B  84      18.243 -20.538 -13.802  1.00  0.00           H  
ATOM   1382 2HH1 ARG B  84      19.371 -20.844 -15.104  1.00  0.00           H  
ATOM   1383 1HH2 ARG B  84      17.780 -18.695 -17.374  1.00  0.00           H  
ATOM   1384 2HH2 ARG B  84      19.109 -19.804 -17.119  1.00  0.00           H  
ATOM   1385  N   GLY B  85      11.493 -17.354 -13.778  1.00  0.00           N  
ATOM   1386  CA  GLY B  85      10.470 -17.774 -14.722  1.00  0.00           C  
ATOM   1387  C   GLY B  85       9.060 -17.615 -14.183  1.00  0.00           C  
ATOM   1388  O   GLY B  85       8.094 -18.036 -14.822  1.00  0.00           O  
ATOM   1389  H   GLY B  85      11.861 -16.415 -13.837  1.00  0.00           H  
ATOM   1390 1HA  GLY B  85      10.561 -17.193 -15.640  1.00  0.00           H  
ATOM   1391 2HA  GLY B  85      10.627 -18.819 -14.987  1.00  0.00           H  
ATOM   1392  N   SER B  86       8.985 -17.086 -12.920  1.00  0.00           N  
ATOM   1393  CA  SER B  86       7.686 -16.879 -12.290  1.00  0.00           C  
ATOM   1394  C   SER B  86       6.880 -15.811 -13.022  1.00  0.00           C  
ATOM   1395  O   SER B  86       7.439 -14.817 -13.491  1.00  0.00           O  
ATOM   1396  CB  SER B  86       7.858 -16.482 -10.823  1.00  0.00           C  
ATOM   1397  OG  SER B  86       8.444 -17.539 -10.082  1.00  0.00           O  
ATOM   1398  H   SER B  86       9.823 -16.835 -12.414  1.00  0.00           H  
ATOM   1399  HA  SER B  86       7.127 -17.815 -12.334  1.00  0.00           H  
ATOM   1400 1HB  SER B  86       8.486 -15.594 -10.758  1.00  0.00           H  
ATOM   1401 2HB  SER B  86       6.887 -16.228 -10.399  1.00  0.00           H  
ATOM   1402  HG  SER B  86       8.587 -18.253 -10.708  1.00  0.00           H  
ATOM   1403  N   ARG B  87       5.502 -16.123 -13.140  1.00  0.00           N  
ATOM   1404  CA  ARG B  87       4.541 -15.201 -13.737  1.00  0.00           C  
ATOM   1405  C   ARG B  87       3.278 -15.101 -12.889  1.00  0.00           C  
ATOM   1406  O   ARG B  87       3.006 -15.977 -12.065  1.00  0.00           O  
ATOM   1407  CB  ARG B  87       4.185 -15.643 -15.158  1.00  0.00           C  
ATOM   1408  CG  ARG B  87       5.370 -15.674 -16.110  1.00  0.00           C  
ATOM   1409  CD  ARG B  87       5.869 -14.273 -16.436  1.00  0.00           C  
ATOM   1410  NE  ARG B  87       6.907 -14.296 -17.462  1.00  0.00           N  
ATOM   1411  CZ  ARG B  87       8.213 -14.354 -17.219  1.00  0.00           C  
ATOM   1412  NH1 ARG B  87       8.669 -14.397 -15.972  1.00  0.00           N  
ATOM   1413  NH2 ARG B  87       9.070 -14.370 -18.229  1.00  0.00           N  
ATOM   1414  H   ARG B  87       5.179 -17.016 -12.797  1.00  0.00           H  
ATOM   1415  HA  ARG B  87       4.995 -14.211 -13.784  1.00  0.00           H  
ATOM   1416 1HB  ARG B  87       3.748 -16.640 -15.130  1.00  0.00           H  
ATOM   1417 2HB  ARG B  87       3.436 -14.968 -15.572  1.00  0.00           H  
ATOM   1418 1HG  ARG B  87       6.189 -16.231 -15.654  1.00  0.00           H  
ATOM   1419 2HG  ARG B  87       5.076 -16.158 -17.042  1.00  0.00           H  
ATOM   1420 1HD  ARG B  87       5.040 -13.667 -16.800  1.00  0.00           H  
ATOM   1421 2HD  ARG B  87       6.284 -13.817 -15.538  1.00  0.00           H  
ATOM   1422  HE  ARG B  87       6.613 -14.266 -18.429  1.00  0.00           H  
ATOM   1423 1HH1 ARG B  87       8.021 -14.386 -15.197  1.00  0.00           H  
ATOM   1424 2HH1 ARG B  87       9.663 -14.441 -15.799  1.00  0.00           H  
ATOM   1425 1HH2 ARG B  87       8.730 -14.338 -19.181  1.00  0.00           H  
ATOM   1426 2HH2 ARG B  87      10.062 -14.414 -18.048  1.00  0.00           H  
ATOM   1427  N   PRO B  88       2.653 -13.959 -13.059  1.00  0.00           N  
ATOM   1428  CA  PRO B  88       1.406 -13.814 -12.305  1.00  0.00           C  
ATOM   1429  C   PRO B  88       0.446 -14.981 -12.523  1.00  0.00           C  
ATOM   1430  O   PRO B  88       0.315 -15.477 -13.645  1.00  0.00           O  
ATOM   1431  CB  PRO B  88       0.814 -12.511 -12.850  1.00  0.00           C  
ATOM   1432  CG  PRO B  88       1.986 -11.755 -13.387  1.00  0.00           C  
ATOM   1433  CD  PRO B  88       2.985 -12.740 -13.923  1.00  0.00           C  
ATOM   1434  HA  PRO B  88       1.640 -13.720 -11.234  1.00  0.00           H  
ATOM   1435 1HB  PRO B  88       0.065 -12.733 -13.624  1.00  0.00           H  
ATOM   1436 2HB  PRO B  88       0.295 -11.969 -12.046  1.00  0.00           H  
ATOM   1437 1HG  PRO B  88       1.662 -11.064 -14.179  1.00  0.00           H  
ATOM   1438 2HG  PRO B  88       2.437 -11.140 -12.594  1.00  0.00           H  
ATOM   1439 1HD  PRO B  88       2.797 -12.908 -14.994  1.00  0.00           H  
ATOM   1440 2HD  PRO B  88       4.003 -12.354 -13.763  1.00  0.00           H  
ATOM   1441  N   GLN B  89      -0.134 -15.468 -11.402  1.00  0.00           N  
ATOM   1442  CA  GLN B  89      -1.159 -16.505 -11.443  1.00  0.00           C  
ATOM   1443  C   GLN B  89      -2.557 -15.900 -11.357  1.00  0.00           C  
ATOM   1444  O   GLN B  89      -2.796 -14.985 -10.566  1.00  0.00           O  
ATOM   1445  CB  GLN B  89      -0.951 -17.512 -10.310  1.00  0.00           C  
ATOM   1446  CG  GLN B  89       0.414 -18.186 -10.329  1.00  0.00           C  
ATOM   1447  CD  GLN B  89       0.687 -18.994  -9.075  1.00  0.00           C  
ATOM   1448  OE1 GLN B  89      -0.057 -18.910  -8.092  1.00  0.00           O  
ATOM   1449  NE2 GLN B  89       1.756 -19.783  -9.098  1.00  0.00           N  
ATOM   1450  H   GLN B  89       0.156 -15.098 -10.508  1.00  0.00           H  
ATOM   1451  HA  GLN B  89      -1.081 -17.031 -12.394  1.00  0.00           H  
ATOM   1452 1HB  GLN B  89      -1.068 -17.009  -9.350  1.00  0.00           H  
ATOM   1453 2HB  GLN B  89      -1.714 -18.288 -10.368  1.00  0.00           H  
ATOM   1454 1HG  GLN B  89       0.463 -18.860 -11.184  1.00  0.00           H  
ATOM   1455 2HG  GLN B  89       1.185 -17.420 -10.413  1.00  0.00           H  
ATOM   1456 1HE2 GLN B  89       1.985 -20.339  -8.298  1.00  0.00           H  
ATOM   1457 2HE2 GLN B  89       2.332 -19.821  -9.914  1.00  0.00           H  
ATOM   1458  N   GLY B  90      -3.554 -16.374 -12.118  1.00  0.00           N  
ATOM   1459  CA  GLY B  90      -4.881 -15.790 -12.222  1.00  0.00           C  
ATOM   1460  C   GLY B  90      -5.298 -15.507 -13.653  1.00  0.00           C  
ATOM   1461  O   GLY B  90      -4.668 -15.990 -14.596  1.00  0.00           O  
ATOM   1462  H   GLY B  90      -3.339 -17.204 -12.651  1.00  0.00           H  
ATOM   1463 1HA  GLY B  90      -5.611 -16.463 -11.772  1.00  0.00           H  
ATOM   1464 2HA  GLY B  90      -4.913 -14.858 -11.658  1.00  0.00           H  
ATOM   1465  N   PRO B  91      -6.552 -14.790 -13.768  1.00  0.00           N  
ATOM   1466  CA  PRO B  91      -7.305 -13.990 -12.799  1.00  0.00           C  
ATOM   1467  C   PRO B  91      -8.243 -14.834 -11.939  1.00  0.00           C  
ATOM   1468  O   PRO B  91      -8.856 -15.783 -12.435  1.00  0.00           O  
ATOM   1469  CB  PRO B  91      -8.096 -13.021 -13.681  1.00  0.00           C  
ATOM   1470  CG  PRO B  91      -8.289 -13.750 -14.972  1.00  0.00           C  
ATOM   1471  CD  PRO B  91      -7.101 -14.640 -15.199  1.00  0.00           C  
ATOM   1472  HA  PRO B  91      -6.600 -13.445 -12.154  1.00  0.00           H  
ATOM   1473 1HB  PRO B  91      -9.049 -12.763 -13.196  1.00  0.00           H  
ATOM   1474 2HB  PRO B  91      -7.535 -12.083 -13.806  1.00  0.00           H  
ATOM   1475 1HG  PRO B  91      -9.215 -14.343 -14.939  1.00  0.00           H  
ATOM   1476 2HG  PRO B  91      -8.399 -13.034 -15.800  1.00  0.00           H  
ATOM   1477 1HD  PRO B  91      -7.436 -15.598 -15.622  1.00  0.00           H  
ATOM   1478 2HD  PRO B  91      -6.393 -14.142 -15.878  1.00  0.00           H  
ATOM   1479  N   PHE B  92      -8.280 -14.539 -10.609  1.00  0.00           N  
ATOM   1480  CA  PHE B  92      -9.264 -15.086  -9.683  1.00  0.00           C  
ATOM   1481  C   PHE B  92     -10.313 -14.040  -9.328  1.00  0.00           C  
ATOM   1482  O   PHE B  92     -10.028 -12.840  -9.331  1.00  0.00           O  
ATOM   1483  CB  PHE B  92      -8.581 -15.597  -8.410  1.00  0.00           C  
ATOM   1484  CG  PHE B  92      -7.466 -16.574  -8.670  1.00  0.00           C  
ATOM   1485  CD1 PHE B  92      -7.738 -17.919  -8.887  1.00  0.00           C  
ATOM   1486  CD2 PHE B  92      -6.145 -16.146  -8.698  1.00  0.00           C  
ATOM   1487  CE1 PHE B  92      -6.708 -18.825  -9.128  1.00  0.00           C  
ATOM   1488  CE2 PHE B  92      -5.110 -17.046  -8.938  1.00  0.00           C  
ATOM   1489  CZ  PHE B  92      -5.394 -18.385  -9.152  1.00  0.00           C  
ATOM   1490  H   PHE B  92      -7.577 -13.902 -10.261  1.00  0.00           H  
ATOM   1491  HA  PHE B  92      -9.767 -15.924 -10.168  1.00  0.00           H  
ATOM   1492 1HB  PHE B  92      -8.172 -14.755  -7.853  1.00  0.00           H  
ATOM   1493 2HB  PHE B  92      -9.318 -16.084  -7.772  1.00  0.00           H  
ATOM   1494  HD1 PHE B  92      -8.772 -18.263  -8.868  1.00  0.00           H  
ATOM   1495  HD2 PHE B  92      -5.922 -15.092  -8.529  1.00  0.00           H  
ATOM   1496  HE1 PHE B  92      -6.937 -19.877  -9.297  1.00  0.00           H  
ATOM   1497  HE2 PHE B  92      -4.077 -16.699  -8.957  1.00  0.00           H  
ATOM   1498  HZ  PHE B  92      -4.585 -19.091  -9.337  1.00  0.00           H  
ATOM   1499  N   LEU B  93     -11.492 -14.522  -8.978  1.00  0.00           N  
ATOM   1500  CA  LEU B  93     -12.536 -13.600  -8.544  1.00  0.00           C  
ATOM   1501  C   LEU B  93     -12.456 -13.357  -7.041  1.00  0.00           C  
ATOM   1502  O   LEU B  93     -12.345 -14.304  -6.260  1.00  0.00           O  
ATOM   1503  CB  LEU B  93     -13.919 -14.143  -8.913  1.00  0.00           C  
ATOM   1504  CG  LEU B  93     -14.215 -14.285 -10.407  1.00  0.00           C  
ATOM   1505  CD1 LEU B  93     -15.569 -14.955 -10.617  1.00  0.00           C  
ATOM   1506  CD2 LEU B  93     -14.174 -12.924 -11.092  1.00  0.00           C  
ATOM   1507  H   LEU B  93     -11.689 -15.512  -9.003  1.00  0.00           H  
ATOM   1508  HA  LEU B  93     -12.389 -12.648  -9.052  1.00  0.00           H  
ATOM   1509 1HB  LEU B  93     -14.037 -15.127  -8.463  1.00  0.00           H  
ATOM   1510 2HB  LEU B  93     -14.676 -13.481  -8.493  1.00  0.00           H  
ATOM   1511  HG  LEU B  93     -13.469 -14.934 -10.866  1.00  0.00           H  
ATOM   1512 1HD1 LEU B  93     -15.766 -15.050 -11.685  1.00  0.00           H  
ATOM   1513 2HD1 LEU B  93     -15.559 -15.945 -10.161  1.00  0.00           H  
ATOM   1514 3HD1 LEU B  93     -16.349 -14.350 -10.156  1.00  0.00           H  
ATOM   1515 1HD2 LEU B  93     -14.386 -13.045 -12.155  1.00  0.00           H  
ATOM   1516 2HD2 LEU B  93     -14.922 -12.269 -10.645  1.00  0.00           H  
ATOM   1517 3HD2 LEU B  93     -13.185 -12.484 -10.967  1.00  0.00           H  
ATOM   1518  N   ILE B  94     -12.514 -12.029  -6.658  1.00  0.00           N  
ATOM   1519  CA  ILE B  94     -12.474 -11.659  -5.247  1.00  0.00           C  
ATOM   1520  C   ILE B  94     -13.676 -12.259  -4.522  1.00  0.00           C  
ATOM   1521  O   ILE B  94     -13.542 -12.786  -3.415  1.00  0.00           O  
ATOM   1522  CB  ILE B  94     -12.451 -10.124  -5.066  1.00  0.00           C  
ATOM   1523  CG1 ILE B  94     -11.122  -9.548  -5.567  1.00  0.00           C  
ATOM   1524  CG2 ILE B  94     -12.692  -9.750  -3.601  1.00  0.00           C  
ATOM   1525  CD1 ILE B  94     -11.067  -8.026  -5.565  1.00  0.00           C  
ATOM   1526  H   ILE B  94     -12.585 -11.302  -7.355  1.00  0.00           H  
ATOM   1527  HA  ILE B  94     -11.564 -12.067  -4.808  1.00  0.00           H  
ATOM   1528  HB  ILE B  94     -13.232  -9.674  -5.678  1.00  0.00           H  
ATOM   1529 1HG1 ILE B  94     -10.308  -9.918  -4.945  1.00  0.00           H  
ATOM   1530 2HG1 ILE B  94     -10.937  -9.892  -6.585  1.00  0.00           H  
ATOM   1531 1HG2 ILE B  94     -12.671  -8.666  -3.494  1.00  0.00           H  
ATOM   1532 2HG2 ILE B  94     -13.663 -10.127  -3.285  1.00  0.00           H  
ATOM   1533 3HG2 ILE B  94     -11.912 -10.191  -2.980  1.00  0.00           H  
ATOM   1534 1HD1 ILE B  94     -10.095  -7.696  -5.933  1.00  0.00           H  
ATOM   1535 2HD1 ILE B  94     -11.852  -7.632  -6.211  1.00  0.00           H  
ATOM   1536 3HD1 ILE B  94     -11.213  -7.658  -4.550  1.00  0.00           H  
ATOM   1537  N   ALA B  95     -14.799 -12.334  -5.154  1.00  0.00           N  
ATOM   1538  CA  ALA B  95     -16.055 -12.783  -4.559  1.00  0.00           C  
ATOM   1539  C   ALA B  95     -16.004 -14.273  -4.231  1.00  0.00           C  
ATOM   1540  O   ALA B  95     -16.739 -14.749  -3.363  1.00  0.00           O  
ATOM   1541  CB  ALA B  95     -17.224 -12.487  -5.495  1.00  0.00           C  
ATOM   1542  H   ALA B  95     -14.786 -12.059  -6.126  1.00  0.00           H  
ATOM   1543  HA  ALA B  95     -16.203 -12.237  -3.627  1.00  0.00           H  
ATOM   1544 1HB  ALA B  95     -18.152 -12.828  -5.037  1.00  0.00           H  
ATOM   1545 2HB  ALA B  95     -17.282 -11.414  -5.677  1.00  0.00           H  
ATOM   1546 3HB  ALA B  95     -17.074 -13.007  -6.440  1.00  0.00           H  
ATOM   1547  N   ASP B  96     -15.155 -14.993  -4.936  1.00  0.00           N  
ATOM   1548  CA  ASP B  96     -15.033 -16.424  -4.676  1.00  0.00           C  
ATOM   1549  C   ASP B  96     -14.371 -16.682  -3.324  1.00  0.00           C  
ATOM   1550  O   ASP B  96     -14.752 -17.610  -2.607  1.00  0.00           O  
ATOM   1551  CB  ASP B  96     -14.236 -17.107  -5.790  1.00  0.00           C  
ATOM   1552  CG  ASP B  96     -15.026 -17.256  -7.078  1.00  0.00           C  
ATOM   1553  OD1 ASP B  96     -16.255 -17.025  -7.070  1.00  0.00           O  
ATOM   1554  OD2 ASP B  96     -14.415 -17.609  -8.110  1.00  0.00           O  
ATOM   1555  H   ASP B  96     -14.584 -14.573  -5.656  1.00  0.00           H  
ATOM   1556  HA  ASP B  96     -16.033 -16.857  -4.648  1.00  0.00           H  
ATOM   1557 1HB  ASP B  96     -13.335 -16.530  -5.999  1.00  0.00           H  
ATOM   1558 2HB  ASP B  96     -13.921 -18.097  -5.458  1.00  0.00           H  
ATOM   1559  N   LYS B  97     -13.446 -15.859  -2.899  1.00  0.00           N  
ATOM   1560  CA  LYS B  97     -12.677 -16.078  -1.677  1.00  0.00           C  
ATOM   1561  C   LYS B  97     -13.130 -15.134  -0.566  1.00  0.00           C  
ATOM   1562  O   LYS B  97     -13.193 -15.526   0.601  1.00  0.00           O  
ATOM   1563  CB  LYS B  97     -11.182 -15.895  -1.943  1.00  0.00           C  
ATOM   1564  CG  LYS B  97     -10.578 -16.965  -2.841  1.00  0.00           C  
ATOM   1565  CD  LYS B  97     -10.522 -18.316  -2.140  1.00  0.00           C  
ATOM   1566  CE  LYS B  97      -9.803 -19.357  -2.988  1.00  0.00           C  
ATOM   1567  NZ  LYS B  97      -9.792 -20.697  -2.329  1.00  0.00           N  
ATOM   1568  H   LYS B  97     -13.264 -15.034  -3.453  1.00  0.00           H  
ATOM   1569  HA  LYS B  97     -12.848 -17.101  -1.339  1.00  0.00           H  
ATOM   1570 1HB  LYS B  97     -11.012 -14.925  -2.411  1.00  0.00           H  
ATOM   1571 2HB  LYS B  97     -10.640 -15.902  -0.997  1.00  0.00           H  
ATOM   1572 1HG  LYS B  97     -11.178 -17.062  -3.746  1.00  0.00           H  
ATOM   1573 2HG  LYS B  97      -9.568 -16.673  -3.126  1.00  0.00           H  
ATOM   1574 1HD  LYS B  97      -9.998 -18.211  -1.189  1.00  0.00           H  
ATOM   1575 2HD  LYS B  97     -11.535 -18.664  -1.940  1.00  0.00           H  
ATOM   1576 1HE  LYS B  97     -10.297 -19.443  -3.954  1.00  0.00           H  
ATOM   1577 2HE  LYS B  97      -8.774 -19.040  -3.158  1.00  0.00           H  
ATOM   1578 1HZ  LYS B  97      -9.308 -21.359  -2.919  1.00  0.00           H  
ATOM   1579 2HZ  LYS B  97      -9.319 -20.631  -1.439  1.00  0.00           H  
ATOM   1580 3HZ  LYS B  97     -10.741 -21.009  -2.183  1.00  0.00           H  
ATOM   1581  N   TRP B  98     -13.461 -13.951  -0.936  1.00  0.00           N  
ATOM   1582  CA  TRP B  98     -13.870 -12.899  -0.011  1.00  0.00           C  
ATOM   1583  C   TRP B  98     -15.161 -12.235  -0.477  1.00  0.00           C  
ATOM   1584  O   TRP B  98     -15.137 -11.119  -1.002  1.00  0.00           O  
ATOM   1585  CB  TRP B  98     -12.764 -11.850   0.133  1.00  0.00           C  
ATOM   1586  CG  TRP B  98     -11.457 -12.405   0.614  1.00  0.00           C  
ATOM   1587  CD1 TRP B  98     -11.132 -12.755   1.895  1.00  0.00           C  
ATOM   1588  CD2 TRP B  98     -10.297 -12.669  -0.181  1.00  0.00           C  
ATOM   1589  NE1 TRP B  98      -9.838 -13.222   1.944  1.00  0.00           N  
ATOM   1590  CE2 TRP B  98      -9.304 -13.179   0.685  1.00  0.00           C  
ATOM   1591  CE3 TRP B  98     -10.000 -12.524  -1.543  1.00  0.00           C  
ATOM   1592  CZ2 TRP B  98      -8.034 -13.546   0.232  1.00  0.00           C  
ATOM   1593  CZ3 TRP B  98      -8.736 -12.889  -1.992  1.00  0.00           C  
ATOM   1594  CH2 TRP B  98      -7.771 -13.394  -1.105  1.00  0.00           C  
ATOM   1595  H   TRP B  98     -13.432 -13.752  -1.926  1.00  0.00           H  
ATOM   1596  HA  TRP B  98     -14.052 -13.348   0.965  1.00  0.00           H  
ATOM   1597 1HB  TRP B  98     -12.593 -11.367  -0.829  1.00  0.00           H  
ATOM   1598 2HB  TRP B  98     -13.083 -11.079   0.834  1.00  0.00           H  
ATOM   1599  HD1 TRP B  98     -11.800 -12.675   2.751  1.00  0.00           H  
ATOM   1600  HE1 TRP B  98      -9.359 -13.543   2.773  1.00  0.00           H  
ATOM   1601  HE3 TRP B  98     -10.746 -12.135  -2.236  1.00  0.00           H  
ATOM   1602  HZ2 TRP B  98      -7.271 -13.941   0.903  1.00  0.00           H  
ATOM   1603  HZ3 TRP B  98      -8.511 -12.773  -3.053  1.00  0.00           H  
ATOM   1604  HH2 TRP B  98      -6.790 -13.670  -1.492  1.00  0.00           H  
ATOM   1605  N   PRO B  99     -16.368 -12.904  -0.270  1.00  0.00           N  
ATOM   1606  CA  PRO B  99     -17.639 -12.472  -0.858  1.00  0.00           C  
ATOM   1607  C   PRO B  99     -18.141 -11.154  -0.272  1.00  0.00           C  
ATOM   1608  O   PRO B  99     -18.952 -10.465  -0.898  1.00  0.00           O  
ATOM   1609  CB  PRO B  99     -18.593 -13.619  -0.518  1.00  0.00           C  
ATOM   1610  CG  PRO B  99     -17.969 -14.300   0.657  1.00  0.00           C  
ATOM   1611  CD  PRO B  99     -16.476 -14.196   0.531  1.00  0.00           C  
ATOM   1612  HA  PRO B  99     -17.519 -12.373  -1.947  1.00  0.00           H  
ATOM   1613 1HB  PRO B  99     -19.594 -13.222  -0.292  1.00  0.00           H  
ATOM   1614 2HB  PRO B  99     -18.701 -14.288  -1.384  1.00  0.00           H  
ATOM   1615 1HG  PRO B  99     -18.311 -13.833   1.592  1.00  0.00           H  
ATOM   1616 2HG  PRO B  99     -18.281 -15.354   0.695  1.00  0.00           H  
ATOM   1617 1HD  PRO B  99     -16.027 -14.122   1.533  1.00  0.00           H  
ATOM   1618 2HD  PRO B  99     -16.090 -15.077  -0.003  1.00  0.00           H  
ATOM   1619  N   ALA B 100     -17.712 -10.724   0.915  1.00  0.00           N  
ATOM   1620  CA  ALA B 100     -18.216  -9.548   1.619  1.00  0.00           C  
ATOM   1621  C   ALA B 100     -17.554  -8.274   1.103  1.00  0.00           C  
ATOM   1622  O   ALA B 100     -17.997  -7.166   1.416  1.00  0.00           O  
ATOM   1623  CB  ALA B 100     -17.989  -9.691   3.122  1.00  0.00           C  
ATOM   1624  H   ALA B 100     -16.979 -11.275   1.339  1.00  0.00           H  
ATOM   1625  HA  ALA B 100     -19.287  -9.473   1.429  1.00  0.00           H  
ATOM   1626 1HB  ALA B 100     -18.370  -8.807   3.633  1.00  0.00           H  
ATOM   1627 2HB  ALA B 100     -18.513 -10.575   3.487  1.00  0.00           H  
ATOM   1628 3HB  ALA B 100     -16.923  -9.794   3.320  1.00  0.00           H  
ATOM   1629  N   LEU B 101     -16.480  -8.441   0.258  1.00  0.00           N  
ATOM   1630  CA  LEU B 101     -15.681  -7.299  -0.172  1.00  0.00           C  
ATOM   1631  C   LEU B 101     -16.324  -6.604  -1.368  1.00  0.00           C  
ATOM   1632  O   LEU B 101     -16.964  -7.254  -2.198  1.00  0.00           O  
ATOM   1633  CB  LEU B 101     -14.260  -7.742  -0.528  1.00  0.00           C  
ATOM   1634  CG  LEU B 101     -13.416  -8.301   0.618  1.00  0.00           C  
ATOM   1635  CD1 LEU B 101     -12.050  -8.744   0.105  1.00  0.00           C  
ATOM   1636  CD2 LEU B 101     -13.266  -7.265   1.727  1.00  0.00           C  
ATOM   1637  H   LEU B 101     -16.237  -9.364  -0.072  1.00  0.00           H  
ATOM   1638  HA  LEU B 101     -15.627  -6.586   0.650  1.00  0.00           H  
ATOM   1639 1HB  LEU B 101     -14.318  -8.513  -1.295  1.00  0.00           H  
ATOM   1640 2HB  LEU B 101     -13.723  -6.888  -0.941  1.00  0.00           H  
ATOM   1641  HG  LEU B 101     -13.899  -9.189   1.027  1.00  0.00           H  
ATOM   1642 1HD1 LEU B 101     -11.461  -9.140   0.933  1.00  0.00           H  
ATOM   1643 2HD1 LEU B 101     -12.179  -9.519  -0.651  1.00  0.00           H  
ATOM   1644 3HD1 LEU B 101     -11.532  -7.892  -0.333  1.00  0.00           H  
ATOM   1645 1HD2 LEU B 101     -12.663  -7.681   2.535  1.00  0.00           H  
ATOM   1646 2HD2 LEU B 101     -12.777  -6.375   1.330  1.00  0.00           H  
ATOM   1647 3HD2 LEU B 101     -14.251  -6.997   2.110  1.00  0.00           H  
ATOM   1648  N   PRO B 102     -16.192  -5.266  -1.406  1.00  0.00           N  
ATOM   1649  CA  PRO B 102     -16.622  -4.549  -2.609  1.00  0.00           C  
ATOM   1650  C   PRO B 102     -15.734  -4.837  -3.817  1.00  0.00           C  
ATOM   1651  O   PRO B 102     -14.704  -5.504  -3.686  1.00  0.00           O  
ATOM   1652  CB  PRO B 102     -16.522  -3.078  -2.196  1.00  0.00           C  
ATOM   1653  CG  PRO B 102     -15.399  -3.033  -1.211  1.00  0.00           C  
ATOM   1654  CD  PRO B 102     -15.427  -4.295  -0.397  1.00  0.00           C  
ATOM   1655  HA  PRO B 102     -17.662  -4.821  -2.840  1.00  0.00           H  
ATOM   1656 1HB  PRO B 102     -16.333  -2.451  -3.080  1.00  0.00           H  
ATOM   1657 2HB  PRO B 102     -17.476  -2.743  -1.763  1.00  0.00           H  
ATOM   1658 1HG  PRO B 102     -14.437  -2.933  -1.736  1.00  0.00           H  
ATOM   1659 2HG  PRO B 102     -15.499  -2.152  -0.561  1.00  0.00           H  
ATOM   1660 1HD  PRO B 102     -14.397  -4.619  -0.187  1.00  0.00           H  
ATOM   1661 2HD  PRO B 102     -15.976  -4.116   0.539  1.00  0.00           H  
ATOM   1662  N   ARG B 103     -16.224  -4.349  -4.969  1.00  0.00           N  
ATOM   1663  CA  ARG B 103     -15.531  -4.609  -6.227  1.00  0.00           C  
ATOM   1664  C   ARG B 103     -14.144  -3.975  -6.228  1.00  0.00           C  
ATOM   1665  O   ARG B 103     -13.163  -4.616  -6.612  1.00  0.00           O  
ATOM   1666  CB  ARG B 103     -16.348  -4.084  -7.409  1.00  0.00           C  
ATOM   1667  CG  ARG B 103     -15.735  -4.392  -8.766  1.00  0.00           C  
ATOM   1668  CD  ARG B 103     -16.640  -3.948  -9.907  1.00  0.00           C  
ATOM   1669  NE  ARG B 103     -15.994  -4.121 -11.206  1.00  0.00           N  
ATOM   1670  CZ  ARG B 103     -16.608  -4.000 -12.380  1.00  0.00           C  
ATOM   1671  NH1 ARG B 103     -17.901  -3.703 -12.441  1.00  0.00           N  
ATOM   1672  NH2 ARG B 103     -15.924  -4.179 -13.500  1.00  0.00           N  
ATOM   1673  H   ARG B 103     -17.072  -3.800  -4.979  1.00  0.00           H  
ATOM   1674  HA  ARG B 103     -15.410  -5.687  -6.339  1.00  0.00           H  
ATOM   1675 1HB  ARG B 103     -17.347  -4.517  -7.382  1.00  0.00           H  
ATOM   1676 2HB  ARG B 103     -16.458  -3.003  -7.324  1.00  0.00           H  
ATOM   1677 1HG  ARG B 103     -14.782  -3.871  -8.862  1.00  0.00           H  
ATOM   1678 2HG  ARG B 103     -15.572  -5.467  -8.856  1.00  0.00           H  
ATOM   1679 1HD  ARG B 103     -17.555  -4.540  -9.897  1.00  0.00           H  
ATOM   1680 2HD  ARG B 103     -16.889  -2.894  -9.785  1.00  0.00           H  
ATOM   1681  HE  ARG B 103     -15.009  -4.349 -11.214  1.00  0.00           H  
ATOM   1682 1HH1 ARG B 103     -18.429  -3.566 -11.590  1.00  0.00           H  
ATOM   1683 2HH1 ARG B 103     -18.357  -3.614 -13.338  1.00  0.00           H  
ATOM   1684 1HH2 ARG B 103     -14.940  -4.407 -13.460  1.00  0.00           H  
ATOM   1685 2HH2 ARG B 103     -16.385  -4.088 -14.393  1.00  0.00           H  
ATOM   1686  N   LYS B 104     -14.041  -2.663  -5.803  1.00  0.00           N  
ATOM   1687  CA  LYS B 104     -12.763  -1.958  -5.800  1.00  0.00           C  
ATOM   1688  C   LYS B 104     -12.267  -1.725  -4.375  1.00  0.00           C  
ATOM   1689  O   LYS B 104     -13.013  -1.234  -3.525  1.00  0.00           O  
ATOM   1690  CB  LYS B 104     -12.883  -0.624  -6.537  1.00  0.00           C  
ATOM   1691  CG  LYS B 104     -13.076  -0.762  -8.040  1.00  0.00           C  
ATOM   1692  CD  LYS B 104     -13.022   0.591  -8.737  1.00  0.00           C  
ATOM   1693  CE  LYS B 104     -13.187   0.451 -10.245  1.00  0.00           C  
ATOM   1694  NZ  LYS B 104     -13.120   1.774 -10.935  1.00  0.00           N  
ATOM   1695  H   LYS B 104     -14.870  -2.180  -5.487  1.00  0.00           H  
ATOM   1696  HA  LYS B 104     -12.026  -2.575  -6.316  1.00  0.00           H  
ATOM   1697 1HB  LYS B 104     -13.728  -0.062  -6.138  1.00  0.00           H  
ATOM   1698 2HB  LYS B 104     -11.985  -0.031  -6.364  1.00  0.00           H  
ATOM   1699 1HG  LYS B 104     -12.294  -1.402  -8.450  1.00  0.00           H  
ATOM   1700 2HG  LYS B 104     -14.042  -1.224  -8.242  1.00  0.00           H  
ATOM   1701 1HD  LYS B 104     -13.817   1.231  -8.352  1.00  0.00           H  
ATOM   1702 2HD  LYS B 104     -12.064   1.068  -8.531  1.00  0.00           H  
ATOM   1703 1HE  LYS B 104     -12.401  -0.192 -10.638  1.00  0.00           H  
ATOM   1704 2HE  LYS B 104     -14.149  -0.012 -10.464  1.00  0.00           H  
ATOM   1705 1HZ  LYS B 104     -13.233   1.641 -11.930  1.00  0.00           H  
ATOM   1706 2HZ  LYS B 104     -13.857   2.373 -10.589  1.00  0.00           H  
ATOM   1707 3HZ  LYS B 104     -12.224   2.204 -10.753  1.00  0.00           H  
ATOM   1708  N   LEU B 105     -10.940  -2.053  -4.168  1.00  0.00           N  
ATOM   1709  CA  LEU B 105     -10.311  -1.892  -2.862  1.00  0.00           C  
ATOM   1710  C   LEU B 105      -9.321  -0.732  -2.874  1.00  0.00           C  
ATOM   1711  O   LEU B 105      -8.665  -0.481  -3.888  1.00  0.00           O  
ATOM   1712  CB  LEU B 105      -9.598  -3.182  -2.448  1.00  0.00           C  
ATOM   1713  CG  LEU B 105     -10.468  -4.436  -2.351  1.00  0.00           C  
ATOM   1714  CD1 LEU B 105      -9.595  -5.674  -2.168  1.00  0.00           C  
ATOM   1715  CD2 LEU B 105     -11.468  -4.307  -1.208  1.00  0.00           C  
ATOM   1716  H   LEU B 105     -10.392  -2.412  -4.937  1.00  0.00           H  
ATOM   1717  HA  LEU B 105     -11.087  -1.672  -2.129  1.00  0.00           H  
ATOM   1718 1HB  LEU B 105      -8.808  -3.389  -3.168  1.00  0.00           H  
ATOM   1719 2HB  LEU B 105      -9.139  -3.028  -1.471  1.00  0.00           H  
ATOM   1720  HG  LEU B 105     -11.014  -4.573  -3.285  1.00  0.00           H  
ATOM   1721 1HD1 LEU B 105     -10.228  -6.559  -2.101  1.00  0.00           H  
ATOM   1722 2HD1 LEU B 105      -8.922  -5.774  -3.020  1.00  0.00           H  
ATOM   1723 3HD1 LEU B 105      -9.011  -5.575  -1.253  1.00  0.00           H  
ATOM   1724 1HD2 LEU B 105     -12.079  -5.209  -1.155  1.00  0.00           H  
ATOM   1725 2HD2 LEU B 105     -10.931  -4.177  -0.268  1.00  0.00           H  
ATOM   1726 3HD2 LEU B 105     -12.110  -3.443  -1.382  1.00  0.00           H  
ATOM   1727  N   ASP B 106      -9.280  -0.018  -1.726  1.00  0.00           N  
ATOM   1728  CA  ASP B 106      -8.308   1.064  -1.610  1.00  0.00           C  
ATOM   1729  C   ASP B 106      -6.949   0.536  -1.155  1.00  0.00           C  
ATOM   1730  O   ASP B 106      -5.908   0.996  -1.629  1.00  0.00           O  
ATOM   1731  CB  ASP B 106      -8.808   2.134  -0.638  1.00  0.00           C  
ATOM   1732  CG  ASP B 106     -10.062   2.839  -1.126  1.00  0.00           C  
ATOM   1733  OD1 ASP B 106     -10.161   3.142  -2.334  1.00  0.00           O  
ATOM   1734  OD2 ASP B 106     -10.959   3.095  -0.293  1.00  0.00           O  
ATOM   1735  H   ASP B 106      -9.898  -0.209  -0.950  1.00  0.00           H  
ATOM   1736  HA  ASP B 106      -8.179   1.520  -2.592  1.00  0.00           H  
ATOM   1737 1HB  ASP B 106      -9.020   1.677   0.329  1.00  0.00           H  
ATOM   1738 2HB  ASP B 106      -8.027   2.879  -0.484  1.00  0.00           H  
ATOM   1739  N   SER B 107      -6.899  -0.446  -0.290  1.00  0.00           N  
ATOM   1740  CA  SER B 107      -5.657  -1.045   0.188  1.00  0.00           C  
ATOM   1741  C   SER B 107      -5.929  -2.310   0.995  1.00  0.00           C  
ATOM   1742  O   SER B 107      -7.033  -2.499   1.510  1.00  0.00           O  
ATOM   1743  CB  SER B 107      -4.872  -0.046   1.038  1.00  0.00           C  
ATOM   1744  OG  SER B 107      -5.543   0.212   2.259  1.00  0.00           O  
ATOM   1745  H   SER B 107      -7.780  -0.798   0.057  1.00  0.00           H  
ATOM   1746  HA  SER B 107      -5.050  -1.320  -0.676  1.00  0.00           H  
ATOM   1747 1HB  SER B 107      -3.878  -0.443   1.241  1.00  0.00           H  
ATOM   1748 2HB  SER B 107      -4.746   0.883   0.484  1.00  0.00           H  
ATOM   1749  HG  SER B 107      -6.341  -0.321   2.240  1.00  0.00           H  
ATOM   1750  N   VAL B 108      -4.929  -3.129   1.017  1.00  0.00           N  
ATOM   1751  CA  VAL B 108      -4.977  -4.398   1.736  1.00  0.00           C  
ATOM   1752  C   VAL B 108      -3.678  -4.603   2.511  1.00  0.00           C  
ATOM   1753  O   VAL B 108      -2.595  -4.280   2.016  1.00  0.00           O  
ATOM   1754  CB  VAL B 108      -5.219  -5.585   0.777  1.00  0.00           C  
ATOM   1755  CG1 VAL B 108      -5.335  -6.894   1.556  1.00  0.00           C  
ATOM   1756  CG2 VAL B 108      -6.473  -5.345  -0.062  1.00  0.00           C  
ATOM   1757  H   VAL B 108      -4.088  -2.878   0.518  1.00  0.00           H  
ATOM   1758  HA  VAL B 108      -5.804  -4.362   2.447  1.00  0.00           H  
ATOM   1759  HB  VAL B 108      -4.358  -5.687   0.116  1.00  0.00           H  
ATOM   1760 1HG1 VAL B 108      -5.505  -7.717   0.861  1.00  0.00           H  
ATOM   1761 2HG1 VAL B 108      -4.413  -7.071   2.109  1.00  0.00           H  
ATOM   1762 3HG1 VAL B 108      -6.171  -6.830   2.253  1.00  0.00           H  
ATOM   1763 1HG2 VAL B 108      -6.629  -6.190  -0.733  1.00  0.00           H  
ATOM   1764 2HG2 VAL B 108      -7.336  -5.239   0.596  1.00  0.00           H  
ATOM   1765 3HG2 VAL B 108      -6.350  -4.434  -0.648  1.00  0.00           H  
ATOM   1766  N   PHE B 109      -3.823  -5.309   3.718  1.00  0.00           N  
ATOM   1767  CA  PHE B 109      -2.631  -5.563   4.517  1.00  0.00           C  
ATOM   1768  C   PHE B 109      -2.812  -6.806   5.380  1.00  0.00           C  
ATOM   1769  O   PHE B 109      -3.883  -7.020   5.952  1.00  0.00           O  
ATOM   1770  CB  PHE B 109      -2.306  -4.354   5.400  1.00  0.00           C  
ATOM   1771  CG  PHE B 109      -1.101  -4.550   6.279  1.00  0.00           C  
ATOM   1772  CD1 PHE B 109      -1.247  -4.872   7.623  1.00  0.00           C  
ATOM   1773  CD2 PHE B 109       0.181  -4.413   5.761  1.00  0.00           C  
ATOM   1774  CE1 PHE B 109      -0.133  -5.054   8.439  1.00  0.00           C  
ATOM   1775  CE2 PHE B 109       1.299  -4.594   6.569  1.00  0.00           C  
ATOM   1776  CZ  PHE B 109       1.140  -4.913   7.908  1.00  0.00           C  
ATOM   1777  H   PHE B 109      -4.717  -5.644   4.048  1.00  0.00           H  
ATOM   1778  HA  PHE B 109      -1.792  -5.736   3.842  1.00  0.00           H  
ATOM   1779 1HB  PHE B 109      -2.130  -3.482   4.772  1.00  0.00           H  
ATOM   1780 2HB  PHE B 109      -3.159  -4.130   6.039  1.00  0.00           H  
ATOM   1781  HD1 PHE B 109      -2.249  -4.983   8.038  1.00  0.00           H  
ATOM   1782  HD2 PHE B 109       0.305  -4.161   4.707  1.00  0.00           H  
ATOM   1783  HE1 PHE B 109      -0.264  -5.307   9.491  1.00  0.00           H  
ATOM   1784  HE2 PHE B 109       2.299  -4.484   6.151  1.00  0.00           H  
ATOM   1785  HZ  PHE B 109       2.014  -5.051   8.542  1.00  0.00           H  
ATOM   1786  N   GLU B 110      -1.740  -7.588   5.445  1.00  0.00           N  
ATOM   1787  CA  GLU B 110      -1.737  -8.729   6.356  1.00  0.00           C  
ATOM   1788  C   GLU B 110      -0.891  -8.445   7.594  1.00  0.00           C  
ATOM   1789  O   GLU B 110       0.275  -8.061   7.480  1.00  0.00           O  
ATOM   1790  CB  GLU B 110      -1.222  -9.984   5.644  1.00  0.00           C  
ATOM   1791  CG  GLU B 110      -1.246 -11.235   6.510  1.00  0.00           C  
ATOM   1792  CD  GLU B 110      -0.616 -12.443   5.835  1.00  0.00           C  
ATOM   1793  OE1 GLU B 110      -1.338 -13.428   5.557  1.00  0.00           O  
ATOM   1794  OE2 GLU B 110       0.609 -12.406   5.582  1.00  0.00           O  
ATOM   1795  H   GLU B 110      -0.924  -7.410   4.876  1.00  0.00           H  
ATOM   1796  HA  GLU B 110      -2.760  -8.911   6.686  1.00  0.00           H  
ATOM   1797 1HB  GLU B 110      -1.826 -10.173   4.757  1.00  0.00           H  
ATOM   1798 2HB  GLU B 110      -0.197  -9.819   5.313  1.00  0.00           H  
ATOM   1799 1HG  GLU B 110      -0.709 -11.033   7.436  1.00  0.00           H  
ATOM   1800 2HG  GLU B 110      -2.279 -11.468   6.765  1.00  0.00           H  
ATOM   1801  N   GLU B 111      -1.591  -8.625   8.699  1.00  0.00           N  
ATOM   1802  CA  GLU B 111      -0.856  -8.528   9.956  1.00  0.00           C  
ATOM   1803  C   GLU B 111       0.152  -9.665  10.096  1.00  0.00           C  
ATOM   1804  O   GLU B 111      -0.190 -10.832   9.894  1.00  0.00           O  
ATOM   1805  CB  GLU B 111      -1.820  -8.530  11.145  1.00  0.00           C  
ATOM   1806  CG  GLU B 111      -1.141  -8.309  12.489  1.00  0.00           C  
ATOM   1807  CD  GLU B 111      -2.070  -8.522  13.673  1.00  0.00           C  
ATOM   1808  OE1 GLU B 111      -1.686  -8.182  14.815  1.00  0.00           O  
ATOM   1809  OE2 GLU B 111      -3.191  -9.033  13.458  1.00  0.00           O  
ATOM   1810  H   GLU B 111      -2.581  -8.821   8.722  1.00  0.00           H  
ATOM   1811  HA  GLU B 111      -0.300  -7.590   9.960  1.00  0.00           H  
ATOM   1812 1HB  GLU B 111      -2.567  -7.748  11.009  1.00  0.00           H  
ATOM   1813 2HB  GLU B 111      -2.348  -9.483  11.184  1.00  0.00           H  
ATOM   1814 1HG  GLU B 111      -0.301  -8.997  12.577  1.00  0.00           H  
ATOM   1815 2HG  GLU B 111      -0.749  -7.294  12.523  1.00  0.00           H  
ATOM   1816  N   PRO B 112       1.455  -9.359  10.527  1.00  0.00           N  
ATOM   1817  CA  PRO B 112       2.553 -10.327  10.476  1.00  0.00           C  
ATOM   1818  C   PRO B 112       2.362 -11.488  11.451  1.00  0.00           C  
ATOM   1819  O   PRO B 112       2.641 -12.639  11.107  1.00  0.00           O  
ATOM   1820  CB  PRO B 112       3.778  -9.492  10.856  1.00  0.00           C  
ATOM   1821  CG  PRO B 112       3.370  -8.077  10.600  1.00  0.00           C  
ATOM   1822  CD  PRO B 112       1.873  -7.991  10.681  1.00  0.00           C  
ATOM   1823  HA  PRO B 112       2.647 -10.714   9.451  1.00  0.00           H  
ATOM   1824 1HB  PRO B 112       4.043  -9.670  11.909  1.00  0.00           H  
ATOM   1825 2HB  PRO B 112       4.644  -9.797  10.250  1.00  0.00           H  
ATOM   1826 1HG  PRO B 112       3.836  -7.408  11.338  1.00  0.00           H  
ATOM   1827 2HG  PRO B 112       3.723  -7.753   9.610  1.00  0.00           H  
ATOM   1828 1HD  PRO B 112       1.581  -7.586  11.661  1.00  0.00           H  
ATOM   1829 2HD  PRO B 112       1.498  -7.351   9.869  1.00  0.00           H  
ATOM   1830  N   LEU B 113       1.812 -11.302  12.626  1.00  0.00           N  
ATOM   1831  CA  LEU B 113       1.775 -12.343  13.647  1.00  0.00           C  
ATOM   1832  C   LEU B 113       0.463 -13.118  13.584  1.00  0.00           C  
ATOM   1833  O   LEU B 113       0.465 -14.352  13.589  1.00  0.00           O  
ATOM   1834  CB  LEU B 113       1.955 -11.735  15.040  1.00  0.00           C  
ATOM   1835  CG  LEU B 113       3.328 -11.134  15.344  1.00  0.00           C  
ATOM   1836  CD1 LEU B 113       3.326 -10.477  16.721  1.00  0.00           C  
ATOM   1837  CD2 LEU B 113       4.412 -12.203  15.258  1.00  0.00           C  
ATOM   1838  H   LEU B 113       1.400 -10.402  12.826  1.00  0.00           H  
ATOM   1839  HA  LEU B 113       2.594 -13.038  13.462  1.00  0.00           H  
ATOM   1840 1HB  LEU B 113       1.217 -10.945  15.172  1.00  0.00           H  
ATOM   1841 2HB  LEU B 113       1.766 -12.509  15.784  1.00  0.00           H  
ATOM   1842  HG  LEU B 113       3.549 -10.348  14.622  1.00  0.00           H  
ATOM   1843 1HD1 LEU B 113       4.310 -10.053  16.924  1.00  0.00           H  
ATOM   1844 2HD1 LEU B 113       2.579  -9.684  16.745  1.00  0.00           H  
ATOM   1845 3HD1 LEU B 113       3.089 -11.222  17.479  1.00  0.00           H  
ATOM   1846 1HD2 LEU B 113       5.382 -11.756  15.477  1.00  0.00           H  
ATOM   1847 2HD2 LEU B 113       4.204 -12.991  15.982  1.00  0.00           H  
ATOM   1848 3HD2 LEU B 113       4.426 -12.627  14.254  1.00  0.00           H  
ATOM   1849  N   SER B 114      -0.649 -12.440  13.414  1.00  0.00           N  
ATOM   1850  CA  SER B 114      -1.964 -13.065  13.510  1.00  0.00           C  
ATOM   1851  C   SER B 114      -2.494 -13.452  12.133  1.00  0.00           C  
ATOM   1852  O   SER B 114      -3.492 -14.168  12.025  1.00  0.00           O  
ATOM   1853  CB  SER B 114      -2.954 -12.128  14.201  1.00  0.00           C  
ATOM   1854  OG  SER B 114      -3.147 -10.948  13.439  1.00  0.00           O  
ATOM   1855  H   SER B 114      -0.587 -11.453  13.210  1.00  0.00           H  
ATOM   1856  HA  SER B 114      -1.872 -13.975  14.105  1.00  0.00           H  
ATOM   1857 1HB  SER B 114      -3.907 -12.640  14.335  1.00  0.00           H  
ATOM   1858 2HB  SER B 114      -2.580 -11.870  15.191  1.00  0.00           H  
ATOM   1859  HG  SER B 114      -2.591 -11.041  12.662  1.00  0.00           H  
ATOM   1860  N   LYS B 115      -1.821 -12.991  11.114  1.00  0.00           N  
ATOM   1861  CA  LYS B 115      -2.167 -13.247   9.719  1.00  0.00           C  
ATOM   1862  C   LYS B 115      -3.558 -12.714   9.390  1.00  0.00           C  
ATOM   1863  O   LYS B 115      -4.185 -13.154   8.424  1.00  0.00           O  
ATOM   1864  CB  LYS B 115      -2.094 -14.744   9.413  1.00  0.00           C  
ATOM   1865  CG  LYS B 115      -0.719 -15.355   9.640  1.00  0.00           C  
ATOM   1866  CD  LYS B 115       0.325 -14.742   8.715  1.00  0.00           C  
ATOM   1867  CE  LYS B 115       1.686 -15.402   8.891  1.00  0.00           C  
ATOM   1868  NZ  LYS B 115       2.744 -14.711   8.094  1.00  0.00           N  
ATOM   1869  H   LYS B 115      -1.013 -12.423  11.324  1.00  0.00           H  
ATOM   1870  HA  LYS B 115      -1.450 -12.727   9.083  1.00  0.00           H  
ATOM   1871 1HB  LYS B 115      -2.810 -15.279  10.038  1.00  0.00           H  
ATOM   1872 2HB  LYS B 115      -2.374 -14.917   8.374  1.00  0.00           H  
ATOM   1873 1HG  LYS B 115      -0.414 -15.191  10.674  1.00  0.00           H  
ATOM   1874 2HG  LYS B 115      -0.764 -16.428   9.459  1.00  0.00           H  
ATOM   1875 1HD  LYS B 115       0.007 -14.860   7.678  1.00  0.00           H  
ATOM   1876 2HD  LYS B 115       0.420 -13.677   8.929  1.00  0.00           H  
ATOM   1877 1HE  LYS B 115       1.967 -15.381   9.943  1.00  0.00           H  
ATOM   1878 2HE  LYS B 115       1.629 -16.443   8.573  1.00  0.00           H  
ATOM   1879 1HZ  LYS B 115       3.630 -15.176   8.235  1.00  0.00           H  
ATOM   1880 2HZ  LYS B 115       2.501 -14.741   7.114  1.00  0.00           H  
ATOM   1881 3HZ  LYS B 115       2.817 -13.749   8.393  1.00  0.00           H  
ATOM   1882  N   LYS B 116      -4.110 -11.941  10.328  1.00  0.00           N  
ATOM   1883  CA  LYS B 116      -5.349 -11.249   9.984  1.00  0.00           C  
ATOM   1884  C   LYS B 116      -5.165 -10.377   8.745  1.00  0.00           C  
ATOM   1885  O   LYS B 116      -4.127  -9.734   8.581  1.00  0.00           O  
ATOM   1886  CB  LYS B 116      -5.832 -10.396  11.158  1.00  0.00           C  
ATOM   1887  CG  LYS B 116      -6.325 -11.205  12.349  1.00  0.00           C  
ATOM   1888  CD  LYS B 116      -6.827 -10.302  13.468  1.00  0.00           C  
ATOM   1889  CE  LYS B 116      -7.252 -11.107  14.689  1.00  0.00           C  
ATOM   1890  NZ  LYS B 116      -7.678 -10.223  15.815  1.00  0.00           N  
ATOM   1891  H   LYS B 116      -3.716 -11.815  11.249  1.00  0.00           H  
ATOM   1892  HA  LYS B 116      -6.112 -11.996   9.760  1.00  0.00           H  
ATOM   1893 1HB  LYS B 116      -5.020  -9.753  11.499  1.00  0.00           H  
ATOM   1894 2HB  LYS B 116      -6.645  -9.750  10.828  1.00  0.00           H  
ATOM   1895 1HG  LYS B 116      -7.137 -11.860  12.033  1.00  0.00           H  
ATOM   1896 2HG  LYS B 116      -5.512 -11.822  12.731  1.00  0.00           H  
ATOM   1897 1HD  LYS B 116      -6.036  -9.609  13.759  1.00  0.00           H  
ATOM   1898 2HD  LYS B 116      -7.680  -9.724  13.114  1.00  0.00           H  
ATOM   1899 1HE  LYS B 116      -8.080 -11.762  14.422  1.00  0.00           H  
ATOM   1900 2HE  LYS B 116      -6.420 -11.727  15.024  1.00  0.00           H  
ATOM   1901 1HZ  LYS B 116      -7.951 -10.791  16.605  1.00  0.00           H  
ATOM   1902 2HZ  LYS B 116      -6.910  -9.623  16.082  1.00  0.00           H  
ATOM   1903 3HZ  LYS B 116      -8.461  -9.657  15.521  1.00  0.00           H  
ATOM   1904  N   LEU B 117      -6.218 -10.381   7.915  1.00  0.00           N  
ATOM   1905  CA  LEU B 117      -6.192  -9.570   6.702  1.00  0.00           C  
ATOM   1906  C   LEU B 117      -7.119  -8.366   6.834  1.00  0.00           C  
ATOM   1907  O   LEU B 117      -8.297  -8.517   7.167  1.00  0.00           O  
ATOM   1908  CB  LEU B 117      -6.597 -10.409   5.488  1.00  0.00           C  
ATOM   1909  CG  LEU B 117      -5.650 -11.547   5.104  1.00  0.00           C  
ATOM   1910  CD1 LEU B 117      -6.291 -12.437   4.045  1.00  0.00           C  
ATOM   1911  CD2 LEU B 117      -4.319 -10.992   4.609  1.00  0.00           C  
ATOM   1912  H   LEU B 117      -7.035 -10.940   8.116  1.00  0.00           H  
ATOM   1913  HA  LEU B 117      -5.176  -9.207   6.551  1.00  0.00           H  
ATOM   1914 1HB  LEU B 117      -7.574 -10.850   5.681  1.00  0.00           H  
ATOM   1915 2HB  LEU B 117      -6.682  -9.751   4.623  1.00  0.00           H  
ATOM   1916  HG  LEU B 117      -5.468 -12.178   5.974  1.00  0.00           H  
ATOM   1917 1HD1 LEU B 117      -5.605 -13.242   3.782  1.00  0.00           H  
ATOM   1918 2HD1 LEU B 117      -7.215 -12.862   4.438  1.00  0.00           H  
ATOM   1919 3HD1 LEU B 117      -6.512 -11.845   3.158  1.00  0.00           H  
ATOM   1920 1HD2 LEU B 117      -3.658 -11.817   4.341  1.00  0.00           H  
ATOM   1921 2HD2 LEU B 117      -4.489 -10.364   3.734  1.00  0.00           H  
ATOM   1922 3HD2 LEU B 117      -3.857 -10.398   5.397  1.00  0.00           H  
ATOM   1923  N   PHE B 118      -6.528  -7.228   6.639  1.00  0.00           N  
ATOM   1924  CA  PHE B 118      -7.298  -5.990   6.629  1.00  0.00           C  
ATOM   1925  C   PHE B 118      -7.566  -5.531   5.200  1.00  0.00           C  
ATOM   1926  O   PHE B 118      -6.637  -5.407   4.399  1.00  0.00           O  
ATOM   1927  CB  PHE B 118      -6.564  -4.892   7.404  1.00  0.00           C  
ATOM   1928  CG  PHE B 118      -6.432  -5.173   8.876  1.00  0.00           C  
ATOM   1929  CD1 PHE B 118      -7.263  -4.544   9.796  1.00  0.00           C  
ATOM   1930  CD2 PHE B 118      -5.476  -6.066   9.341  1.00  0.00           C  
ATOM   1931  CE1 PHE B 118      -7.143  -4.803  11.159  1.00  0.00           C  
ATOM   1932  CE2 PHE B 118      -5.349  -6.330  10.702  1.00  0.00           C  
ATOM   1933  CZ  PHE B 118      -6.183  -5.696  11.610  1.00  0.00           C  
ATOM   1934  H   PHE B 118      -5.530  -7.188   6.492  1.00  0.00           H  
ATOM   1935  HA  PHE B 118      -8.258  -6.175   7.114  1.00  0.00           H  
ATOM   1936 1HB  PHE B 118      -5.564  -4.762   6.992  1.00  0.00           H  
ATOM   1937 2HB  PHE B 118      -7.092  -3.947   7.284  1.00  0.00           H  
ATOM   1938  HD1 PHE B 118      -8.016  -3.841   9.440  1.00  0.00           H  
ATOM   1939  HD2 PHE B 118      -4.820  -6.564   8.626  1.00  0.00           H  
ATOM   1940  HE1 PHE B 118      -7.803  -4.304  11.868  1.00  0.00           H  
ATOM   1941  HE2 PHE B 118      -4.595  -7.033  11.055  1.00  0.00           H  
ATOM   1942  HZ  PHE B 118      -6.083  -5.898  12.676  1.00  0.00           H  
ATOM   1943  N   PHE B 119      -8.859  -5.328   4.890  1.00  0.00           N  
ATOM   1944  CA  PHE B 119      -9.245  -4.762   3.603  1.00  0.00           C  
ATOM   1945  C   PHE B 119      -9.898  -3.398   3.785  1.00  0.00           C  
ATOM   1946  O   PHE B 119     -10.827  -3.249   4.581  1.00  0.00           O  
ATOM   1947  CB  PHE B 119     -10.198  -5.707   2.864  1.00  0.00           C  
ATOM   1948  CG  PHE B 119      -9.585  -7.035   2.511  1.00  0.00           C  
ATOM   1949  CD1 PHE B 119      -9.016  -7.243   1.261  1.00  0.00           C  
ATOM   1950  CD2 PHE B 119      -9.578  -8.076   3.430  1.00  0.00           C  
ATOM   1951  CE1 PHE B 119      -8.448  -8.471   0.931  1.00  0.00           C  
ATOM   1952  CE2 PHE B 119      -9.012  -9.306   3.108  1.00  0.00           C  
ATOM   1953  CZ  PHE B 119      -8.448  -9.502   1.857  1.00  0.00           C  
ATOM   1954  H   PHE B 119      -9.578  -5.570   5.557  1.00  0.00           H  
ATOM   1955  HA  PHE B 119      -8.346  -4.631   2.999  1.00  0.00           H  
ATOM   1956 1HB  PHE B 119     -11.077  -5.892   3.480  1.00  0.00           H  
ATOM   1957 2HB  PHE B 119     -10.537  -5.234   1.943  1.00  0.00           H  
ATOM   1958  HD1 PHE B 119      -9.017  -6.431   0.534  1.00  0.00           H  
ATOM   1959  HD2 PHE B 119     -10.022  -7.921   4.414  1.00  0.00           H  
ATOM   1960  HE1 PHE B 119      -8.005  -8.619  -0.054  1.00  0.00           H  
ATOM   1961  HE2 PHE B 119      -9.012 -10.115   3.838  1.00  0.00           H  
ATOM   1962  HZ  PHE B 119      -8.007 -10.465   1.602  1.00  0.00           H  
ATOM   1963  N   PHE B 120      -9.369  -2.398   3.031  1.00  0.00           N  
ATOM   1964  CA  PHE B 120      -9.899  -1.043   3.125  1.00  0.00           C  
ATOM   1965  C   PHE B 120     -10.564  -0.630   1.817  1.00  0.00           C  
ATOM   1966  O   PHE B 120     -10.016  -0.859   0.737  1.00  0.00           O  
ATOM   1967  CB  PHE B 120      -8.787  -0.053   3.484  1.00  0.00           C  
ATOM   1968  CG  PHE B 120      -8.128  -0.334   4.807  1.00  0.00           C  
ATOM   1969  CD1 PHE B 120      -8.657   0.176   5.986  1.00  0.00           C  
ATOM   1970  CD2 PHE B 120      -6.977  -1.110   4.872  1.00  0.00           C  
ATOM   1971  CE1 PHE B 120      -8.049  -0.083   7.212  1.00  0.00           C  
ATOM   1972  CE2 PHE B 120      -6.364  -1.373   6.093  1.00  0.00           C  
ATOM   1973  CZ  PHE B 120      -6.901  -0.858   7.262  1.00  0.00           C  
ATOM   1974  H   PHE B 120      -8.604  -2.584   2.399  1.00  0.00           H  
ATOM   1975  HA  PHE B 120     -10.653  -1.020   3.913  1.00  0.00           H  
ATOM   1976 1HB  PHE B 120      -8.020  -0.072   2.711  1.00  0.00           H  
ATOM   1977 2HB  PHE B 120      -9.195   0.956   3.515  1.00  0.00           H  
ATOM   1978  HD1 PHE B 120      -9.560   0.785   5.945  1.00  0.00           H  
ATOM   1979  HD2 PHE B 120      -6.554  -1.515   3.952  1.00  0.00           H  
ATOM   1980  HE1 PHE B 120      -8.477   0.323   8.128  1.00  0.00           H  
ATOM   1981  HE2 PHE B 120      -5.462  -1.983   6.131  1.00  0.00           H  
ATOM   1982  HZ  PHE B 120      -6.421  -1.061   8.218  1.00  0.00           H  
ATOM   1983  N   SER B 121     -11.794  -0.034   1.869  1.00  0.00           N  
ATOM   1984  CA  SER B 121     -12.519   0.554   0.747  1.00  0.00           C  
ATOM   1985  C   SER B 121     -13.365   1.740   1.196  1.00  0.00           C  
ATOM   1986  O   SER B 121     -14.312   1.577   1.970  1.00  0.00           O  
ATOM   1987  CB  SER B 121     -13.409  -0.493   0.076  1.00  0.00           C  
ATOM   1988  OG  SER B 121     -14.103   0.068  -1.025  1.00  0.00           O  
ATOM   1989  H   SER B 121     -12.212  -0.017   2.788  1.00  0.00           H  
ATOM   1990  HA  SER B 121     -11.793   0.914   0.016  1.00  0.00           H  
ATOM   1991 1HB  SER B 121     -12.796  -1.329  -0.262  1.00  0.00           H  
ATOM   1992 2HB  SER B 121     -14.122  -0.882   0.801  1.00  0.00           H  
ATOM   1993  HG  SER B 121     -13.830   0.987  -1.070  1.00  0.00           H  
ATOM   1994  N   GLY B 122     -13.022   2.912   0.612  1.00  0.00           N  
ATOM   1995  CA  GLY B 122     -13.699   4.103   1.100  1.00  0.00           C  
ATOM   1996  C   GLY B 122     -13.515   4.326   2.590  1.00  0.00           C  
ATOM   1997  O   GLY B 122     -12.386   4.372   3.081  1.00  0.00           O  
ATOM   1998  H   GLY B 122     -12.338   3.002  -0.126  1.00  0.00           H  
ATOM   1999 1HA  GLY B 122     -13.326   4.978   0.567  1.00  0.00           H  
ATOM   2000 2HA  GLY B 122     -14.765   4.028   0.887  1.00  0.00           H  
ATOM   2001  N   ARG B 123     -14.575   4.390   3.316  1.00  0.00           N  
ATOM   2002  CA  ARG B 123     -14.509   4.608   4.757  1.00  0.00           C  
ATOM   2003  C   ARG B 123     -14.790   3.318   5.520  1.00  0.00           C  
ATOM   2004  O   ARG B 123     -15.112   3.352   6.710  1.00  0.00           O  
ATOM   2005  CB  ARG B 123     -15.499   5.695   5.182  1.00  0.00           C  
ATOM   2006  CG  ARG B 123     -15.138   7.086   4.687  1.00  0.00           C  
ATOM   2007  CD  ARG B 123     -16.084   8.144   5.237  1.00  0.00           C  
ATOM   2008  NE  ARG B 123     -15.805   9.462   4.674  1.00  0.00           N  
ATOM   2009  CZ  ARG B 123     -16.409  10.588   5.044  1.00  0.00           C  
ATOM   2010  NH1 ARG B 123     -17.341  10.578   5.990  1.00  0.00           N  
ATOM   2011  NH2 ARG B 123     -16.078  11.733   4.465  1.00  0.00           N  
ATOM   2012  H   ARG B 123     -15.478   4.286   2.875  1.00  0.00           H  
ATOM   2013  HA  ARG B 123     -13.501   4.937   5.011  1.00  0.00           H  
ATOM   2014 1HB  ARG B 123     -16.492   5.449   4.807  1.00  0.00           H  
ATOM   2015 2HB  ARG B 123     -15.559   5.727   6.270  1.00  0.00           H  
ATOM   2016 1HG  ARG B 123     -14.125   7.334   5.005  1.00  0.00           H  
ATOM   2017 2HG  ARG B 123     -15.193   7.111   3.598  1.00  0.00           H  
ATOM   2018 1HD  ARG B 123     -17.111   7.877   4.991  1.00  0.00           H  
ATOM   2019 2HD  ARG B 123     -15.974   8.203   6.319  1.00  0.00           H  
ATOM   2020  HE  ARG B 123     -15.102   9.525   3.950  1.00  0.00           H  
ATOM   2021 1HH1 ARG B 123     -17.598   9.709   6.437  1.00  0.00           H  
ATOM   2022 2HH1 ARG B 123     -17.793  11.439   6.263  1.00  0.00           H  
ATOM   2023 1HH2 ARG B 123     -15.369  11.749   3.745  1.00  0.00           H  
ATOM   2024 2HH2 ARG B 123     -16.534  12.589   4.743  1.00  0.00           H  
ATOM   2025  N   GLN B 124     -14.760   2.277   4.802  1.00  0.00           N  
ATOM   2026  CA  GLN B 124     -15.086   0.986   5.399  1.00  0.00           C  
ATOM   2027  C   GLN B 124     -13.844   0.109   5.525  1.00  0.00           C  
ATOM   2028  O   GLN B 124     -12.940   0.180   4.691  1.00  0.00           O  
ATOM   2029  CB  GLN B 124     -16.155   0.267   4.574  1.00  0.00           C  
ATOM   2030  CG  GLN B 124     -17.483   1.010   4.508  1.00  0.00           C  
ATOM   2031  CD  GLN B 124     -18.517   0.289   3.663  1.00  0.00           C  
ATOM   2032  OE1 GLN B 124     -18.174  -0.513   2.789  1.00  0.00           O  
ATOM   2033  NE2 GLN B 124     -19.791   0.570   3.917  1.00  0.00           N  
ATOM   2034  H   GLN B 124     -14.515   2.319   3.823  1.00  0.00           H  
ATOM   2035  HA  GLN B 124     -15.478   1.158   6.402  1.00  0.00           H  
ATOM   2036 1HB  GLN B 124     -15.794   0.124   3.556  1.00  0.00           H  
ATOM   2037 2HB  GLN B 124     -16.338  -0.720   4.997  1.00  0.00           H  
ATOM   2038 1HG  GLN B 124     -17.881   1.112   5.518  1.00  0.00           H  
ATOM   2039 2HG  GLN B 124     -17.315   1.995   4.072  1.00  0.00           H  
ATOM   2040 1HE2 GLN B 124     -20.517   0.124   3.391  1.00  0.00           H  
ATOM   2041 2HE2 GLN B 124     -20.025   1.227   4.634  1.00  0.00           H  
ATOM   2042  N   VAL B 125     -13.829  -0.755   6.598  1.00  0.00           N  
ATOM   2043  CA  VAL B 125     -12.759  -1.729   6.784  1.00  0.00           C  
ATOM   2044  C   VAL B 125     -13.355  -3.105   7.069  1.00  0.00           C  
ATOM   2045  O   VAL B 125     -14.391  -3.215   7.731  1.00  0.00           O  
ATOM   2046  CB  VAL B 125     -11.807  -1.313   7.928  1.00  0.00           C  
ATOM   2047  CG1 VAL B 125     -12.573  -1.161   9.241  1.00  0.00           C  
ATOM   2048  CG2 VAL B 125     -10.679  -2.332   8.080  1.00  0.00           C  
ATOM   2049  H   VAL B 125     -14.579  -0.713   7.273  1.00  0.00           H  
ATOM   2050  HA  VAL B 125     -12.178  -1.785   5.862  1.00  0.00           H  
ATOM   2051  HB  VAL B 125     -11.381  -0.337   7.697  1.00  0.00           H  
ATOM   2052 1HG1 VAL B 125     -11.883  -0.867  10.033  1.00  0.00           H  
ATOM   2053 2HG1 VAL B 125     -13.341  -0.396   9.128  1.00  0.00           H  
ATOM   2054 3HG1 VAL B 125     -13.040  -2.110   9.502  1.00  0.00           H  
ATOM   2055 1HG2 VAL B 125     -10.017  -2.024   8.889  1.00  0.00           H  
ATOM   2056 2HG2 VAL B 125     -11.101  -3.311   8.309  1.00  0.00           H  
ATOM   2057 3HG2 VAL B 125     -10.113  -2.389   7.150  1.00  0.00           H  
ATOM   2058  N   TRP B 126     -12.793  -4.133   6.472  1.00  0.00           N  
ATOM   2059  CA  TRP B 126     -13.091  -5.543   6.704  1.00  0.00           C  
ATOM   2060  C   TRP B 126     -11.871  -6.275   7.252  1.00  0.00           C  
ATOM   2061  O   TRP B 126     -10.760  -6.112   6.740  1.00  0.00           O  
ATOM   2062  CB  TRP B 126     -13.567  -6.212   5.412  1.00  0.00           C  
ATOM   2063  CG  TRP B 126     -14.856  -5.663   4.880  1.00  0.00           C  
ATOM   2064  CD1 TRP B 126     -16.102  -6.209   5.014  1.00  0.00           C  
ATOM   2065  CD2 TRP B 126     -15.025  -4.460   4.124  1.00  0.00           C  
ATOM   2066  NE1 TRP B 126     -17.036  -5.417   4.388  1.00  0.00           N  
ATOM   2067  CE2 TRP B 126     -16.402  -4.338   3.834  1.00  0.00           C  
ATOM   2068  CE3 TRP B 126     -14.145  -3.471   3.664  1.00  0.00           C  
ATOM   2069  CZ2 TRP B 126     -16.919  -3.266   3.103  1.00  0.00           C  
ATOM   2070  CZ3 TRP B 126     -14.661  -2.405   2.937  1.00  0.00           C  
ATOM   2071  CH2 TRP B 126     -16.036  -2.313   2.665  1.00  0.00           C  
ATOM   2072  H   TRP B 126     -12.090  -3.884   5.791  1.00  0.00           H  
ATOM   2073  HA  TRP B 126     -13.888  -5.611   7.444  1.00  0.00           H  
ATOM   2074 1HB  TRP B 126     -12.806  -6.096   4.640  1.00  0.00           H  
ATOM   2075 2HB  TRP B 126     -13.699  -7.280   5.583  1.00  0.00           H  
ATOM   2076  HD1 TRP B 126     -16.322  -7.136   5.540  1.00  0.00           H  
ATOM   2077  HE1 TRP B 126     -18.028  -5.601   4.343  1.00  0.00           H  
ATOM   2078  HE3 TRP B 126     -13.078  -3.536   3.875  1.00  0.00           H  
ATOM   2079  HZ2 TRP B 126     -17.983  -3.175   2.882  1.00  0.00           H  
ATOM   2080  HZ3 TRP B 126     -13.970  -1.640   2.581  1.00  0.00           H  
ATOM   2081  HH2 TRP B 126     -16.407  -1.463   2.091  1.00  0.00           H  
ATOM   2082  N   VAL B 127     -12.065  -7.102   8.303  1.00  0.00           N  
ATOM   2083  CA  VAL B 127     -10.964  -7.885   8.854  1.00  0.00           C  
ATOM   2084  C   VAL B 127     -11.286  -9.374   8.750  1.00  0.00           C  
ATOM   2085  O   VAL B 127     -12.273  -9.844   9.321  1.00  0.00           O  
ATOM   2086  CB  VAL B 127     -10.677  -7.504  10.324  1.00  0.00           C  
ATOM   2087  CG1 VAL B 127      -9.483  -8.291  10.862  1.00  0.00           C  
ATOM   2088  CG2 VAL B 127     -10.429  -6.002  10.446  1.00  0.00           C  
ATOM   2089  H   VAL B 127     -12.982  -7.184   8.717  1.00  0.00           H  
ATOM   2090  HA  VAL B 127     -10.067  -7.680   8.269  1.00  0.00           H  
ATOM   2091  HB  VAL B 127     -11.537  -7.777  10.935  1.00  0.00           H  
ATOM   2092 1HG1 VAL B 127      -9.298  -8.008  11.899  1.00  0.00           H  
ATOM   2093 2HG1 VAL B 127      -9.698  -9.358  10.811  1.00  0.00           H  
ATOM   2094 3HG1 VAL B 127      -8.600  -8.068  10.263  1.00  0.00           H  
ATOM   2095 1HG2 VAL B 127     -10.229  -5.750  11.487  1.00  0.00           H  
ATOM   2096 2HG2 VAL B 127      -9.571  -5.724   9.834  1.00  0.00           H  
ATOM   2097 3HG2 VAL B 127     -11.310  -5.459  10.104  1.00  0.00           H  
ATOM   2098  N   TYR B 128     -10.461 -10.057   7.995  1.00  0.00           N  
ATOM   2099  CA  TYR B 128     -10.633 -11.495   7.823  1.00  0.00           C  
ATOM   2100  C   TYR B 128      -9.663 -12.270   8.708  1.00  0.00           C  
ATOM   2101  O   TYR B 128      -8.473 -11.954   8.760  1.00  0.00           O  
ATOM   2102  CB  TYR B 128     -10.430 -11.890   6.357  1.00  0.00           C  
ATOM   2103  CG  TYR B 128     -11.631 -11.617   5.484  1.00  0.00           C  
ATOM   2104  CD1 TYR B 128     -12.506 -12.641   5.128  1.00  0.00           C  
ATOM   2105  CD2 TYR B 128     -11.893 -10.335   5.012  1.00  0.00           C  
ATOM   2106  CE1 TYR B 128     -13.612 -12.395   4.322  1.00  0.00           C  
ATOM   2107  CE2 TYR B 128     -12.996 -10.077   4.205  1.00  0.00           C  
ATOM   2108  CZ  TYR B 128     -13.849 -11.112   3.867  1.00  0.00           C  
ATOM   2109  OH  TYR B 128     -14.943 -10.862   3.068  1.00  0.00           O  
ATOM   2110  H   TYR B 128      -9.697  -9.593   7.524  1.00  0.00           H  
ATOM   2111  HA  TYR B 128     -11.649 -11.759   8.117  1.00  0.00           H  
ATOM   2112 1HB  TYR B 128      -9.579 -11.344   5.947  1.00  0.00           H  
ATOM   2113 2HB  TYR B 128     -10.198 -12.953   6.295  1.00  0.00           H  
ATOM   2114  HD1 TYR B 128     -12.329 -13.657   5.482  1.00  0.00           H  
ATOM   2115  HD2 TYR B 128     -11.228  -9.512   5.273  1.00  0.00           H  
ATOM   2116  HE1 TYR B 128     -14.284 -13.210   4.055  1.00  0.00           H  
ATOM   2117  HE2 TYR B 128     -13.182  -9.065   3.843  1.00  0.00           H  
ATOM   2118  HH  TYR B 128     -14.964  -9.930   2.838  1.00  0.00           H  
ATOM   2119  N   THR B 129     -10.171 -13.221   9.458  1.00  0.00           N  
ATOM   2120  CA  THR B 129      -9.433 -14.264  10.160  1.00  0.00           C  
ATOM   2121  C   THR B 129      -9.781 -15.642   9.603  1.00  0.00           C  
ATOM   2122  O   THR B 129     -10.782 -16.243   9.999  1.00  0.00           O  
ATOM   2123  CB  THR B 129      -9.722 -14.232  11.673  1.00  0.00           C  
ATOM   2124  OG1 THR B 129      -9.614 -12.883  12.145  1.00  0.00           O  
ATOM   2125  CG2 THR B 129      -8.737 -15.107  12.440  1.00  0.00           C  
ATOM   2126  H   THR B 129     -11.178 -13.195   9.533  1.00  0.00           H  
ATOM   2127  HA  THR B 129      -8.366 -14.092  10.012  1.00  0.00           H  
ATOM   2128  HB  THR B 129     -10.733 -14.595  11.858  1.00  0.00           H  
ATOM   2129  HG1 THR B 129      -9.386 -12.306  11.412  1.00  0.00           H  
ATOM   2130 1HG2 THR B 129      -8.966 -15.065  13.505  1.00  0.00           H  
ATOM   2131 2HG2 THR B 129      -8.817 -16.137  12.092  1.00  0.00           H  
ATOM   2132 3HG2 THR B 129      -7.723 -14.746  12.273  1.00  0.00           H  
ATOM   2133  N   GLY B 130      -8.927 -16.113   8.706  1.00  0.00           N  
ATOM   2134  CA  GLY B 130      -9.339 -17.265   7.922  1.00  0.00           C  
ATOM   2135  C   GLY B 130     -10.517 -16.976   7.010  1.00  0.00           C  
ATOM   2136  O   GLY B 130     -10.474 -16.039   6.210  1.00  0.00           O  
ATOM   2137  H   GLY B 130      -8.014 -15.710   8.547  1.00  0.00           H  
ATOM   2138 1HA  GLY B 130      -8.502 -17.609   7.313  1.00  0.00           H  
ATOM   2139 2HA  GLY B 130      -9.607 -18.082   8.590  1.00  0.00           H  
ATOM   2140  N   ALA B 131     -11.706 -17.675   7.175  1.00  0.00           N  
ATOM   2141  CA  ALA B 131     -12.886 -17.488   6.336  1.00  0.00           C  
ATOM   2142  C   ALA B 131     -13.874 -16.524   6.986  1.00  0.00           C  
ATOM   2143  O   ALA B 131     -14.815 -16.059   6.338  1.00  0.00           O  
ATOM   2144  CB  ALA B 131     -13.561 -18.830   6.060  1.00  0.00           C  
ATOM   2145  H   ALA B 131     -11.738 -18.350   7.926  1.00  0.00           H  
ATOM   2146  HA  ALA B 131     -12.563 -17.054   5.389  1.00  0.00           H  
ATOM   2147 1HB  ALA B 131     -14.439 -18.674   5.433  1.00  0.00           H  
ATOM   2148 2HB  ALA B 131     -12.862 -19.490   5.547  1.00  0.00           H  
ATOM   2149 3HB  ALA B 131     -13.864 -19.285   7.002  1.00  0.00           H  
ATOM   2150  N   SER B 132     -13.627 -16.240   8.331  1.00  0.00           N  
ATOM   2151  CA  SER B 132     -14.511 -15.366   9.096  1.00  0.00           C  
ATOM   2152  C   SER B 132     -14.189 -13.897   8.844  1.00  0.00           C  
ATOM   2153  O   SER B 132     -13.019 -13.520   8.744  1.00  0.00           O  
ATOM   2154  CB  SER B 132     -14.404 -15.670  10.591  1.00  0.00           C  
ATOM   2155  OG  SER B 132     -14.861 -16.982  10.871  1.00  0.00           O  
ATOM   2156  H   SER B 132     -12.822 -16.646   8.786  1.00  0.00           H  
ATOM   2157  HA  SER B 132     -15.538 -15.547   8.776  1.00  0.00           H  
ATOM   2158 1HB  SER B 132     -13.367 -15.565  10.910  1.00  0.00           H  
ATOM   2159 2HB  SER B 132     -14.994 -14.947  11.152  1.00  0.00           H  
ATOM   2160  HG  SER B 132     -15.128 -17.355  10.027  1.00  0.00           H  
ATOM   2161  N   VAL B 133     -15.339 -13.080   8.767  1.00  0.00           N  
ATOM   2162  CA  VAL B 133     -15.121 -11.667   8.476  1.00  0.00           C  
ATOM   2163  C   VAL B 133     -15.771 -10.809   9.559  1.00  0.00           C  
ATOM   2164  O   VAL B 133     -16.885 -11.097  10.002  1.00  0.00           O  
ATOM   2165  CB  VAL B 133     -15.677 -11.282   7.086  1.00  0.00           C  
ATOM   2166  CG1 VAL B 133     -17.183 -11.529   7.019  1.00  0.00           C  
ATOM   2167  CG2 VAL B 133     -15.356  -9.823   6.770  1.00  0.00           C  
ATOM   2168  H   VAL B 133     -16.282 -13.415   8.900  1.00  0.00           H  
ATOM   2169  HA  VAL B 133     -14.047 -11.475   8.477  1.00  0.00           H  
ATOM   2170  HB  VAL B 133     -15.220 -11.923   6.332  1.00  0.00           H  
ATOM   2171 1HG1 VAL B 133     -17.554 -11.252   6.032  1.00  0.00           H  
ATOM   2172 2HG1 VAL B 133     -17.387 -12.584   7.199  1.00  0.00           H  
ATOM   2173 3HG1 VAL B 133     -17.684 -10.927   7.776  1.00  0.00           H  
ATOM   2174 1HG2 VAL B 133     -15.753  -9.568   5.788  1.00  0.00           H  
ATOM   2175 2HG2 VAL B 133     -15.809  -9.179   7.524  1.00  0.00           H  
ATOM   2176 3HG2 VAL B 133     -14.275  -9.679   6.772  1.00  0.00           H  
ATOM   2177  N   LEU B 134     -14.994  -9.884  10.148  1.00  0.00           N  
ATOM   2178  CA  LEU B 134     -15.483  -8.776  10.961  1.00  0.00           C  
ATOM   2179  C   LEU B 134     -15.634  -7.511  10.122  1.00  0.00           C  
ATOM   2180  O   LEU B 134     -14.660  -7.025   9.544  1.00  0.00           O  
ATOM   2181  CB  LEU B 134     -14.536  -8.513  12.135  1.00  0.00           C  
ATOM   2182  CG  LEU B 134     -14.928  -7.377  13.081  1.00  0.00           C  
ATOM   2183  CD1 LEU B 134     -16.211  -7.727  13.827  1.00  0.00           C  
ATOM   2184  CD2 LEU B 134     -13.797  -7.082  14.061  1.00  0.00           C  
ATOM   2185  H   LEU B 134     -14.000  -9.986  10.002  1.00  0.00           H  
ATOM   2186  HA  LEU B 134     -16.462  -9.044  11.357  1.00  0.00           H  
ATOM   2187 1HB  LEU B 134     -14.461  -9.421  12.731  1.00  0.00           H  
ATOM   2188 2HB  LEU B 134     -13.548  -8.280  11.739  1.00  0.00           H  
ATOM   2189  HG  LEU B 134     -15.138  -6.477  12.502  1.00  0.00           H  
ATOM   2190 1HD1 LEU B 134     -16.477  -6.909  14.496  1.00  0.00           H  
ATOM   2191 2HD1 LEU B 134     -17.017  -7.885  13.110  1.00  0.00           H  
ATOM   2192 3HD1 LEU B 134     -16.057  -8.635  14.408  1.00  0.00           H  
ATOM   2193 1HD2 LEU B 134     -14.094  -6.270  14.726  1.00  0.00           H  
ATOM   2194 2HD2 LEU B 134     -13.584  -7.974  14.650  1.00  0.00           H  
ATOM   2195 3HD2 LEU B 134     -12.904  -6.790  13.509  1.00  0.00           H  
ATOM   2196  N   GLY B 135     -16.783  -6.926   9.837  1.00  0.00           N  
ATOM   2197  CA  GLY B 135     -17.010  -5.755   9.006  1.00  0.00           C  
ATOM   2198  C   GLY B 135     -18.200  -5.904   8.077  1.00  0.00           C  
ATOM   2199  O   GLY B 135     -18.877  -6.934   8.087  1.00  0.00           O  
ATOM   2200  H   GLY B 135     -17.573  -7.382  10.271  1.00  0.00           H  
ATOM   2201 1HA  GLY B 135     -17.170  -4.884   9.641  1.00  0.00           H  
ATOM   2202 2HA  GLY B 135     -16.122  -5.557   8.407  1.00  0.00           H  
ATOM   2203  N   PRO B 136     -18.669  -4.908   7.403  1.00  0.00           N  
ATOM   2204  CA  PRO B 136     -17.934  -3.646   7.283  1.00  0.00           C  
ATOM   2205  C   PRO B 136     -18.011  -2.796   8.549  1.00  0.00           C  
ATOM   2206  O   PRO B 136     -19.064  -2.725   9.186  1.00  0.00           O  
ATOM   2207  CB  PRO B 136     -18.626  -2.945   6.112  1.00  0.00           C  
ATOM   2208  CG  PRO B 136     -20.020  -3.486   6.112  1.00  0.00           C  
ATOM   2209  CD  PRO B 136     -19.987  -4.886   6.654  1.00  0.00           C  
ATOM   2210  HA  PRO B 136     -16.882  -3.861   7.044  1.00  0.00           H  
ATOM   2211 1HB  PRO B 136     -18.597  -1.855   6.256  1.00  0.00           H  
ATOM   2212 2HB  PRO B 136     -18.091  -3.160   5.175  1.00  0.00           H  
ATOM   2213 1HG  PRO B 136     -20.675  -2.849   6.725  1.00  0.00           H  
ATOM   2214 2HG  PRO B 136     -20.431  -3.476   5.092  1.00  0.00           H  
ATOM   2215 1HD  PRO B 136     -20.846  -5.041   7.323  1.00  0.00           H  
ATOM   2216 2HD  PRO B 136     -20.010  -5.603   5.820  1.00  0.00           H  
ATOM   2217  N   ARG B 137     -16.885  -2.209   9.028  1.00  0.00           N  
ATOM   2218  CA  ARG B 137     -16.827  -1.199  10.080  1.00  0.00           C  
ATOM   2219  C   ARG B 137     -16.335   0.136   9.531  1.00  0.00           C  
ATOM   2220  O   ARG B 137     -15.568   0.172   8.567  1.00  0.00           O  
ATOM   2221  CB  ARG B 137     -15.920  -1.663  11.221  1.00  0.00           C  
ATOM   2222  CG  ARG B 137     -16.403  -2.925  11.919  1.00  0.00           C  
ATOM   2223  CD  ARG B 137     -15.577  -3.234  13.160  1.00  0.00           C  
ATOM   2224  NE  ARG B 137     -14.177  -3.482  12.828  1.00  0.00           N  
ATOM   2225  CZ  ARG B 137     -13.246  -3.856  13.701  1.00  0.00           C  
ATOM   2226  NH1 ARG B 137     -13.549  -4.034  14.981  1.00  0.00           N  
ATOM   2227  NH2 ARG B 137     -12.002  -4.054  13.291  1.00  0.00           N  
ATOM   2228  H   ARG B 137     -16.026  -2.521   8.597  1.00  0.00           H  
ATOM   2229  HA  ARG B 137     -17.833  -1.051  10.474  1.00  0.00           H  
ATOM   2230 1HB  ARG B 137     -14.919  -1.851  10.836  1.00  0.00           H  
ATOM   2231 2HB  ARG B 137     -15.840  -0.872  11.967  1.00  0.00           H  
ATOM   2232 1HG  ARG B 137     -17.442  -2.798  12.222  1.00  0.00           H  
ATOM   2233 2HG  ARG B 137     -16.325  -3.772  11.236  1.00  0.00           H  
ATOM   2234 1HD  ARG B 137     -15.622  -2.389  13.847  1.00  0.00           H  
ATOM   2235 2HD  ARG B 137     -15.975  -4.121  13.650  1.00  0.00           H  
ATOM   2236  HE  ARG B 137     -13.894  -3.361  11.865  1.00  0.00           H  
ATOM   2237 1HH1 ARG B 137     -14.495  -3.885  15.301  1.00  0.00           H  
ATOM   2238 2HH1 ARG B 137     -12.834  -4.318  15.634  1.00  0.00           H  
ATOM   2239 1HH2 ARG B 137     -11.763  -3.921  12.318  1.00  0.00           H  
ATOM   2240 2HH2 ARG B 137     -11.293  -4.338  13.950  1.00  0.00           H  
ATOM   2241  N   ARG B 138     -16.797   1.199  10.148  1.00  0.00           N  
ATOM   2242  CA  ARG B 138     -16.294   2.517   9.776  1.00  0.00           C  
ATOM   2243  C   ARG B 138     -14.862   2.713  10.261  1.00  0.00           C  
ATOM   2244  O   ARG B 138     -14.462   2.145  11.280  1.00  0.00           O  
ATOM   2245  CB  ARG B 138     -17.195   3.616  10.343  1.00  0.00           C  
ATOM   2246  CG  ARG B 138     -18.582   3.658   9.722  1.00  0.00           C  
ATOM   2247  CD  ARG B 138     -19.403   4.825  10.253  1.00  0.00           C  
ATOM   2248  NE  ARG B 138     -20.701   4.917   9.590  1.00  0.00           N  
ATOM   2249  CZ  ARG B 138     -21.609   5.858   9.830  1.00  0.00           C  
ATOM   2250  NH1 ARG B 138     -21.378   6.811  10.725  1.00  0.00           N  
ATOM   2251  NH2 ARG B 138     -22.758   5.847   9.170  1.00  0.00           N  
ATOM   2252  H   ARG B 138     -17.494   1.126  10.876  1.00  0.00           H  
ATOM   2253  HA  ARG B 138     -16.295   2.593   8.688  1.00  0.00           H  
ATOM   2254 1HB  ARG B 138     -17.309   3.475  11.417  1.00  0.00           H  
ATOM   2255 2HB  ARG B 138     -16.725   4.587  10.189  1.00  0.00           H  
ATOM   2256 1HG  ARG B 138     -18.493   3.766   8.641  1.00  0.00           H  
ATOM   2257 2HG  ARG B 138     -19.112   2.733   9.953  1.00  0.00           H  
ATOM   2258 1HD  ARG B 138     -19.572   4.694  11.321  1.00  0.00           H  
ATOM   2259 2HD  ARG B 138     -18.864   5.756  10.082  1.00  0.00           H  
ATOM   2260  HE  ARG B 138     -20.926   4.215   8.898  1.00  0.00           H  
ATOM   2261 1HH1 ARG B 138     -20.504   6.826  11.232  1.00  0.00           H  
ATOM   2262 2HH1 ARG B 138     -22.075   7.520  10.899  1.00  0.00           H  
ATOM   2263 1HH2 ARG B 138     -22.942   5.125   8.487  1.00  0.00           H  
ATOM   2264 2HH2 ARG B 138     -23.450   6.559   9.349  1.00  0.00           H  
ATOM   2265  N   LEU B 139     -14.072   3.617   9.540  1.00  0.00           N  
ATOM   2266  CA  LEU B 139     -12.669   3.837   9.875  1.00  0.00           C  
ATOM   2267  C   LEU B 139     -12.532   4.467  11.257  1.00  0.00           C  
ATOM   2268  O   LEU B 139     -11.499   4.316  11.913  1.00  0.00           O  
ATOM   2269  CB  LEU B 139     -12.001   4.729   8.826  1.00  0.00           C  
ATOM   2270  CG  LEU B 139     -11.816   4.119   7.435  1.00  0.00           C  
ATOM   2271  CD1 LEU B 139     -11.065   5.088   6.528  1.00  0.00           C  
ATOM   2272  CD2 LEU B 139     -11.081   2.787   7.529  1.00  0.00           C  
ATOM   2273  H   LEU B 139     -14.480   4.129   8.771  1.00  0.00           H  
ATOM   2274  HA  LEU B 139     -12.161   2.873   9.887  1.00  0.00           H  
ATOM   2275 1HB  LEU B 139     -12.597   5.633   8.708  1.00  0.00           H  
ATOM   2276 2HB  LEU B 139     -11.014   5.014   9.190  1.00  0.00           H  
ATOM   2277  HG  LEU B 139     -12.792   3.953   6.978  1.00  0.00           H  
ATOM   2278 1HD1 LEU B 139     -10.941   4.641   5.542  1.00  0.00           H  
ATOM   2279 2HD1 LEU B 139     -11.632   6.015   6.437  1.00  0.00           H  
ATOM   2280 3HD1 LEU B 139     -10.086   5.301   6.955  1.00  0.00           H  
ATOM   2281 1HD2 LEU B 139     -10.959   2.367   6.530  1.00  0.00           H  
ATOM   2282 2HD2 LEU B 139     -10.100   2.943   7.979  1.00  0.00           H  
ATOM   2283 3HD2 LEU B 139     -11.657   2.096   8.145  1.00  0.00           H  
ATOM   2284  N   ASP B 140     -13.590   5.106  11.734  1.00  0.00           N  
ATOM   2285  CA  ASP B 140     -13.523   5.742  13.046  1.00  0.00           C  
ATOM   2286  C   ASP B 140     -13.419   4.700  14.157  1.00  0.00           C  
ATOM   2287  O   ASP B 140     -12.923   4.995  15.247  1.00  0.00           O  
ATOM   2288  CB  ASP B 140     -14.746   6.633  13.274  1.00  0.00           C  
ATOM   2289  CG  ASP B 140     -16.059   5.876  13.168  1.00  0.00           C  
ATOM   2290  OD1 ASP B 140     -16.076   4.760  12.607  1.00  0.00           O  
ATOM   2291  OD2 ASP B 140     -17.086   6.403  13.648  1.00  0.00           O  
ATOM   2292  H   ASP B 140     -14.448   5.162  11.203  1.00  0.00           H  
ATOM   2293  HA  ASP B 140     -12.628   6.363  13.084  1.00  0.00           H  
ATOM   2294 1HB  ASP B 140     -14.685   7.088  14.263  1.00  0.00           H  
ATOM   2295 2HB  ASP B 140     -14.750   7.441  12.541  1.00  0.00           H  
ATOM   2296  N   LYS B 141     -13.924   3.534  13.862  1.00  0.00           N  
ATOM   2297  CA  LYS B 141     -13.819   2.449  14.833  1.00  0.00           C  
ATOM   2298  C   LYS B 141     -12.362   2.059  15.066  1.00  0.00           C  
ATOM   2299  O   LYS B 141     -12.039   1.411  16.064  1.00  0.00           O  
ATOM   2300  CB  LYS B 141     -14.619   1.232  14.367  1.00  0.00           C  
ATOM   2301  CG  LYS B 141     -16.124   1.453  14.340  1.00  0.00           C  
ATOM   2302  CD  LYS B 141     -16.676   1.707  15.737  1.00  0.00           C  
ATOM   2303  CE  LYS B 141     -18.191   1.863  15.721  1.00  0.00           C  
ATOM   2304  NZ  LYS B 141     -18.726   2.220  17.069  1.00  0.00           N  
ATOM   2305  H   LYS B 141     -14.385   3.362  12.980  1.00  0.00           H  
ATOM   2306  HA  LYS B 141     -14.231   2.793  15.782  1.00  0.00           H  
ATOM   2307 1HB  LYS B 141     -14.301   0.950  13.363  1.00  0.00           H  
ATOM   2308 2HB  LYS B 141     -14.413   0.387  15.025  1.00  0.00           H  
ATOM   2309 1HG  LYS B 141     -16.355   2.311  13.708  1.00  0.00           H  
ATOM   2310 2HG  LYS B 141     -16.613   0.574  13.921  1.00  0.00           H  
ATOM   2311 1HD  LYS B 141     -16.414   0.873  16.389  1.00  0.00           H  
ATOM   2312 2HD  LYS B 141     -16.233   2.616  16.143  1.00  0.00           H  
ATOM   2313 1HE  LYS B 141     -18.469   2.643  15.014  1.00  0.00           H  
ATOM   2314 2HE  LYS B 141     -18.649   0.929  15.396  1.00  0.00           H  
ATOM   2315 1HZ  LYS B 141     -19.731   2.314  17.019  1.00  0.00           H  
ATOM   2316 2HZ  LYS B 141     -18.489   1.493  17.729  1.00  0.00           H  
ATOM   2317 3HZ  LYS B 141     -18.321   3.094  17.372  1.00  0.00           H  
ATOM   2318  N   LEU B 142     -11.461   2.454  14.158  1.00  0.00           N  
ATOM   2319  CA  LEU B 142     -10.031   2.196  14.281  1.00  0.00           C  
ATOM   2320  C   LEU B 142      -9.304   3.416  14.837  1.00  0.00           C  
ATOM   2321  O   LEU B 142      -8.079   3.404  14.978  1.00  0.00           O  
ATOM   2322  CB  LEU B 142      -9.437   1.809  12.924  1.00  0.00           C  
ATOM   2323  CG  LEU B 142      -9.999   0.544  12.274  1.00  0.00           C  
ATOM   2324  CD1 LEU B 142      -9.323   0.293  10.930  1.00  0.00           C  
ATOM   2325  CD2 LEU B 142      -9.823  -0.656  13.199  1.00  0.00           C  
ATOM   2326  H   LEU B 142     -11.803   2.956  13.351  1.00  0.00           H  
ATOM   2327  HA  LEU B 142      -9.888   1.367  14.973  1.00  0.00           H  
ATOM   2328 1HB  LEU B 142      -9.597   2.631  12.228  1.00  0.00           H  
ATOM   2329 2HB  LEU B 142      -8.363   1.664  13.043  1.00  0.00           H  
ATOM   2330  HG  LEU B 142     -11.061   0.681  12.070  1.00  0.00           H  
ATOM   2331 1HD1 LEU B 142      -9.734  -0.611  10.479  1.00  0.00           H  
ATOM   2332 2HD1 LEU B 142      -9.502   1.141  10.269  1.00  0.00           H  
ATOM   2333 3HD1 LEU B 142      -8.251   0.169  11.080  1.00  0.00           H  
ATOM   2334 1HD2 LEU B 142     -10.229  -1.547  12.720  1.00  0.00           H  
ATOM   2335 2HD2 LEU B 142      -8.763  -0.805  13.403  1.00  0.00           H  
ATOM   2336 3HD2 LEU B 142     -10.351  -0.474  14.135  1.00  0.00           H  
ATOM   2337  N   GLY B 143     -10.043   4.494  15.159  1.00  0.00           N  
ATOM   2338  CA  GLY B 143      -9.443   5.687  15.736  1.00  0.00           C  
ATOM   2339  C   GLY B 143      -9.065   6.727  14.698  1.00  0.00           C  
ATOM   2340  O   GLY B 143      -8.318   7.662  14.992  1.00  0.00           O  
ATOM   2341  H   GLY B 143     -11.040   4.474  14.996  1.00  0.00           H  
ATOM   2342 1HA  GLY B 143     -10.138   6.138  16.445  1.00  0.00           H  
ATOM   2343 2HA  GLY B 143      -8.549   5.411  16.294  1.00  0.00           H  
ATOM   2344  N   LEU B 144      -9.491   6.503  13.379  1.00  0.00           N  
ATOM   2345  CA  LEU B 144      -9.262   7.494  12.334  1.00  0.00           C  
ATOM   2346  C   LEU B 144     -10.341   8.571  12.359  1.00  0.00           C  
ATOM   2347  O   LEU B 144     -11.493   8.293  12.701  1.00  0.00           O  
ATOM   2348  CB  LEU B 144      -9.226   6.824  10.958  1.00  0.00           C  
ATOM   2349  CG  LEU B 144      -8.002   5.956  10.658  1.00  0.00           C  
ATOM   2350  CD1 LEU B 144      -8.242   5.114   9.410  1.00  0.00           C  
ATOM   2351  CD2 LEU B 144      -6.759   6.824  10.492  1.00  0.00           C  
ATOM   2352  H   LEU B 144      -9.965   5.642  13.145  1.00  0.00           H  
ATOM   2353  HA  LEU B 144      -8.299   7.970  12.514  1.00  0.00           H  
ATOM   2354 1HB  LEU B 144     -10.106   6.191  10.857  1.00  0.00           H  
ATOM   2355 2HB  LEU B 144      -9.271   7.599  10.193  1.00  0.00           H  
ATOM   2356  HG  LEU B 144      -7.840   5.259  11.481  1.00  0.00           H  
ATOM   2357 1HD1 LEU B 144      -7.363   4.502   9.209  1.00  0.00           H  
ATOM   2358 2HD1 LEU B 144      -9.105   4.467   9.568  1.00  0.00           H  
ATOM   2359 3HD1 LEU B 144      -8.429   5.769   8.560  1.00  0.00           H  
ATOM   2360 1HD2 LEU B 144      -5.898   6.190  10.280  1.00  0.00           H  
ATOM   2361 2HD2 LEU B 144      -6.909   7.520   9.667  1.00  0.00           H  
ATOM   2362 3HD2 LEU B 144      -6.580   7.383  11.411  1.00  0.00           H  
ATOM   2363  N   GLY B 145      -9.948   9.817  12.140  1.00  0.00           N  
ATOM   2364  CA  GLY B 145     -10.876  10.937  12.143  1.00  0.00           C  
ATOM   2365  C   GLY B 145     -11.939  10.834  11.066  1.00  0.00           C  
ATOM   2366  O   GLY B 145     -11.774  10.097  10.092  1.00  0.00           O  
ATOM   2367  H   GLY B 145      -8.968   9.990  11.965  1.00  0.00           H  
ATOM   2368 1HA  GLY B 145     -11.368  11.000  13.114  1.00  0.00           H  
ATOM   2369 2HA  GLY B 145     -10.325  11.866  12.002  1.00  0.00           H  
ATOM   2370  N   ALA B 146     -13.036  11.464  11.172  1.00  0.00           N  
ATOM   2371  CA  ALA B 146     -14.159  11.465  10.238  1.00  0.00           C  
ATOM   2372  C   ALA B 146     -13.750  12.049   8.889  1.00  0.00           C  
ATOM   2373  O   ALA B 146     -14.386  11.775   7.868  1.00  0.00           O  
ATOM   2374  CB  ALA B 146     -15.334  12.247  10.819  1.00  0.00           C  
ATOM   2375  H   ALA B 146     -13.097  12.016  12.015  1.00  0.00           H  
ATOM   2376  HA  ALA B 146     -14.468  10.432  10.078  1.00  0.00           H  
ATOM   2377 1HB  ALA B 146     -16.163  12.238  10.111  1.00  0.00           H  
ATOM   2378 2HB  ALA B 146     -15.651  11.786  11.754  1.00  0.00           H  
ATOM   2379 3HB  ALA B 146     -15.029  13.275  11.007  1.00  0.00           H  
ATOM   2380  N   ASP B 147     -12.682  12.782   8.885  1.00  0.00           N  
ATOM   2381  CA  ASP B 147     -12.220  13.462   7.679  1.00  0.00           C  
ATOM   2382  C   ASP B 147     -11.411  12.518   6.791  1.00  0.00           C  
ATOM   2383  O   ASP B 147     -11.071  12.863   5.658  1.00  0.00           O  
ATOM   2384  CB  ASP B 147     -11.381  14.689   8.042  1.00  0.00           C  
ATOM   2385  CG  ASP B 147     -10.175  14.350   8.900  1.00  0.00           C  
ATOM   2386  OD1 ASP B 147     -10.329  13.637   9.915  1.00  0.00           O  
ATOM   2387  OD2 ASP B 147      -9.061  14.803   8.560  1.00  0.00           O  
ATOM   2388  H   ASP B 147     -12.155  12.885   9.740  1.00  0.00           H  
ATOM   2389  HA  ASP B 147     -13.091  13.792   7.112  1.00  0.00           H  
ATOM   2390 1HB  ASP B 147     -11.034  15.175   7.130  1.00  0.00           H  
ATOM   2391 2HB  ASP B 147     -12.000  15.407   8.580  1.00  0.00           H  
ATOM   2392  N   VAL B 148     -11.062  11.384   7.305  1.00  0.00           N  
ATOM   2393  CA  VAL B 148     -10.313  10.408   6.521  1.00  0.00           C  
ATOM   2394  C   VAL B 148     -11.254   9.684   5.562  1.00  0.00           C  
ATOM   2395  O   VAL B 148     -12.158   8.964   5.993  1.00  0.00           O  
ATOM   2396  CB  VAL B 148      -9.588   9.388   7.428  1.00  0.00           C  
ATOM   2397  CG1 VAL B 148      -8.857   8.343   6.587  1.00  0.00           C  
ATOM   2398  CG2 VAL B 148      -8.614  10.103   8.363  1.00  0.00           C  
ATOM   2399  H   VAL B 148     -11.307  11.164   8.260  1.00  0.00           H  
ATOM   2400  HA  VAL B 148      -9.560  10.938   5.937  1.00  0.00           H  
ATOM   2401  HB  VAL B 148     -10.329   8.853   8.022  1.00  0.00           H  
ATOM   2402 1HG1 VAL B 148      -8.353   7.634   7.245  1.00  0.00           H  
ATOM   2403 2HG1 VAL B 148      -9.575   7.811   5.963  1.00  0.00           H  
ATOM   2404 3HG1 VAL B 148      -8.120   8.836   5.954  1.00  0.00           H  
ATOM   2405 1HG2 VAL B 148      -8.113   9.371   8.995  1.00  0.00           H  
ATOM   2406 2HG2 VAL B 148      -7.872  10.642   7.773  1.00  0.00           H  
ATOM   2407 3HG2 VAL B 148      -9.162  10.808   8.989  1.00  0.00           H  
ATOM   2408  N   ALA B 149     -10.980   9.865   4.276  1.00  0.00           N  
ATOM   2409  CA  ALA B 149     -11.881   9.355   3.247  1.00  0.00           C  
ATOM   2410  C   ALA B 149     -11.566   7.900   2.914  1.00  0.00           C  
ATOM   2411  O   ALA B 149     -12.474   7.103   2.663  1.00  0.00           O  
ATOM   2412  CB  ALA B 149     -11.794  10.216   1.989  1.00  0.00           C  
ATOM   2413  H   ALA B 149     -10.144  10.358   3.997  1.00  0.00           H  
ATOM   2414  HA  ALA B 149     -12.899   9.400   3.635  1.00  0.00           H  
ATOM   2415 1HB  ALA B 149     -12.472   9.823   1.231  1.00  0.00           H  
ATOM   2416 2HB  ALA B 149     -12.075  11.241   2.230  1.00  0.00           H  
ATOM   2417 3HB  ALA B 149     -10.774  10.200   1.607  1.00  0.00           H  
ATOM   2418  N   GLN B 150     -10.281   7.600   3.020  1.00  0.00           N  
ATOM   2419  CA  GLN B 150      -9.849   6.252   2.666  1.00  0.00           C  
ATOM   2420  C   GLN B 150      -8.456   5.960   3.215  1.00  0.00           C  
ATOM   2421  O   GLN B 150      -7.690   6.882   3.503  1.00  0.00           O  
ATOM   2422  CB  GLN B 150      -9.866   6.064   1.148  1.00  0.00           C  
ATOM   2423  CG  GLN B 150      -8.864   6.941   0.408  1.00  0.00           C  
ATOM   2424  CD  GLN B 150      -8.972   6.811  -1.099  1.00  0.00           C  
ATOM   2425  OE1 GLN B 150      -9.532   5.837  -1.614  1.00  0.00           O  
ATOM   2426  NE2 GLN B 150      -8.435   7.790  -1.819  1.00  0.00           N  
ATOM   2427  H   GLN B 150      -9.594   8.270   3.336  1.00  0.00           H  
ATOM   2428  HA  GLN B 150     -10.541   5.539   3.113  1.00  0.00           H  
ATOM   2429 1HB  GLN B 150      -9.649   5.023   0.908  1.00  0.00           H  
ATOM   2430 2HB  GLN B 150     -10.861   6.288   0.765  1.00  0.00           H  
ATOM   2431 1HG  GLN B 150      -9.044   7.983   0.672  1.00  0.00           H  
ATOM   2432 2HG  GLN B 150      -7.855   6.650   0.702  1.00  0.00           H  
ATOM   2433 1HE2 GLN B 150      -8.476   7.757  -2.819  1.00  0.00           H  
ATOM   2434 2HE2 GLN B 150      -7.989   8.560  -1.363  1.00  0.00           H  
ATOM   2435  N   VAL B 151      -8.137   4.693   3.303  1.00  0.00           N  
ATOM   2436  CA  VAL B 151      -6.804   4.204   3.640  1.00  0.00           C  
ATOM   2437  C   VAL B 151      -6.105   3.699   2.379  1.00  0.00           C  
ATOM   2438  O   VAL B 151      -6.579   2.763   1.732  1.00  0.00           O  
ATOM   2439  CB  VAL B 151      -6.861   3.084   4.702  1.00  0.00           C  
ATOM   2440  CG1 VAL B 151      -5.467   2.518   4.967  1.00  0.00           C  
ATOM   2441  CG2 VAL B 151      -7.483   3.608   5.996  1.00  0.00           C  
ATOM   2442  H   VAL B 151      -8.874   4.027   3.123  1.00  0.00           H  
ATOM   2443  HA  VAL B 151      -6.225   5.032   4.051  1.00  0.00           H  
ATOM   2444  HB  VAL B 151      -7.467   2.263   4.319  1.00  0.00           H  
ATOM   2445 1HG1 VAL B 151      -5.531   1.730   5.718  1.00  0.00           H  
ATOM   2446 2HG1 VAL B 151      -5.060   2.106   4.044  1.00  0.00           H  
ATOM   2447 3HG1 VAL B 151      -4.815   3.312   5.330  1.00  0.00           H  
ATOM   2448 1HG2 VAL B 151      -7.517   2.807   6.734  1.00  0.00           H  
ATOM   2449 2HG2 VAL B 151      -6.882   4.432   6.381  1.00  0.00           H  
ATOM   2450 3HG2 VAL B 151      -8.495   3.960   5.797  1.00  0.00           H  
ATOM   2451  N   THR B 152      -5.048   4.327   1.997  1.00  0.00           N  
ATOM   2452  CA  THR B 152      -4.422   4.067   0.706  1.00  0.00           C  
ATOM   2453  C   THR B 152      -3.218   3.142   0.865  1.00  0.00           C  
ATOM   2454  O   THR B 152      -2.677   2.642  -0.124  1.00  0.00           O  
ATOM   2455  CB  THR B 152      -3.980   5.376   0.025  1.00  0.00           C  
ATOM   2456  OG1 THR B 152      -3.170   6.131   0.935  1.00  0.00           O  
ATOM   2457  CG2 THR B 152      -5.185   6.217  -0.383  1.00  0.00           C  
ATOM   2458  H   THR B 152      -4.642   5.019   2.610  1.00  0.00           H  
ATOM   2459  HA  THR B 152      -5.151   3.576   0.061  1.00  0.00           H  
ATOM   2460  HB  THR B 152      -3.395   5.144  -0.865  1.00  0.00           H  
ATOM   2461  HG1 THR B 152      -3.086   5.651   1.762  1.00  0.00           H  
ATOM   2462 1HG2 THR B 152      -4.843   7.135  -0.861  1.00  0.00           H  
ATOM   2463 2HG2 THR B 152      -5.803   5.652  -1.081  1.00  0.00           H  
ATOM   2464 3HG2 THR B 152      -5.771   6.466   0.501  1.00  0.00           H  
ATOM   2465  N   GLY B 153      -2.863   2.698   2.084  1.00  0.00           N  
ATOM   2466  CA  GLY B 153      -1.782   1.746   2.284  1.00  0.00           C  
ATOM   2467  C   GLY B 153      -1.403   1.571   3.743  1.00  0.00           C  
ATOM   2468  O   GLY B 153      -1.912   2.283   4.611  1.00  0.00           O  
ATOM   2469  H   GLY B 153      -3.370   3.042   2.887  1.00  0.00           H  
ATOM   2470 1HA  GLY B 153      -2.072   0.776   1.880  1.00  0.00           H  
ATOM   2471 2HA  GLY B 153      -0.902   2.074   1.732  1.00  0.00           H  
ATOM   2472  N   ALA B 154      -0.599   0.580   4.061  1.00  0.00           N  
ATOM   2473  CA  ALA B 154      -0.097   0.286   5.400  1.00  0.00           C  
ATOM   2474  C   ALA B 154       1.311  -0.301   5.342  1.00  0.00           C  
ATOM   2475  O   ALA B 154       1.669  -0.976   4.374  1.00  0.00           O  
ATOM   2476  CB  ALA B 154      -1.040  -0.673   6.124  1.00  0.00           C  
ATOM   2477  H   ALA B 154      -0.322  -0.012   3.291  1.00  0.00           H  
ATOM   2478  HA  ALA B 154      -0.050   1.222   5.957  1.00  0.00           H  
ATOM   2479 1HB  ALA B 154      -0.651  -0.882   7.121  1.00  0.00           H  
ATOM   2480 2HB  ALA B 154      -2.027  -0.219   6.207  1.00  0.00           H  
ATOM   2481 3HB  ALA B 154      -1.115  -1.602   5.562  1.00  0.00           H  
ATOM   2482  N   LEU B 155       2.156   0.045   6.353  1.00  0.00           N  
ATOM   2483  CA  LEU B 155       3.498  -0.495   6.540  1.00  0.00           C  
ATOM   2484  C   LEU B 155       3.714  -0.926   7.986  1.00  0.00           C  
ATOM   2485  O   LEU B 155       3.184  -0.305   8.910  1.00  0.00           O  
ATOM   2486  CB  LEU B 155       4.553   0.540   6.141  1.00  0.00           C  
ATOM   2487  CG  LEU B 155       4.493   1.049   4.699  1.00  0.00           C  
ATOM   2488  CD1 LEU B 155       5.526   2.149   4.482  1.00  0.00           C  
ATOM   2489  CD2 LEU B 155       4.711  -0.098   3.718  1.00  0.00           C  
ATOM   2490  H   LEU B 155       1.805   0.728   7.009  1.00  0.00           H  
ATOM   2491  HA  LEU B 155       3.610  -1.370   5.901  1.00  0.00           H  
ATOM   2492 1HB  LEU B 155       4.456   1.405   6.795  1.00  0.00           H  
ATOM   2493 2HB  LEU B 155       5.541   0.105   6.292  1.00  0.00           H  
ATOM   2494  HG  LEU B 155       3.516   1.495   4.511  1.00  0.00           H  
ATOM   2495 1HD1 LEU B 155       5.471   2.501   3.452  1.00  0.00           H  
ATOM   2496 2HD1 LEU B 155       5.322   2.978   5.160  1.00  0.00           H  
ATOM   2497 3HD1 LEU B 155       6.523   1.756   4.678  1.00  0.00           H  
ATOM   2498 1HD2 LEU B 155       4.664   0.282   2.697  1.00  0.00           H  
ATOM   2499 2HD2 LEU B 155       5.689  -0.546   3.894  1.00  0.00           H  
ATOM   2500 3HD2 LEU B 155       3.936  -0.851   3.861  1.00  0.00           H  
ATOM   2501  N   ARG B 156       4.451  -2.010   8.029  1.00  0.00           N  
ATOM   2502  CA  ARG B 156       4.902  -2.345   9.376  1.00  0.00           C  
ATOM   2503  C   ARG B 156       5.891  -1.307   9.896  1.00  0.00           C  
ATOM   2504  O   ARG B 156       6.751  -0.833   9.151  1.00  0.00           O  
ATOM   2505  CB  ARG B 156       5.541  -3.735   9.399  1.00  0.00           C  
ATOM   2506  CG  ARG B 156       4.583  -4.859   9.040  1.00  0.00           C  
ATOM   2507  CD  ARG B 156       5.300  -6.198   8.928  1.00  0.00           C  
ATOM   2508  NE  ARG B 156       5.969  -6.557  10.175  1.00  0.00           N  
ATOM   2509  CZ  ARG B 156       6.820  -7.570  10.314  1.00  0.00           C  
ATOM   2510  NH1 ARG B 156       7.124  -8.347   9.281  1.00  0.00           N  
ATOM   2511  NH2 ARG B 156       7.372  -7.807  11.495  1.00  0.00           N  
ATOM   2512  H   ARG B 156       4.721  -2.603   7.258  1.00  0.00           H  
ATOM   2513  HA  ARG B 156       4.037  -2.349  10.040  1.00  0.00           H  
ATOM   2514 1HB  ARG B 156       6.375  -3.764   8.699  1.00  0.00           H  
ATOM   2515 2HB  ARG B 156       5.941  -3.935  10.393  1.00  0.00           H  
ATOM   2516 1HG  ARG B 156       3.817  -4.944   9.811  1.00  0.00           H  
ATOM   2517 2HG  ARG B 156       4.111  -4.642   8.081  1.00  0.00           H  
ATOM   2518 1HD  ARG B 156       4.578  -6.978   8.689  1.00  0.00           H  
ATOM   2519 2HD  ARG B 156       6.050  -6.144   8.140  1.00  0.00           H  
ATOM   2520  HE  ARG B 156       5.772  -5.996  10.993  1.00  0.00           H  
ATOM   2521 1HH1 ARG B 156       6.708  -8.172   8.377  1.00  0.00           H  
ATOM   2522 2HH1 ARG B 156       7.771  -9.113   9.399  1.00  0.00           H  
ATOM   2523 1HH2 ARG B 156       7.146  -7.219  12.286  1.00  0.00           H  
ATOM   2524 2HH2 ARG B 156       8.018  -8.574  11.605  1.00  0.00           H  
ATOM   2525  N   SER B 157       5.726  -0.877  11.115  1.00  0.00           N  
ATOM   2526  CA  SER B 157       6.676  -0.003  11.795  1.00  0.00           C  
ATOM   2527  C   SER B 157       7.371  -0.728  12.943  1.00  0.00           C  
ATOM   2528  O   SER B 157       7.831  -1.860  12.780  1.00  0.00           O  
ATOM   2529  CB  SER B 157       5.972   1.247  12.324  1.00  0.00           C  
ATOM   2530  OG  SER B 157       6.894   2.111  12.966  1.00  0.00           O  
ATOM   2531  H   SER B 157       4.892  -1.172  11.603  1.00  0.00           H  
ATOM   2532  HA  SER B 157       7.438   0.304  11.078  1.00  0.00           H  
ATOM   2533 1HB  SER B 157       5.491   1.770  11.498  1.00  0.00           H  
ATOM   2534 2HB  SER B 157       5.192   0.955  13.025  1.00  0.00           H  
ATOM   2535  HG  SER B 157       7.749   1.679  12.903  1.00  0.00           H  
ATOM   2536  N   GLY B 158       7.598  -0.071  14.098  1.00  0.00           N  
ATOM   2537  CA  GLY B 158       8.171  -0.715  15.268  1.00  0.00           C  
ATOM   2538  C   GLY B 158       7.370  -1.913  15.742  1.00  0.00           C  
ATOM   2539  O   GLY B 158       6.335  -2.245  15.159  1.00  0.00           O  
ATOM   2540  H   GLY B 158       7.357   0.909  14.144  1.00  0.00           H  
ATOM   2541 1HA  GLY B 158       9.187  -1.041  15.043  1.00  0.00           H  
ATOM   2542 2HA  GLY B 158       8.238   0.005  16.083  1.00  0.00           H  
ATOM   2543  N   ARG B 159       7.837  -2.611  16.672  1.00  0.00           N  
ATOM   2544  CA  ARG B 159       7.162  -3.784  17.218  1.00  0.00           C  
ATOM   2545  C   ARG B 159       5.711  -3.469  17.564  1.00  0.00           C  
ATOM   2546  O   ARG B 159       5.436  -2.527  18.311  1.00  0.00           O  
ATOM   2547  CB  ARG B 159       7.897  -4.299  18.457  1.00  0.00           C  
ATOM   2548  CG  ARG B 159       7.366  -5.624  18.982  1.00  0.00           C  
ATOM   2549  CD  ARG B 159       8.173  -6.123  20.173  1.00  0.00           C  
ATOM   2550  NE  ARG B 159       7.616  -7.356  20.722  1.00  0.00           N  
ATOM   2551  CZ  ARG B 159       8.176  -8.074  21.692  1.00  0.00           C  
ATOM   2552  NH1 ARG B 159       9.324  -7.694  22.241  1.00  0.00           N  
ATOM   2553  NH2 ARG B 159       7.584  -9.180  22.117  1.00  0.00           N  
ATOM   2554  H   ARG B 159       8.730  -2.335  17.055  1.00  0.00           H  
ATOM   2555  HA  ARG B 159       7.165  -4.569  16.461  1.00  0.00           H  
ATOM   2556 1HB  ARG B 159       8.954  -4.425  18.227  1.00  0.00           H  
ATOM   2557 2HB  ARG B 159       7.822  -3.562  19.257  1.00  0.00           H  
ATOM   2558 1HG  ARG B 159       6.330  -5.501  19.298  1.00  0.00           H  
ATOM   2559 2HG  ARG B 159       7.419  -6.375  18.193  1.00  0.00           H  
ATOM   2560 1HD  ARG B 159       9.199  -6.319  19.861  1.00  0.00           H  
ATOM   2561 2HD  ARG B 159       8.170  -5.366  20.957  1.00  0.00           H  
ATOM   2562  HE  ARG B 159       6.742  -7.689  20.338  1.00  0.00           H  
ATOM   2563 1HH1 ARG B 159       9.782  -6.851  21.923  1.00  0.00           H  
ATOM   2564 2HH1 ARG B 159       9.739  -8.247  22.977  1.00  0.00           H  
ATOM   2565 1HH2 ARG B 159       6.710  -9.476  21.705  1.00  0.00           H  
ATOM   2566 2HH2 ARG B 159       8.006  -9.727  22.853  1.00  0.00           H  
ATOM   2567  N   GLY B 160       4.736  -4.292  16.864  1.00  0.00           N  
ATOM   2568  CA  GLY B 160       3.326  -4.196  17.208  1.00  0.00           C  
ATOM   2569  C   GLY B 160       2.677  -2.917  16.713  1.00  0.00           C  
ATOM   2570  O   GLY B 160       1.587  -2.556  17.160  1.00  0.00           O  
ATOM   2571  H   GLY B 160       5.023  -4.933  16.138  1.00  0.00           H  
ATOM   2572 1HA  GLY B 160       2.790  -5.046  16.786  1.00  0.00           H  
ATOM   2573 2HA  GLY B 160       3.211  -4.249  18.290  1.00  0.00           H  
ATOM   2574  N   LYS B 161       3.472  -2.145  15.832  1.00  0.00           N  
ATOM   2575  CA  LYS B 161       2.962  -0.903  15.259  1.00  0.00           C  
ATOM   2576  C   LYS B 161       2.891  -0.988  13.737  1.00  0.00           C  
ATOM   2577  O   LYS B 161       3.690  -1.687  13.111  1.00  0.00           O  
ATOM   2578  CB  LYS B 161       3.836   0.281  15.677  1.00  0.00           C  
ATOM   2579  CG  LYS B 161       3.931   0.479  17.182  1.00  0.00           C  
ATOM   2580  CD  LYS B 161       2.601   0.933  17.771  1.00  0.00           C  
ATOM   2581  CE  LYS B 161       2.735   1.291  19.245  1.00  0.00           C  
ATOM   2582  NZ  LYS B 161       1.431   1.726  19.830  1.00  0.00           N  
ATOM   2583  H   LYS B 161       4.404  -2.451  15.592  1.00  0.00           H  
ATOM   2584  HA  LYS B 161       1.951  -0.738  15.634  1.00  0.00           H  
ATOM   2585 1HB  LYS B 161       4.846   0.143  15.290  1.00  0.00           H  
ATOM   2586 2HB  LYS B 161       3.440   1.198  15.240  1.00  0.00           H  
ATOM   2587 1HG  LYS B 161       4.225  -0.459  17.655  1.00  0.00           H  
ATOM   2588 2HG  LYS B 161       4.689   1.229  17.403  1.00  0.00           H  
ATOM   2589 1HD  LYS B 161       2.241   1.807  17.226  1.00  0.00           H  
ATOM   2590 2HD  LYS B 161       1.866   0.135  17.668  1.00  0.00           H  
ATOM   2591 1HE  LYS B 161       3.099   0.426  19.798  1.00  0.00           H  
ATOM   2592 2HE  LYS B 161       3.459   2.098  19.359  1.00  0.00           H  
ATOM   2593 1HZ  LYS B 161       1.559   1.955  20.806  1.00  0.00           H  
ATOM   2594 2HZ  LYS B 161       1.094   2.540  19.335  1.00  0.00           H  
ATOM   2595 3HZ  LYS B 161       0.758   0.978  19.746  1.00  0.00           H  
ATOM   2596  N   MET B 162       1.897  -0.241  13.281  1.00  0.00           N  
ATOM   2597  CA  MET B 162       1.739  -0.099  11.836  1.00  0.00           C  
ATOM   2598  C   MET B 162       1.591   1.368  11.447  1.00  0.00           C  
ATOM   2599  O   MET B 162       1.118   2.181  12.243  1.00  0.00           O  
ATOM   2600  CB  MET B 162       0.528  -0.895  11.346  1.00  0.00           C  
ATOM   2601  CG  MET B 162       0.656  -2.395  11.554  1.00  0.00           C  
ATOM   2602  SD  MET B 162      -0.758  -3.326  10.846  1.00  0.00           S  
ATOM   2603  CE  MET B 162      -2.098  -2.735  11.916  1.00  0.00           C  
ATOM   2604  H   MET B 162       1.249   0.231  13.895  1.00  0.00           H  
ATOM   2605  HA  MET B 162       2.632  -0.491  11.350  1.00  0.00           H  
ATOM   2606 1HB  MET B 162      -0.366  -0.554  11.867  1.00  0.00           H  
ATOM   2607 2HB  MET B 162       0.377  -0.710  10.282  1.00  0.00           H  
ATOM   2608 1HG  MET B 162       1.573  -2.750  11.086  1.00  0.00           H  
ATOM   2609 2HG  MET B 162       0.712  -2.611  12.621  1.00  0.00           H  
ATOM   2610 1HE  MET B 162      -3.035  -3.206  11.619  1.00  0.00           H  
ATOM   2611 2HE  MET B 162      -1.875  -2.990  12.953  1.00  0.00           H  
ATOM   2612 3HE  MET B 162      -2.190  -1.653  11.820  1.00  0.00           H  
ATOM   2613  N   LEU B 163       2.016   1.698  10.239  1.00  0.00           N  
ATOM   2614  CA  LEU B 163       1.715   3.001   9.656  1.00  0.00           C  
ATOM   2615  C   LEU B 163       0.536   2.906   8.693  1.00  0.00           C  
ATOM   2616  O   LEU B 163       0.533   2.068   7.789  1.00  0.00           O  
ATOM   2617  CB  LEU B 163       2.940   3.559   8.928  1.00  0.00           C  
ATOM   2618  CG  LEU B 163       4.193   3.778   9.778  1.00  0.00           C  
ATOM   2619  CD1 LEU B 163       5.370   4.176   8.895  1.00  0.00           C  
ATOM   2620  CD2 LEU B 163       3.936   4.837  10.846  1.00  0.00           C  
ATOM   2621  H   LEU B 163       2.561   1.035   9.707  1.00  0.00           H  
ATOM   2622  HA  LEU B 163       1.446   3.686  10.460  1.00  0.00           H  
ATOM   2623 1HB  LEU B 163       3.208   2.875   8.124  1.00  0.00           H  
ATOM   2624 2HB  LEU B 163       2.674   4.519   8.486  1.00  0.00           H  
ATOM   2625  HG  LEU B 163       4.470   2.843  10.266  1.00  0.00           H  
ATOM   2626 1HD1 LEU B 163       6.254   4.328   9.514  1.00  0.00           H  
ATOM   2627 2HD1 LEU B 163       5.566   3.384   8.172  1.00  0.00           H  
ATOM   2628 3HD1 LEU B 163       5.133   5.100   8.368  1.00  0.00           H  
ATOM   2629 1HD2 LEU B 163       4.838   4.979  11.442  1.00  0.00           H  
ATOM   2630 2HD2 LEU B 163       3.665   5.778  10.367  1.00  0.00           H  
ATOM   2631 3HD2 LEU B 163       3.121   4.511  11.493  1.00  0.00           H  
ATOM   2632  N   LEU B 164      -0.546   3.667   8.924  1.00  0.00           N  
ATOM   2633  CA  LEU B 164      -1.681   3.750   8.012  1.00  0.00           C  
ATOM   2634  C   LEU B 164      -1.608   5.017   7.167  1.00  0.00           C  
ATOM   2635  O   LEU B 164      -1.409   6.112   7.698  1.00  0.00           O  
ATOM   2636  CB  LEU B 164      -2.999   3.718   8.792  1.00  0.00           C  
ATOM   2637  CG  LEU B 164      -3.254   2.472   9.641  1.00  0.00           C  
ATOM   2638  CD1 LEU B 164      -4.570   2.608  10.399  1.00  0.00           C  
ATOM   2639  CD2 LEU B 164      -3.260   1.221   8.769  1.00  0.00           C  
ATOM   2640  H   LEU B 164      -0.561   4.205   9.779  1.00  0.00           H  
ATOM   2641  HA  LEU B 164      -1.651   2.890   7.344  1.00  0.00           H  
ATOM   2642 1HB  LEU B 164      -3.029   4.578   9.459  1.00  0.00           H  
ATOM   2643 2HB  LEU B 164      -3.824   3.804   8.085  1.00  0.00           H  
ATOM   2644  HG  LEU B 164      -2.469   2.376  10.391  1.00  0.00           H  
ATOM   2645 1HD1 LEU B 164      -4.738   1.714  10.999  1.00  0.00           H  
ATOM   2646 2HD1 LEU B 164      -4.525   3.479  11.052  1.00  0.00           H  
ATOM   2647 3HD1 LEU B 164      -5.388   2.727   9.689  1.00  0.00           H  
ATOM   2648 1HD2 LEU B 164      -3.442   0.344   9.391  1.00  0.00           H  
ATOM   2649 2HD2 LEU B 164      -4.047   1.304   8.019  1.00  0.00           H  
ATOM   2650 3HD2 LEU B 164      -2.295   1.119   8.272  1.00  0.00           H  
ATOM   2651  N   PHE B 165      -1.744   4.833   5.841  1.00  0.00           N  
ATOM   2652  CA  PHE B 165      -1.623   5.952   4.914  1.00  0.00           C  
ATOM   2653  C   PHE B 165      -2.991   6.366   4.385  1.00  0.00           C  
ATOM   2654  O   PHE B 165      -3.847   5.517   4.130  1.00  0.00           O  
ATOM   2655  CB  PHE B 165      -0.697   5.589   3.749  1.00  0.00           C  
ATOM   2656  CG  PHE B 165       0.727   5.330   4.163  1.00  0.00           C  
ATOM   2657  CD1 PHE B 165       1.706   6.299   3.978  1.00  0.00           C  
ATOM   2658  CD2 PHE B 165       1.086   4.118   4.737  1.00  0.00           C  
ATOM   2659  CE1 PHE B 165       3.024   6.062   4.360  1.00  0.00           C  
ATOM   2660  CE2 PHE B 165       2.401   3.873   5.121  1.00  0.00           C  
ATOM   2661  CZ  PHE B 165       3.369   4.846   4.931  1.00  0.00           C  
ATOM   2662  H   PHE B 165      -1.932   3.910   5.476  1.00  0.00           H  
ATOM   2663  HA  PHE B 165      -1.193   6.800   5.449  1.00  0.00           H  
ATOM   2664 1HB  PHE B 165      -1.073   4.697   3.250  1.00  0.00           H  
ATOM   2665 2HB  PHE B 165      -0.697   6.397   3.019  1.00  0.00           H  
ATOM   2666  HD1 PHE B 165       1.432   7.254   3.529  1.00  0.00           H  
ATOM   2667  HD2 PHE B 165       0.323   3.353   4.886  1.00  0.00           H  
ATOM   2668  HE1 PHE B 165       3.781   6.831   4.210  1.00  0.00           H  
ATOM   2669  HE2 PHE B 165       2.671   2.917   5.570  1.00  0.00           H  
ATOM   2670  HZ  PHE B 165       4.399   4.655   5.228  1.00  0.00           H  
ATOM   2671  N   SER B 166      -3.195   7.701   4.269  1.00  0.00           N  
ATOM   2672  CA  SER B 166      -4.293   8.325   3.538  1.00  0.00           C  
ATOM   2673  C   SER B 166      -3.806   9.519   2.723  1.00  0.00           C  
ATOM   2674  O   SER B 166      -3.665  10.623   3.253  1.00  0.00           O  
ATOM   2675  CB  SER B 166      -5.394   8.769   4.501  1.00  0.00           C  
ATOM   2676  OG  SER B 166      -6.478   9.347   3.794  1.00  0.00           O  
ATOM   2677  H   SER B 166      -2.518   8.288   4.735  1.00  0.00           H  
ATOM   2678  HA  SER B 166      -4.710   7.591   2.847  1.00  0.00           H  
ATOM   2679 1HB  SER B 166      -5.744   7.911   5.074  1.00  0.00           H  
ATOM   2680 2HB  SER B 166      -4.989   9.491   5.208  1.00  0.00           H  
ATOM   2681  HG  SER B 166      -6.237   9.311   2.865  1.00  0.00           H  
ATOM   2682  N   GLY B 167      -3.527   9.221   1.418  1.00  0.00           N  
ATOM   2683  CA  GLY B 167      -2.958  10.262   0.577  1.00  0.00           C  
ATOM   2684  C   GLY B 167      -1.634  10.792   1.095  1.00  0.00           C  
ATOM   2685  O   GLY B 167      -0.674  10.034   1.248  1.00  0.00           O  
ATOM   2686  H   GLY B 167      -3.702   8.309   1.021  1.00  0.00           H  
ATOM   2687 1HA  GLY B 167      -2.808   9.874  -0.431  1.00  0.00           H  
ATOM   2688 2HA  GLY B 167      -3.660  11.092   0.501  1.00  0.00           H  
ATOM   2689  N   ARG B 168      -1.566  12.016   1.607  1.00  0.00           N  
ATOM   2690  CA  ARG B 168      -0.342  12.684   2.036  1.00  0.00           C  
ATOM   2691  C   ARG B 168      -0.171  12.597   3.549  1.00  0.00           C  
ATOM   2692  O   ARG B 168       0.766  13.171   4.107  1.00  0.00           O  
ATOM   2693  CB  ARG B 168      -0.344  14.148   1.592  1.00  0.00           C  
ATOM   2694  CG  ARG B 168      -0.330  14.335   0.083  1.00  0.00           C  
ATOM   2695  CD  ARG B 168      -0.228  15.804  -0.302  1.00  0.00           C  
ATOM   2696  NE  ARG B 168      -0.254  15.984  -1.751  1.00  0.00           N  
ATOM   2697  CZ  ARG B 168      -0.124  17.153  -2.372  1.00  0.00           C  
ATOM   2698  NH1 ARG B 168       0.044  18.274  -1.680  1.00  0.00           N  
ATOM   2699  NH2 ARG B 168      -0.162  17.203  -3.696  1.00  0.00           N  
ATOM   2700  H   ARG B 168      -2.448  12.501   1.695  1.00  0.00           H  
ATOM   2701  HA  ARG B 168       0.507  12.181   1.572  1.00  0.00           H  
ATOM   2702 1HB  ARG B 168      -1.228  14.646   1.987  1.00  0.00           H  
ATOM   2703 2HB  ARG B 168       0.529  14.655   2.004  1.00  0.00           H  
ATOM   2704 1HG  ARG B 168       0.526  13.810  -0.341  1.00  0.00           H  
ATOM   2705 2HG  ARG B 168      -1.250  13.932  -0.342  1.00  0.00           H  
ATOM   2706 1HD  ARG B 168      -1.067  16.352   0.127  1.00  0.00           H  
ATOM   2707 2HD  ARG B 168       0.706  16.216   0.078  1.00  0.00           H  
ATOM   2708  HE  ARG B 168      -0.380  15.161  -2.325  1.00  0.00           H  
ATOM   2709 1HH1 ARG B 168       0.074  18.245  -0.671  1.00  0.00           H  
ATOM   2710 2HH1 ARG B 168       0.142  19.155  -2.163  1.00  0.00           H  
ATOM   2711 1HH2 ARG B 168      -0.289  16.354  -4.230  1.00  0.00           H  
ATOM   2712 2HH2 ARG B 168      -0.064  18.088  -4.171  1.00  0.00           H  
ATOM   2713  N   ARG B 169      -1.140  11.946   4.167  1.00  0.00           N  
ATOM   2714  CA  ARG B 169      -1.107  11.839   5.622  1.00  0.00           C  
ATOM   2715  C   ARG B 169      -0.866  10.398   6.060  1.00  0.00           C  
ATOM   2716  O   ARG B 169      -1.228   9.459   5.348  1.00  0.00           O  
ATOM   2717  CB  ARG B 169      -2.412  12.359   6.229  1.00  0.00           C  
ATOM   2718  CG  ARG B 169      -2.645  13.845   6.008  1.00  0.00           C  
ATOM   2719  CD  ARG B 169      -3.948  14.312   6.642  1.00  0.00           C  
ATOM   2720  NE  ARG B 169      -5.111  13.789   5.931  1.00  0.00           N  
ATOM   2721  CZ  ARG B 169      -6.368  13.891   6.355  1.00  0.00           C  
ATOM   2722  NH1 ARG B 169      -6.650  14.503   7.500  1.00  0.00           N  
ATOM   2723  NH2 ARG B 169      -7.350  13.378   5.629  1.00  0.00           N  
ATOM   2724  H   ARG B 169      -1.903  11.521   3.660  1.00  0.00           H  
ATOM   2725  HA  ARG B 169      -0.283  12.448   5.995  1.00  0.00           H  
ATOM   2726 1HB  ARG B 169      -3.254  11.817   5.801  1.00  0.00           H  
ATOM   2727 2HB  ARG B 169      -2.414  12.171   7.303  1.00  0.00           H  
ATOM   2728 1HG  ARG B 169      -1.826  14.412   6.451  1.00  0.00           H  
ATOM   2729 2HG  ARG B 169      -2.691  14.051   4.938  1.00  0.00           H  
ATOM   2730 1HD  ARG B 169      -3.994  13.968   7.675  1.00  0.00           H  
ATOM   2731 2HD  ARG B 169      -3.993  15.400   6.620  1.00  0.00           H  
ATOM   2732  HE  ARG B 169      -4.951  13.315   5.052  1.00  0.00           H  
ATOM   2733 1HH1 ARG B 169      -5.906  14.897   8.059  1.00  0.00           H  
ATOM   2734 2HH1 ARG B 169      -7.608  14.574   7.812  1.00  0.00           H  
ATOM   2735 1HH2 ARG B 169      -7.143  12.911   4.757  1.00  0.00           H  
ATOM   2736 2HH2 ARG B 169      -8.305  13.453   5.947  1.00  0.00           H  
ATOM   2737  N   LEU B 170      -0.212  10.240   7.241  1.00  0.00           N  
ATOM   2738  CA  LEU B 170      -0.078   8.912   7.829  1.00  0.00           C  
ATOM   2739  C   LEU B 170      -0.231   8.970   9.345  1.00  0.00           C  
ATOM   2740  O   LEU B 170      -0.046  10.028   9.952  1.00  0.00           O  
ATOM   2741  CB  LEU B 170       1.277   8.298   7.464  1.00  0.00           C  
ATOM   2742  CG  LEU B 170       2.514   9.017   8.004  1.00  0.00           C  
ATOM   2743  CD1 LEU B 170       2.812   8.562   9.429  1.00  0.00           C  
ATOM   2744  CD2 LEU B 170       3.714   8.772   7.096  1.00  0.00           C  
ATOM   2745  H   LEU B 170       0.186  11.034   7.722  1.00  0.00           H  
ATOM   2746  HA  LEU B 170      -0.867   8.276   7.430  1.00  0.00           H  
ATOM   2747 1HB  LEU B 170       1.307   7.275   7.836  1.00  0.00           H  
ATOM   2748 2HB  LEU B 170       1.365   8.270   6.378  1.00  0.00           H  
ATOM   2749  HG  LEU B 170       2.320  10.089   8.052  1.00  0.00           H  
ATOM   2750 1HD1 LEU B 170       3.695   9.083   9.800  1.00  0.00           H  
ATOM   2751 2HD1 LEU B 170       1.961   8.792  10.070  1.00  0.00           H  
ATOM   2752 3HD1 LEU B 170       2.994   7.488   9.437  1.00  0.00           H  
ATOM   2753 1HD2 LEU B 170       4.585   9.292   7.496  1.00  0.00           H  
ATOM   2754 2HD2 LEU B 170       3.921   7.703   7.047  1.00  0.00           H  
ATOM   2755 3HD2 LEU B 170       3.496   9.146   6.096  1.00  0.00           H  
ATOM   2756  N   TRP B 171      -0.666   7.836   9.901  1.00  0.00           N  
ATOM   2757  CA  TRP B 171      -0.884   7.665  11.333  1.00  0.00           C  
ATOM   2758  C   TRP B 171      -0.236   6.379  11.833  1.00  0.00           C  
ATOM   2759  O   TRP B 171      -0.171   5.385  11.105  1.00  0.00           O  
ATOM   2760  CB  TRP B 171      -2.382   7.654  11.651  1.00  0.00           C  
ATOM   2761  CG  TRP B 171      -3.100   8.906  11.245  1.00  0.00           C  
ATOM   2762  CD1 TRP B 171      -3.351  10.002  12.023  1.00  0.00           C  
ATOM   2763  CD2 TRP B 171      -3.665   9.188   9.961  1.00  0.00           C  
ATOM   2764  NE1 TRP B 171      -4.038  10.949  11.299  1.00  0.00           N  
ATOM   2765  CE2 TRP B 171      -4.243  10.475  10.032  1.00  0.00           C  
ATOM   2766  CE3 TRP B 171      -3.738   8.477   8.755  1.00  0.00           C  
ATOM   2767  CZ2 TRP B 171      -4.886  11.066   8.941  1.00  0.00           C  
ATOM   2768  CZ3 TRP B 171      -4.378   9.067   7.672  1.00  0.00           C  
ATOM   2769  CH2 TRP B 171      -4.943  10.349   7.774  1.00  0.00           C  
ATOM   2770  H   TRP B 171      -0.850   7.061   9.279  1.00  0.00           H  
ATOM   2771  HA  TRP B 171      -0.424   8.503  11.855  1.00  0.00           H  
ATOM   2772 1HB  TRP B 171      -2.855   6.813  11.144  1.00  0.00           H  
ATOM   2773 2HB  TRP B 171      -2.525   7.514  12.722  1.00  0.00           H  
ATOM   2774  HD1 TRP B 171      -3.051  10.109  13.064  1.00  0.00           H  
ATOM   2775  HE1 TRP B 171      -4.343  11.848  11.645  1.00  0.00           H  
ATOM   2776  HE3 TRP B 171      -3.300   7.483   8.668  1.00  0.00           H  
ATOM   2777  HZ2 TRP B 171      -5.329  12.060   8.999  1.00  0.00           H  
ATOM   2778  HZ3 TRP B 171      -4.431   8.507   6.738  1.00  0.00           H  
ATOM   2779  HH2 TRP B 171      -5.438  10.781   6.904  1.00  0.00           H  
ATOM   2780  N   ARG B 172       0.227   6.461  13.082  1.00  0.00           N  
ATOM   2781  CA  ARG B 172       0.674   5.236  13.738  1.00  0.00           C  
ATOM   2782  C   ARG B 172      -0.509   4.445  14.286  1.00  0.00           C  
ATOM   2783  O   ARG B 172      -1.389   5.008  14.940  1.00  0.00           O  
ATOM   2784  CB  ARG B 172       1.657   5.558  14.865  1.00  0.00           C  
ATOM   2785  CG  ARG B 172       3.039   5.966  14.380  1.00  0.00           C  
ATOM   2786  CD  ARG B 172       4.010   6.152  15.537  1.00  0.00           C  
ATOM   2787  NE  ARG B 172       4.407   7.549  15.689  1.00  0.00           N  
ATOM   2788  CZ  ARG B 172       5.220   8.008  16.636  1.00  0.00           C  
ATOM   2789  NH1 ARG B 172       5.742   7.186  17.539  1.00  0.00           N  
ATOM   2790  NH2 ARG B 172       5.514   9.300  16.681  1.00  0.00           N  
ATOM   2791  H   ARG B 172       0.278   7.335  13.585  1.00  0.00           H  
ATOM   2792  HA  ARG B 172       1.182   4.614  13.000  1.00  0.00           H  
ATOM   2793 1HB  ARG B 172       1.259   6.368  15.474  1.00  0.00           H  
ATOM   2794 2HB  ARG B 172       1.768   4.687  15.511  1.00  0.00           H  
ATOM   2795 1HG  ARG B 172       3.436   5.194  13.720  1.00  0.00           H  
ATOM   2796 2HG  ARG B 172       2.970   6.908  13.835  1.00  0.00           H  
ATOM   2797 1HD  ARG B 172       3.538   5.827  16.464  1.00  0.00           H  
ATOM   2798 2HD  ARG B 172       4.906   5.559  15.359  1.00  0.00           H  
ATOM   2799  HE  ARG B 172       4.037   8.218  15.026  1.00  0.00           H  
ATOM   2800 1HH1 ARG B 172       5.523   6.200  17.511  1.00  0.00           H  
ATOM   2801 2HH1 ARG B 172       6.358   7.546  18.253  1.00  0.00           H  
ATOM   2802 1HH2 ARG B 172       5.121   9.932  15.997  1.00  0.00           H  
ATOM   2803 2HH2 ARG B 172       6.131   9.653  17.398  1.00  0.00           H  
ATOM   2804  N   PHE B 173      -0.515   3.155  13.992  1.00  0.00           N  
ATOM   2805  CA  PHE B 173      -1.596   2.256  14.380  1.00  0.00           C  
ATOM   2806  C   PHE B 173      -1.089   1.179  15.332  1.00  0.00           C  
ATOM   2807  O   PHE B 173      -0.084   0.522  15.055  1.00  0.00           O  
ATOM   2808  CB  PHE B 173      -2.228   1.608  13.144  1.00  0.00           C  
ATOM   2809  CG  PHE B 173      -3.376   0.688  13.461  1.00  0.00           C  
ATOM   2810  CD1 PHE B 173      -3.188  -0.688  13.511  1.00  0.00           C  
ATOM   2811  CD2 PHE B 173      -4.643   1.200  13.708  1.00  0.00           C  
ATOM   2812  CE1 PHE B 173      -4.249  -1.542  13.804  1.00  0.00           C  
ATOM   2813  CE2 PHE B 173      -5.708   0.353  14.002  1.00  0.00           C  
ATOM   2814  CZ  PHE B 173      -5.509  -1.018  14.048  1.00  0.00           C  
ATOM   2815  H   PHE B 173       0.270   2.786  13.475  1.00  0.00           H  
ATOM   2816  HA  PHE B 173      -2.361   2.837  14.897  1.00  0.00           H  
ATOM   2817 1HB  PHE B 173      -2.590   2.384  12.471  1.00  0.00           H  
ATOM   2818 2HB  PHE B 173      -1.472   1.036  12.607  1.00  0.00           H  
ATOM   2819  HD1 PHE B 173      -2.196  -1.097  13.318  1.00  0.00           H  
ATOM   2820  HD2 PHE B 173      -4.799   2.279  13.671  1.00  0.00           H  
ATOM   2821  HE1 PHE B 173      -4.087  -2.619  13.841  1.00  0.00           H  
ATOM   2822  HE2 PHE B 173      -6.698   0.766  14.195  1.00  0.00           H  
ATOM   2823  HZ  PHE B 173      -6.342  -1.682  14.274  1.00  0.00           H  
ATOM   2824  N   ASP B 174      -1.747   1.064  16.533  1.00  0.00           N  
ATOM   2825  CA  ASP B 174      -1.413   0.043  17.521  1.00  0.00           C  
ATOM   2826  C   ASP B 174      -2.174  -1.253  17.250  1.00  0.00           C  
ATOM   2827  O   ASP B 174      -3.398  -1.301  17.387  1.00  0.00           O  
ATOM   2828  CB  ASP B 174      -1.715   0.544  18.935  1.00  0.00           C  
ATOM   2829  CG  ASP B 174      -1.191  -0.383  20.017  1.00  0.00           C  
ATOM   2830  OD1 ASP B 174      -1.650  -1.543  20.102  1.00  0.00           O  
ATOM   2831  OD2 ASP B 174      -0.314   0.051  20.795  1.00  0.00           O  
ATOM   2832  H   ASP B 174      -2.491   1.717  16.733  1.00  0.00           H  
ATOM   2833  HA  ASP B 174      -0.347  -0.173  17.449  1.00  0.00           H  
ATOM   2834 1HB  ASP B 174      -1.269   1.529  19.075  1.00  0.00           H  
ATOM   2835 2HB  ASP B 174      -2.793   0.651  19.061  1.00  0.00           H  
ATOM   2836  N   VAL B 175      -1.474  -2.296  16.942  1.00  0.00           N  
ATOM   2837  CA  VAL B 175      -2.054  -3.563  16.512  1.00  0.00           C  
ATOM   2838  C   VAL B 175      -2.775  -4.226  17.684  1.00  0.00           C  
ATOM   2839  O   VAL B 175      -3.864  -4.779  17.518  1.00  0.00           O  
ATOM   2840  CB  VAL B 175      -0.979  -4.515  15.940  1.00  0.00           C  
ATOM   2841  CG1 VAL B 175      -1.589  -5.872  15.593  1.00  0.00           C  
ATOM   2842  CG2 VAL B 175      -0.317  -3.893  14.712  1.00  0.00           C  
ATOM   2843  H   VAL B 175      -0.470  -2.212  17.008  1.00  0.00           H  
ATOM   2844  HA  VAL B 175      -2.782  -3.361  15.725  1.00  0.00           H  
ATOM   2845  HB  VAL B 175      -0.223  -4.695  16.704  1.00  0.00           H  
ATOM   2846 1HG1 VAL B 175      -0.815  -6.527  15.192  1.00  0.00           H  
ATOM   2847 2HG1 VAL B 175      -2.014  -6.320  16.491  1.00  0.00           H  
ATOM   2848 3HG1 VAL B 175      -2.372  -5.739  14.847  1.00  0.00           H  
ATOM   2849 1HG2 VAL B 175       0.438  -4.575  14.321  1.00  0.00           H  
ATOM   2850 2HG2 VAL B 175      -1.071  -3.708  13.947  1.00  0.00           H  
ATOM   2851 3HG2 VAL B 175       0.155  -2.951  14.991  1.00  0.00           H  
ATOM   2852  N   LYS B 176      -2.202  -4.094  18.857  1.00  0.00           N  
ATOM   2853  CA  LYS B 176      -2.805  -4.693  20.044  1.00  0.00           C  
ATOM   2854  C   LYS B 176      -4.121  -4.007  20.399  1.00  0.00           C  
ATOM   2855  O   LYS B 176      -5.131  -4.673  20.633  1.00  0.00           O  
ATOM   2856  CB  LYS B 176      -1.841  -4.622  21.230  1.00  0.00           C  
ATOM   2857  CG  LYS B 176      -2.311  -5.389  22.457  1.00  0.00           C  
ATOM   2858  CD  LYS B 176      -1.277  -5.344  23.574  1.00  0.00           C  
ATOM   2859  CE  LYS B 176      -1.764  -6.076  24.818  1.00  0.00           C  
ATOM   2860  NZ  LYS B 176      -0.756  -6.028  25.919  1.00  0.00           N  
ATOM   2861  H   LYS B 176      -1.339  -3.577  18.951  1.00  0.00           H  
ATOM   2862  HA  LYS B 176      -3.019  -5.741  19.832  1.00  0.00           H  
ATOM   2863 1HB  LYS B 176      -0.870  -5.020  20.934  1.00  0.00           H  
ATOM   2864 2HB  LYS B 176      -1.694  -3.581  21.518  1.00  0.00           H  
ATOM   2865 1HG  LYS B 176      -3.243  -4.956  22.822  1.00  0.00           H  
ATOM   2866 2HG  LYS B 176      -2.494  -6.429  22.188  1.00  0.00           H  
ATOM   2867 1HD  LYS B 176      -0.351  -5.807  23.232  1.00  0.00           H  
ATOM   2868 2HD  LYS B 176      -1.069  -4.307  23.835  1.00  0.00           H  
ATOM   2869 1HE  LYS B 176      -2.690  -5.622  25.167  1.00  0.00           H  
ATOM   2870 2HE  LYS B 176      -1.966  -7.118  24.571  1.00  0.00           H  
ATOM   2871 1HZ  LYS B 176      -1.113  -6.522  26.725  1.00  0.00           H  
ATOM   2872 2HZ  LYS B 176       0.102  -6.463  25.610  1.00  0.00           H  
ATOM   2873 3HZ  LYS B 176      -0.575  -5.066  26.168  1.00  0.00           H  
ATOM   2874  N   ALA B 177      -4.098  -2.679  20.352  1.00  0.00           N  
ATOM   2875  CA  ALA B 177      -5.263  -1.888  20.740  1.00  0.00           C  
ATOM   2876  C   ALA B 177      -6.249  -1.760  19.583  1.00  0.00           C  
ATOM   2877  O   ALA B 177      -7.419  -1.429  19.789  1.00  0.00           O  
ATOM   2878  CB  ALA B 177      -4.832  -0.506  21.223  1.00  0.00           C  
ATOM   2879  H   ALA B 177      -3.262  -2.204  20.043  1.00  0.00           H  
ATOM   2880  HA  ALA B 177      -5.767  -2.405  21.556  1.00  0.00           H  
ATOM   2881 1HB  ALA B 177      -5.712   0.071  21.508  1.00  0.00           H  
ATOM   2882 2HB  ALA B 177      -4.172  -0.611  22.084  1.00  0.00           H  
ATOM   2883 3HB  ALA B 177      -4.304   0.010  20.423  1.00  0.00           H  
ATOM   2884  N   GLN B 178      -5.737  -2.110  18.335  1.00  0.00           N  
ATOM   2885  CA  GLN B 178      -6.511  -1.918  17.114  1.00  0.00           C  
ATOM   2886  C   GLN B 178      -7.072  -0.500  17.035  1.00  0.00           C  
ATOM   2887  O   GLN B 178      -8.238  -0.307  16.684  1.00  0.00           O  
ATOM   2888  CB  GLN B 178      -7.649  -2.937  17.032  1.00  0.00           C  
ATOM   2889  CG  GLN B 178      -7.174  -4.377  16.885  1.00  0.00           C  
ATOM   2890  CD  GLN B 178      -6.573  -4.660  15.521  1.00  0.00           C  
ATOM   2891  OE1 GLN B 178      -7.098  -4.220  14.493  1.00  0.00           O  
ATOM   2892  NE2 GLN B 178      -5.469  -5.398  15.501  1.00  0.00           N  
ATOM   2893  H   GLN B 178      -4.810  -2.505  18.273  1.00  0.00           H  
ATOM   2894  HA  GLN B 178      -5.851  -2.065  16.259  1.00  0.00           H  
ATOM   2895 1HB  GLN B 178      -8.262  -2.871  17.931  1.00  0.00           H  
ATOM   2896 2HB  GLN B 178      -8.288  -2.701  16.181  1.00  0.00           H  
ATOM   2897 1HG  GLN B 178      -6.412  -4.576  17.639  1.00  0.00           H  
ATOM   2898 2HG  GLN B 178      -8.023  -5.045  17.026  1.00  0.00           H  
ATOM   2899 1HE2 GLN B 178      -5.028  -5.617  14.629  1.00  0.00           H  
ATOM   2900 2HE2 GLN B 178      -5.077  -5.736  16.357  1.00  0.00           H  
ATOM   2901  N   MET B 179      -6.140   0.468  17.391  1.00  0.00           N  
ATOM   2902  CA  MET B 179      -6.487   1.886  17.397  1.00  0.00           C  
ATOM   2903  C   MET B 179      -5.313   2.736  16.924  1.00  0.00           C  
ATOM   2904  O   MET B 179      -4.155   2.394  17.168  1.00  0.00           O  
ATOM   2905  CB  MET B 179      -6.923   2.328  18.795  1.00  0.00           C  
ATOM   2906  CG  MET B 179      -8.240   1.719  19.248  1.00  0.00           C  
ATOM   2907  SD  MET B 179      -9.677   2.378  18.316  1.00  0.00           S  
ATOM   2908  CE  MET B 179      -9.606   4.123  18.811  1.00  0.00           C  
ATOM   2909  H   MET B 179      -5.205   0.189  17.651  1.00  0.00           H  
ATOM   2910  HA  MET B 179      -7.318   2.042  16.709  1.00  0.00           H  
ATOM   2911 1HB  MET B 179      -6.156   2.055  19.518  1.00  0.00           H  
ATOM   2912 2HB  MET B 179      -7.024   3.414  18.819  1.00  0.00           H  
ATOM   2913 1HG  MET B 179      -8.206   0.638  19.113  1.00  0.00           H  
ATOM   2914 2HG  MET B 179      -8.391   1.926  20.307  1.00  0.00           H  
ATOM   2915 1HE  MET B 179     -10.416   4.671  18.330  1.00  0.00           H  
ATOM   2916 2HE  MET B 179      -9.709   4.199  19.894  1.00  0.00           H  
ATOM   2917 3HE  MET B 179      -8.649   4.549  18.507  1.00  0.00           H  
ATOM   2918  N   VAL B 180      -5.663   3.845  16.251  1.00  0.00           N  
ATOM   2919  CA  VAL B 180      -4.666   4.833  15.852  1.00  0.00           C  
ATOM   2920  C   VAL B 180      -4.167   5.589  17.082  1.00  0.00           C  
ATOM   2921  O   VAL B 180      -4.954   5.934  17.967  1.00  0.00           O  
ATOM   2922  CB  VAL B 180      -5.232   5.823  14.810  1.00  0.00           C  
ATOM   2923  CG1 VAL B 180      -4.256   6.974  14.573  1.00  0.00           C  
ATOM   2924  CG2 VAL B 180      -5.540   5.101  13.500  1.00  0.00           C  
ATOM   2925  H   VAL B 180      -6.632   4.001  16.015  1.00  0.00           H  
ATOM   2926  HA  VAL B 180      -3.822   4.310  15.400  1.00  0.00           H  
ATOM   2927  HB  VAL B 180      -6.149   6.263  15.202  1.00  0.00           H  
ATOM   2928 1HG1 VAL B 180      -4.674   7.660  13.836  1.00  0.00           H  
ATOM   2929 2HG1 VAL B 180      -4.087   7.507  15.509  1.00  0.00           H  
ATOM   2930 3HG1 VAL B 180      -3.310   6.579  14.204  1.00  0.00           H  
ATOM   2931 1HG2 VAL B 180      -5.938   5.813  12.777  1.00  0.00           H  
ATOM   2932 2HG2 VAL B 180      -4.626   4.656  13.106  1.00  0.00           H  
ATOM   2933 3HG2 VAL B 180      -6.276   4.317  13.681  1.00  0.00           H  
ATOM   2934  N   ASP B 181      -2.778   5.752  17.192  1.00  0.00           N  
ATOM   2935  CA  ASP B 181      -2.188   6.506  18.293  1.00  0.00           C  
ATOM   2936  C   ASP B 181      -2.612   7.972  18.244  1.00  0.00           C  
ATOM   2937  O   ASP B 181      -2.673   8.571  17.168  1.00  0.00           O  
ATOM   2938  CB  ASP B 181      -0.662   6.398  18.261  1.00  0.00           C  
ATOM   2939  CG  ASP B 181      -0.157   5.017  18.640  1.00  0.00           C  
ATOM   2940  OD1 ASP B 181      -0.948   4.200  19.159  1.00  0.00           O  
ATOM   2941  OD2 ASP B 181       1.043   4.744  18.419  1.00  0.00           O  
ATOM   2942  H   ASP B 181      -2.172   5.341  16.497  1.00  0.00           H  
ATOM   2943  HA  ASP B 181      -2.547   6.085  19.232  1.00  0.00           H  
ATOM   2944 1HB  ASP B 181      -0.301   6.638  17.261  1.00  0.00           H  
ATOM   2945 2HB  ASP B 181      -0.231   7.127  18.948  1.00  0.00           H  
ATOM   2946  N   PRO B 182      -2.888   8.475  19.524  1.00  0.00           N  
ATOM   2947  CA  PRO B 182      -3.174   9.911  19.538  1.00  0.00           C  
ATOM   2948  C   PRO B 182      -1.962  10.758  19.157  1.00  0.00           C  
ATOM   2949  O   PRO B 182      -0.821  10.333  19.354  1.00  0.00           O  
ATOM   2950  CB  PRO B 182      -3.590  10.173  20.988  1.00  0.00           C  
ATOM   2951  CG  PRO B 182      -3.876   8.820  21.554  1.00  0.00           C  
ATOM   2952  CD  PRO B 182      -3.131   7.797  20.745  1.00  0.00           C  
ATOM   2953  HA  PRO B 182      -4.005  10.121  18.848  1.00  0.00           H  
ATOM   2954 1HB  PRO B 182      -2.781  10.692  21.524  1.00  0.00           H  
ATOM   2955 2HB  PRO B 182      -4.468  10.835  21.014  1.00  0.00           H  
ATOM   2956 1HG  PRO B 182      -3.568   8.777  22.609  1.00  0.00           H  
ATOM   2957 2HG  PRO B 182      -4.957   8.619  21.530  1.00  0.00           H  
ATOM   2958 1HD  PRO B 182      -2.195   7.533  21.259  1.00  0.00           H  
ATOM   2959 2HD  PRO B 182      -3.762   6.907  20.608  1.00  0.00           H  
ATOM   2960  N   ARG B 183      -2.016  11.816  18.393  1.00  0.00           N  
ATOM   2961  CA  ARG B 183      -0.987  12.771  17.995  1.00  0.00           C  
ATOM   2962  C   ARG B 183       0.064  12.107  17.111  1.00  0.00           C  
ATOM   2963  O   ARG B 183       1.260  12.364  17.261  1.00  0.00           O  
ATOM   2964  CB  ARG B 183      -0.322  13.390  19.226  1.00  0.00           C  
ATOM   2965  CG  ARG B 183      -1.258  14.240  20.070  1.00  0.00           C  
ATOM   2966  CD  ARG B 183      -0.532  14.878  21.247  1.00  0.00           C  
ATOM   2967  NE  ARG B 183      -1.454  15.597  22.122  1.00  0.00           N  
ATOM   2968  CZ  ARG B 183      -1.095  16.273  23.210  1.00  0.00           C  
ATOM   2969  NH1 ARG B 183       0.180  16.336  23.578  1.00  0.00           N  
ATOM   2970  NH2 ARG B 183      -2.016  16.891  23.934  1.00  0.00           N  
ATOM   2971  H   ARG B 183      -2.959  11.938  18.052  1.00  0.00           H  
ATOM   2972  HA  ARG B 183      -1.458  13.567  17.418  1.00  0.00           H  
ATOM   2973 1HB  ARG B 183       0.080  12.600  19.858  1.00  0.00           H  
ATOM   2974 2HB  ARG B 183       0.514  14.015  18.912  1.00  0.00           H  
ATOM   2975 1HG  ARG B 183      -1.680  15.036  19.456  1.00  0.00           H  
ATOM   2976 2HG  ARG B 183      -2.063  13.617  20.461  1.00  0.00           H  
ATOM   2977 1HD  ARG B 183      -0.037  14.104  21.832  1.00  0.00           H  
ATOM   2978 2HD  ARG B 183       0.211  15.584  20.877  1.00  0.00           H  
ATOM   2979  HE  ARG B 183      -2.437  15.580  21.885  1.00  0.00           H  
ATOM   2980 1HH1 ARG B 183       0.888  15.868  23.030  1.00  0.00           H  
ATOM   2981 2HH1 ARG B 183       0.442  16.852  24.406  1.00  0.00           H  
ATOM   2982 1HH2 ARG B 183      -2.988  16.848  23.659  1.00  0.00           H  
ATOM   2983 2HH2 ARG B 183      -1.748  17.405  24.760  1.00  0.00           H  
ATOM   2984  N   SER B 184      -0.277  11.251  16.287  1.00  0.00           N  
ATOM   2985  CA  SER B 184       0.664  10.515  15.449  1.00  0.00           C  
ATOM   2986  C   SER B 184       0.557  10.942  13.989  1.00  0.00           C  
ATOM   2987  O   SER B 184       1.297  10.448  13.136  1.00  0.00           O  
ATOM   2988  CB  SER B 184       0.423   9.009  15.568  1.00  0.00           C  
ATOM   2989  OG  SER B 184      -0.864   8.666  15.083  1.00  0.00           O  
ATOM   2990  H   SER B 184      -1.265  11.062  16.200  1.00  0.00           H  
ATOM   2991  HA  SER B 184       1.677  10.734  15.791  1.00  0.00           H  
ATOM   2992 1HB  SER B 184       1.185   8.473  15.003  1.00  0.00           H  
ATOM   2993 2HB  SER B 184       0.516   8.707  16.610  1.00  0.00           H  
ATOM   2994  HG  SER B 184      -1.267   9.489  14.796  1.00  0.00           H  
ATOM   2995  N   ALA B 185      -0.328  11.804  13.776  1.00  0.00           N  
ATOM   2996  CA  ALA B 185      -0.482  12.262  12.398  1.00  0.00           C  
ATOM   2997  C   ALA B 185       0.809  12.888  11.879  1.00  0.00           C  
ATOM   2998  O   ALA B 185       1.413  13.727  12.552  1.00  0.00           O  
ATOM   2999  CB  ALA B 185      -1.633  13.260  12.294  1.00  0.00           C  
ATOM   3000  H   ALA B 185      -0.927  12.189  14.492  1.00  0.00           H  
ATOM   3001  HA  ALA B 185      -0.709  11.396  11.777  1.00  0.00           H  
ATOM   3002 1HB  ALA B 185      -1.735  13.592  11.261  1.00  0.00           H  
ATOM   3003 2HB  ALA B 185      -2.559  12.782  12.614  1.00  0.00           H  
ATOM   3004 3HB  ALA B 185      -1.428  14.118  12.932  1.00  0.00           H  
ATOM   3005  N   SER B 186       1.238  12.463  10.727  1.00  0.00           N  
ATOM   3006  CA  SER B 186       2.459  12.957  10.099  1.00  0.00           C  
ATOM   3007  C   SER B 186       2.279  13.124   8.594  1.00  0.00           C  
ATOM   3008  O   SER B 186       1.378  12.526   8.001  1.00  0.00           O  
ATOM   3009  CB  SER B 186       3.627  12.010  10.379  1.00  0.00           C  
ATOM   3010  OG  SER B 186       3.859  11.896  11.772  1.00  0.00           O  
ATOM   3011  H   SER B 186       0.692  11.757  10.254  1.00  0.00           H  
ATOM   3012  HA  SER B 186       2.694  13.935  10.522  1.00  0.00           H  
ATOM   3013 1HB  SER B 186       3.408  11.028   9.961  1.00  0.00           H  
ATOM   3014 2HB  SER B 186       4.524  12.383   9.886  1.00  0.00           H  
ATOM   3015  HG  SER B 186       3.206  12.458  12.196  1.00  0.00           H  
ATOM   3016  N   GLU B 187       3.114  13.957   8.042  1.00  0.00           N  
ATOM   3017  CA  GLU B 187       3.132  14.119   6.592  1.00  0.00           C  
ATOM   3018  C   GLU B 187       4.039  13.084   5.932  1.00  0.00           C  
ATOM   3019  O   GLU B 187       5.169  12.870   6.374  1.00  0.00           O  
ATOM   3020  CB  GLU B 187       3.584  15.531   6.213  1.00  0.00           C  
ATOM   3021  CG  GLU B 187       2.584  16.617   6.583  1.00  0.00           C  
ATOM   3022  CD  GLU B 187       2.995  18.000   6.105  1.00  0.00           C  
ATOM   3023  OE1 GLU B 187       2.204  18.957   6.262  1.00  0.00           O  
ATOM   3024  OE2 GLU B 187       4.118  18.128   5.567  1.00  0.00           O  
ATOM   3025  H   GLU B 187       3.755  14.497   8.605  1.00  0.00           H  
ATOM   3026  HA  GLU B 187       2.121  13.965   6.214  1.00  0.00           H  
ATOM   3027 1HB  GLU B 187       4.529  15.756   6.708  1.00  0.00           H  
ATOM   3028 2HB  GLU B 187       3.758  15.581   5.138  1.00  0.00           H  
ATOM   3029 1HG  GLU B 187       1.617  16.370   6.145  1.00  0.00           H  
ATOM   3030 2HG  GLU B 187       2.468  16.635   7.666  1.00  0.00           H  
ATOM   3031  N   VAL B 188       3.499  12.458   4.876  1.00  0.00           N  
ATOM   3032  CA  VAL B 188       4.222  11.402   4.176  1.00  0.00           C  
ATOM   3033  C   VAL B 188       5.515  11.962   3.588  1.00  0.00           C  
ATOM   3034  O   VAL B 188       6.574  11.339   3.694  1.00  0.00           O  
ATOM   3035  CB  VAL B 188       3.361  10.767   3.061  1.00  0.00           C  
ATOM   3036  CG1 VAL B 188       4.200   9.823   2.201  1.00  0.00           C  
ATOM   3037  CG2 VAL B 188       2.168  10.028   3.664  1.00  0.00           C  
ATOM   3038  H   VAL B 188       2.577  12.718   4.556  1.00  0.00           H  
ATOM   3039  HA  VAL B 188       4.476  10.622   4.894  1.00  0.00           H  
ATOM   3040  HB  VAL B 188       2.999  11.555   2.401  1.00  0.00           H  
ATOM   3041 1HG1 VAL B 188       3.574   9.387   1.422  1.00  0.00           H  
ATOM   3042 2HG1 VAL B 188       5.016  10.379   1.741  1.00  0.00           H  
ATOM   3043 3HG1 VAL B 188       4.607   9.028   2.825  1.00  0.00           H  
ATOM   3044 1HG2 VAL B 188       1.572   9.587   2.866  1.00  0.00           H  
ATOM   3045 2HG2 VAL B 188       2.525   9.240   4.328  1.00  0.00           H  
ATOM   3046 3HG2 VAL B 188       1.554  10.729   4.230  1.00  0.00           H  
ATOM   3047  N   ASP B 189       5.534  13.145   3.086  1.00  0.00           N  
ATOM   3048  CA  ASP B 189       6.670  13.760   2.407  1.00  0.00           C  
ATOM   3049  C   ASP B 189       7.840  13.963   3.367  1.00  0.00           C  
ATOM   3050  O   ASP B 189       9.002  13.831   2.976  1.00  0.00           O  
ATOM   3051  CB  ASP B 189       6.263  15.097   1.784  1.00  0.00           C  
ATOM   3052  CG  ASP B 189       7.367  15.724   0.950  1.00  0.00           C  
ATOM   3053  OD1 ASP B 189       7.923  15.041   0.063  1.00  0.00           O  
ATOM   3054  OD2 ASP B 189       7.686  16.910   1.184  1.00  0.00           O  
ATOM   3055  H   ASP B 189       4.677  13.670   3.185  1.00  0.00           H  
ATOM   3056  HA  ASP B 189       7.001  13.092   1.612  1.00  0.00           H  
ATOM   3057 1HB  ASP B 189       5.388  14.952   1.150  1.00  0.00           H  
ATOM   3058 2HB  ASP B 189       5.983  15.796   2.573  1.00  0.00           H  
ATOM   3059  N   ARG B 190       7.514  14.253   4.581  1.00  0.00           N  
ATOM   3060  CA  ARG B 190       8.554  14.495   5.576  1.00  0.00           C  
ATOM   3061  C   ARG B 190       9.215  13.189   6.005  1.00  0.00           C  
ATOM   3062  O   ARG B 190      10.429  13.143   6.218  1.00  0.00           O  
ATOM   3063  CB  ARG B 190       7.974  15.214   6.796  1.00  0.00           C  
ATOM   3064  CG  ARG B 190       7.594  16.662   6.533  1.00  0.00           C  
ATOM   3065  CD  ARG B 190       7.147  17.368   7.806  1.00  0.00           C  
ATOM   3066  NE  ARG B 190       6.734  18.744   7.544  1.00  0.00           N  
ATOM   3067  CZ  ARG B 190       6.275  19.586   8.465  1.00  0.00           C  
ATOM   3068  NH1 ARG B 190       6.161  19.208   9.733  1.00  0.00           N  
ATOM   3069  NH2 ARG B 190       5.927  20.816   8.116  1.00  0.00           N  
ATOM   3070  H   ARG B 190       6.545  14.316   4.857  1.00  0.00           H  
ATOM   3071  HA  ARG B 190       9.319  15.130   5.129  1.00  0.00           H  
ATOM   3072 1HB  ARG B 190       7.085  14.687   7.140  1.00  0.00           H  
ATOM   3073 2HB  ARG B 190       8.700  15.196   7.609  1.00  0.00           H  
ATOM   3074 1HG  ARG B 190       8.454  17.196   6.129  1.00  0.00           H  
ATOM   3075 2HG  ARG B 190       6.774  16.699   5.815  1.00  0.00           H  
ATOM   3076 1HD  ARG B 190       6.303  16.834   8.241  1.00  0.00           H  
ATOM   3077 2HD  ARG B 190       7.970  17.387   8.519  1.00  0.00           H  
ATOM   3078  HE  ARG B 190       6.802  19.082   6.593  1.00  0.00           H  
ATOM   3079 1HH1 ARG B 190       6.424  18.272  10.007  1.00  0.00           H  
ATOM   3080 2HH1 ARG B 190       5.811  19.856  10.424  1.00  0.00           H  
ATOM   3081 1HH2 ARG B 190       6.011  21.111   7.153  1.00  0.00           H  
ATOM   3082 2HH2 ARG B 190       5.578  21.458   8.812  1.00  0.00           H  
ATOM   3083  N   MET B 191       8.426  12.111   6.054  1.00  0.00           N  
ATOM   3084  CA  MET B 191       8.903  10.815   6.528  1.00  0.00           C  
ATOM   3085  C   MET B 191       9.495  10.001   5.383  1.00  0.00           C  
ATOM   3086  O   MET B 191      10.409   9.202   5.592  1.00  0.00           O  
ATOM   3087  CB  MET B 191       7.768  10.035   7.193  1.00  0.00           C  
ATOM   3088  CG  MET B 191       7.304  10.631   8.512  1.00  0.00           C  
ATOM   3089  SD  MET B 191       6.123   9.543   9.399  1.00  0.00           S  
ATOM   3090  CE  MET B 191       7.262   8.280  10.029  1.00  0.00           C  
ATOM   3091  H   MET B 191       7.467  12.201   5.751  1.00  0.00           H  
ATOM   3092  HA  MET B 191       9.687  10.984   7.266  1.00  0.00           H  
ATOM   3093 1HB  MET B 191       6.913   9.993   6.520  1.00  0.00           H  
ATOM   3094 2HB  MET B 191       8.090   9.010   7.378  1.00  0.00           H  
ATOM   3095 1HG  MET B 191       8.166  10.804   9.156  1.00  0.00           H  
ATOM   3096 2HG  MET B 191       6.819  11.589   8.328  1.00  0.00           H  
ATOM   3097 1HE  MET B 191       6.703   7.536  10.596  1.00  0.00           H  
ATOM   3098 2HE  MET B 191       7.767   7.795   9.192  1.00  0.00           H  
ATOM   3099 3HE  MET B 191       8.003   8.749  10.678  1.00  0.00           H  
ATOM   3100  N   PHE B 192       8.999  10.154   4.194  1.00  0.00           N  
ATOM   3101  CA  PHE B 192       9.439   9.425   3.010  1.00  0.00           C  
ATOM   3102  C   PHE B 192       9.758  10.386   1.870  1.00  0.00           C  
ATOM   3103  O   PHE B 192       9.023  10.451   0.883  1.00  0.00           O  
ATOM   3104  CB  PHE B 192       8.370   8.421   2.566  1.00  0.00           C  
ATOM   3105  CG  PHE B 192       8.020   7.404   3.618  1.00  0.00           C  
ATOM   3106  CD1 PHE B 192       8.703   6.196   3.692  1.00  0.00           C  
ATOM   3107  CD2 PHE B 192       7.006   7.655   4.534  1.00  0.00           C  
ATOM   3108  CE1 PHE B 192       8.381   5.252   4.665  1.00  0.00           C  
ATOM   3109  CE2 PHE B 192       6.679   6.717   5.509  1.00  0.00           C  
ATOM   3110  CZ  PHE B 192       7.366   5.516   5.572  1.00  0.00           C  
ATOM   3111  H   PHE B 192       8.256  10.832   4.106  1.00  0.00           H  
ATOM   3112  HA  PHE B 192      10.349   8.877   3.259  1.00  0.00           H  
ATOM   3113 1HB  PHE B 192       7.461   8.955   2.293  1.00  0.00           H  
ATOM   3114 2HB  PHE B 192       8.716   7.890   1.680  1.00  0.00           H  
ATOM   3115  HD1 PHE B 192       9.500   5.990   2.977  1.00  0.00           H  
ATOM   3116  HD2 PHE B 192       6.465   8.600   4.484  1.00  0.00           H  
ATOM   3117  HE1 PHE B 192       8.927   4.310   4.711  1.00  0.00           H  
ATOM   3118  HE2 PHE B 192       5.882   6.926   6.222  1.00  0.00           H  
ATOM   3119  HZ  PHE B 192       7.108   4.780   6.332  1.00  0.00           H  
ATOM   3120  N   PRO B 193      10.863  11.062   2.012  1.00  0.00           N  
ATOM   3121  CA  PRO B 193      11.203  12.032   0.969  1.00  0.00           C  
ATOM   3122  C   PRO B 193      11.459  11.375  -0.386  1.00  0.00           C  
ATOM   3123  O   PRO B 193      12.057  10.298  -0.451  1.00  0.00           O  
ATOM   3124  CB  PRO B 193      12.476  12.693   1.504  1.00  0.00           C  
ATOM   3125  CG  PRO B 193      13.091  11.668   2.401  1.00  0.00           C  
ATOM   3126  CD  PRO B 193      11.990  10.858   3.025  1.00  0.00           C  
ATOM   3127  HA  PRO B 193      10.389  12.766   0.879  1.00  0.00           H  
ATOM   3128 1HB  PRO B 193      13.135  12.972   0.668  1.00  0.00           H  
ATOM   3129 2HB  PRO B 193      12.223  13.621   2.037  1.00  0.00           H  
ATOM   3130 1HG  PRO B 193      13.770  11.020   1.828  1.00  0.00           H  
ATOM   3131 2HG  PRO B 193      13.698  12.157   3.177  1.00  0.00           H  
ATOM   3132 1HD  PRO B 193      12.305   9.807   3.100  1.00  0.00           H  
ATOM   3133 2HD  PRO B 193      11.753  11.265   4.019  1.00  0.00           H  
ATOM   3134  N   GLY B 194      10.809  12.091  -1.451  1.00  0.00           N  
ATOM   3135  CA  GLY B 194      11.108  11.595  -2.785  1.00  0.00           C  
ATOM   3136  C   GLY B 194       9.992  10.750  -3.371  1.00  0.00           C  
ATOM   3137  O   GLY B 194       9.995  10.452  -4.567  1.00  0.00           O  
ATOM   3138  H   GLY B 194      10.186  12.880  -1.347  1.00  0.00           H  
ATOM   3139 1HA  GLY B 194      11.296  12.436  -3.452  1.00  0.00           H  
ATOM   3140 2HA  GLY B 194      12.019  10.998  -2.755  1.00  0.00           H  
ATOM   3141  N   VAL B 195       9.034  10.380  -2.459  1.00  0.00           N  
ATOM   3142  CA  VAL B 195       7.867   9.651  -2.946  1.00  0.00           C  
ATOM   3143  C   VAL B 195       6.862  10.629  -3.551  1.00  0.00           C  
ATOM   3144  O   VAL B 195       6.745  11.769  -3.095  1.00  0.00           O  
ATOM   3145  CB  VAL B 195       7.200   8.829  -1.821  1.00  0.00           C  
ATOM   3146  CG1 VAL B 195       8.146   7.742  -1.313  1.00  0.00           C  
ATOM   3147  CG2 VAL B 195       6.769   9.744  -0.676  1.00  0.00           C  
ATOM   3148  H   VAL B 195       9.106  10.591  -1.474  1.00  0.00           H  
ATOM   3149  HA  VAL B 195       8.191   8.959  -3.725  1.00  0.00           H  
ATOM   3150  HB  VAL B 195       6.324   8.322  -2.225  1.00  0.00           H  
ATOM   3151 1HG1 VAL B 195       7.656   7.174  -0.521  1.00  0.00           H  
ATOM   3152 2HG1 VAL B 195       8.404   7.072  -2.133  1.00  0.00           H  
ATOM   3153 3HG1 VAL B 195       9.052   8.203  -0.921  1.00  0.00           H  
ATOM   3154 1HG2 VAL B 195       6.300   9.150   0.108  1.00  0.00           H  
ATOM   3155 2HG2 VAL B 195       7.642  10.256  -0.271  1.00  0.00           H  
ATOM   3156 3HG2 VAL B 195       6.056  10.481  -1.047  1.00  0.00           H  
ATOM   3157  N   PRO B 196       6.140  10.181  -4.597  1.00  0.00           N  
ATOM   3158  CA  PRO B 196       5.144  11.071  -5.197  1.00  0.00           C  
ATOM   3159  C   PRO B 196       4.026  11.446  -4.227  1.00  0.00           C  
ATOM   3160  O   PRO B 196       3.554  10.598  -3.465  1.00  0.00           O  
ATOM   3161  CB  PRO B 196       4.597  10.249  -6.368  1.00  0.00           C  
ATOM   3162  CG  PRO B 196       5.664   9.243  -6.659  1.00  0.00           C  
ATOM   3163  CD  PRO B 196       6.379   8.922  -5.378  1.00  0.00           C  
ATOM   3164  HA  PRO B 196       5.644  11.982  -5.558  1.00  0.00           H  
ATOM   3165 1HB  PRO B 196       3.642   9.781  -6.086  1.00  0.00           H  
ATOM   3166 2HB  PRO B 196       4.392  10.906  -7.226  1.00  0.00           H  
ATOM   3167 1HG  PRO B 196       5.221   8.334  -7.093  1.00  0.00           H  
ATOM   3168 2HG  PRO B 196       6.368   9.641  -7.405  1.00  0.00           H  
ATOM   3169 1HD  PRO B 196       5.918   8.039  -4.911  1.00  0.00           H  
ATOM   3170 2HD  PRO B 196       7.443   8.739  -5.587  1.00  0.00           H  
ATOM   3171  N   LEU B 197       3.588  12.679  -4.291  1.00  0.00           N  
ATOM   3172  CA  LEU B 197       2.554  13.193  -3.399  1.00  0.00           C  
ATOM   3173  C   LEU B 197       1.193  12.599  -3.745  1.00  0.00           C  
ATOM   3174  O   LEU B 197       0.309  12.520  -2.888  1.00  0.00           O  
ATOM   3175  CB  LEU B 197       2.492  14.721  -3.475  1.00  0.00           C  
ATOM   3176  CG  LEU B 197       3.700  15.477  -2.921  1.00  0.00           C  
ATOM   3177  CD1 LEU B 197       3.527  16.978  -3.130  1.00  0.00           C  
ATOM   3178  CD2 LEU B 197       3.901  15.158  -1.444  1.00  0.00           C  
ATOM   3179  H   LEU B 197       3.986  13.292  -4.988  1.00  0.00           H  
ATOM   3180  HA  LEU B 197       2.803  12.905  -2.378  1.00  0.00           H  
ATOM   3181 1HB  LEU B 197       2.376  15.012  -4.518  1.00  0.00           H  
ATOM   3182 2HB  LEU B 197       1.615  15.061  -2.925  1.00  0.00           H  
ATOM   3183  HG  LEU B 197       4.595  15.185  -3.470  1.00  0.00           H  
ATOM   3184 1HD1 LEU B 197       4.395  17.503  -2.731  1.00  0.00           H  
ATOM   3185 2HD1 LEU B 197       3.435  17.189  -4.196  1.00  0.00           H  
ATOM   3186 3HD1 LEU B 197       2.629  17.316  -2.613  1.00  0.00           H  
ATOM   3187 1HD2 LEU B 197       4.766  15.705  -1.068  1.00  0.00           H  
ATOM   3188 2HD2 LEU B 197       3.013  15.453  -0.884  1.00  0.00           H  
ATOM   3189 3HD2 LEU B 197       4.068  14.088  -1.322  1.00  0.00           H  
ATOM   3190  N   ASP B 198       1.059  12.149  -4.941  1.00  0.00           N  
ATOM   3191  CA  ASP B 198      -0.224  11.636  -5.411  1.00  0.00           C  
ATOM   3192  C   ASP B 198      -0.227  10.109  -5.442  1.00  0.00           C  
ATOM   3193  O   ASP B 198      -0.908   9.501  -6.271  1.00  0.00           O  
ATOM   3194  CB  ASP B 198      -0.547  12.191  -6.800  1.00  0.00           C  
ATOM   3195  CG  ASP B 198      -0.784  13.691  -6.800  1.00  0.00           C  
ATOM   3196  OD1 ASP B 198      -1.305  14.225  -5.797  1.00  0.00           O  
ATOM   3197  OD2 ASP B 198      -0.448  14.344  -7.811  1.00  0.00           O  
ATOM   3198  H   ASP B 198       1.850  12.148  -5.570  1.00  0.00           H  
ATOM   3199  HA  ASP B 198      -1.001  11.959  -4.717  1.00  0.00           H  
ATOM   3200 1HB  ASP B 198       0.275  11.969  -7.481  1.00  0.00           H  
ATOM   3201 2HB  ASP B 198      -1.438  11.698  -7.191  1.00  0.00           H  
ATOM   3202  N   THR B 199       0.563   9.526  -4.537  1.00  0.00           N  
ATOM   3203  CA  THR B 199       0.617   8.070  -4.473  1.00  0.00           C  
ATOM   3204  C   THR B 199      -0.771   7.487  -4.226  1.00  0.00           C  
ATOM   3205  O   THR B 199      -1.551   8.038  -3.446  1.00  0.00           O  
ATOM   3206  CB  THR B 199       1.581   7.595  -3.369  1.00  0.00           C  
ATOM   3207  OG1 THR B 199       1.951   6.233  -3.620  1.00  0.00           O  
ATOM   3208  CG2 THR B 199       0.929   7.687  -1.994  1.00  0.00           C  
ATOM   3209  H   THR B 199       1.124  10.068  -3.895  1.00  0.00           H  
ATOM   3210  HA  THR B 199       0.982   7.695  -5.430  1.00  0.00           H  
ATOM   3211  HB  THR B 199       2.477   8.216  -3.377  1.00  0.00           H  
ATOM   3212  HG1 THR B 199       1.515   5.925  -4.418  1.00  0.00           H  
ATOM   3213 1HG2 THR B 199       1.632   7.346  -1.234  1.00  0.00           H  
ATOM   3214 2HG2 THR B 199       0.650   8.721  -1.792  1.00  0.00           H  
ATOM   3215 3HG2 THR B 199       0.039   7.060  -1.971  1.00  0.00           H  
ATOM   3216  N   HIS B 200      -1.111   6.371  -4.944  1.00  0.00           N  
ATOM   3217  CA  HIS B 200      -2.461   5.836  -4.816  1.00  0.00           C  
ATOM   3218  C   HIS B 200      -2.469   4.545  -4.005  1.00  0.00           C  
ATOM   3219  O   HIS B 200      -3.522   4.108  -3.535  1.00  0.00           O  
ATOM   3220  CB  HIS B 200      -3.073   5.591  -6.197  1.00  0.00           C  
ATOM   3221  CG  HIS B 200      -2.254   4.691  -7.065  1.00  0.00           C  
ATOM   3222  ND1 HIS B 200      -2.142   3.337  -6.837  1.00  0.00           N  
ATOM   3223  CD2 HIS B 200      -1.509   4.953  -8.165  1.00  0.00           C  
ATOM   3224  CE1 HIS B 200      -1.360   2.804  -7.761  1.00  0.00           C  
ATOM   3225  NE2 HIS B 200      -0.963   3.763  -8.579  1.00  0.00           N  
ATOM   3226  H   HIS B 200      -0.455   5.909  -5.558  1.00  0.00           H  
ATOM   3227  HA  HIS B 200      -3.089   6.554  -4.289  1.00  0.00           H  
ATOM   3228 1HB  HIS B 200      -4.063   5.148  -6.083  1.00  0.00           H  
ATOM   3229 2HB  HIS B 200      -3.198   6.542  -6.713  1.00  0.00           H  
ATOM   3230  HD2 HIS B 200      -1.368   5.927  -8.634  1.00  0.00           H  
ATOM   3231  HE1 HIS B 200      -1.088   1.751  -7.836  1.00  0.00           H  
ATOM   3232  HE2 HIS B 200      -0.358   3.644  -9.379  1.00  0.00           H  
ATOM   3233  N   ASP B 201      -1.316   3.885  -3.783  1.00  0.00           N  
ATOM   3234  CA  ASP B 201      -1.193   2.672  -2.981  1.00  0.00           C  
ATOM   3235  C   ASP B 201       0.178   2.591  -2.314  1.00  0.00           C  
ATOM   3236  O   ASP B 201       1.184   2.994  -2.901  1.00  0.00           O  
ATOM   3237  CB  ASP B 201      -1.432   1.431  -3.844  1.00  0.00           C  
ATOM   3238  CG  ASP B 201      -1.692   0.179  -3.025  1.00  0.00           C  
ATOM   3239  OD1 ASP B 201      -2.109   0.294  -1.852  1.00  0.00           O  
ATOM   3240  OD2 ASP B 201      -1.476  -0.931  -3.556  1.00  0.00           O  
ATOM   3241  H   ASP B 201      -0.490   4.277  -4.213  1.00  0.00           H  
ATOM   3242  HA  ASP B 201      -1.947   2.699  -2.194  1.00  0.00           H  
ATOM   3243 1HB  ASP B 201      -2.287   1.602  -4.498  1.00  0.00           H  
ATOM   3244 2HB  ASP B 201      -0.563   1.257  -4.479  1.00  0.00           H  
ATOM   3245  N   VAL B 202       0.186   2.121  -1.084  1.00  0.00           N  
ATOM   3246  CA  VAL B 202       1.404   1.869  -0.321  1.00  0.00           C  
ATOM   3247  C   VAL B 202       1.369   0.456   0.256  1.00  0.00           C  
ATOM   3248  O   VAL B 202       0.392   0.065   0.899  1.00  0.00           O  
ATOM   3249  CB  VAL B 202       1.587   2.903   0.813  1.00  0.00           C  
ATOM   3250  CG1 VAL B 202       2.897   2.660   1.559  1.00  0.00           C  
ATOM   3251  CG2 VAL B 202       1.544   4.323   0.251  1.00  0.00           C  
ATOM   3252  H   VAL B 202      -0.710   1.929  -0.658  1.00  0.00           H  
ATOM   3253  HA  VAL B 202       2.258   1.950  -0.995  1.00  0.00           H  
ATOM   3254  HB  VAL B 202       0.783   2.779   1.539  1.00  0.00           H  
ATOM   3255 1HG1 VAL B 202       3.006   3.399   2.353  1.00  0.00           H  
ATOM   3256 2HG1 VAL B 202       2.889   1.660   1.993  1.00  0.00           H  
ATOM   3257 3HG1 VAL B 202       3.733   2.749   0.865  1.00  0.00           H  
ATOM   3258 1HG2 VAL B 202       1.674   5.039   1.062  1.00  0.00           H  
ATOM   3259 2HG2 VAL B 202       2.345   4.450  -0.478  1.00  0.00           H  
ATOM   3260 3HG2 VAL B 202       0.582   4.494  -0.233  1.00  0.00           H  
ATOM   3261  N   PHE B 203       2.423  -0.355   0.017  1.00  0.00           N  
ATOM   3262  CA  PHE B 203       2.428  -1.710   0.557  1.00  0.00           C  
ATOM   3263  C   PHE B 203       3.846  -2.151   0.899  1.00  0.00           C  
ATOM   3264  O   PHE B 203       4.817  -1.543   0.445  1.00  0.00           O  
ATOM   3265  CB  PHE B 203       1.799  -2.689  -0.440  1.00  0.00           C  
ATOM   3266  CG  PHE B 203       2.584  -2.847  -1.714  1.00  0.00           C  
ATOM   3267  CD1 PHE B 203       2.437  -1.938  -2.755  1.00  0.00           C  
ATOM   3268  CD2 PHE B 203       3.471  -3.904  -1.870  1.00  0.00           C  
ATOM   3269  CE1 PHE B 203       3.163  -2.082  -3.935  1.00  0.00           C  
ATOM   3270  CE2 PHE B 203       4.200  -4.054  -3.047  1.00  0.00           C  
ATOM   3271  CZ  PHE B 203       4.043  -3.143  -4.078  1.00  0.00           C  
ATOM   3272  H   PHE B 203       3.211  -0.041  -0.531  1.00  0.00           H  
ATOM   3273  HA  PHE B 203       1.837  -1.719   1.474  1.00  0.00           H  
ATOM   3274 1HB  PHE B 203       1.704  -3.670   0.024  1.00  0.00           H  
ATOM   3275 2HB  PHE B 203       0.796  -2.351  -0.698  1.00  0.00           H  
ATOM   3276  HD1 PHE B 203       1.744  -1.104  -2.640  1.00  0.00           H  
ATOM   3277  HD2 PHE B 203       3.594  -4.621  -1.058  1.00  0.00           H  
ATOM   3278  HE1 PHE B 203       3.038  -1.361  -4.742  1.00  0.00           H  
ATOM   3279  HE2 PHE B 203       4.893  -4.888  -3.158  1.00  0.00           H  
ATOM   3280  HZ  PHE B 203       4.610  -3.262  -5.000  1.00  0.00           H  
ATOM   3281  N   GLN B 204       3.930  -3.085   1.827  1.00  0.00           N  
ATOM   3282  CA  GLN B 204       5.211  -3.689   2.179  1.00  0.00           C  
ATOM   3283  C   GLN B 204       5.373  -5.058   1.524  1.00  0.00           C  
ATOM   3284  O   GLN B 204       4.477  -5.901   1.605  1.00  0.00           O  
ATOM   3285  CB  GLN B 204       5.347  -3.815   3.697  1.00  0.00           C  
ATOM   3286  CG  GLN B 204       6.722  -4.283   4.155  1.00  0.00           C  
ATOM   3287  CD  GLN B 204       6.873  -4.273   5.665  1.00  0.00           C  
ATOM   3288  OE1 GLN B 204       6.165  -3.545   6.368  1.00  0.00           O  
ATOM   3289  NE2 GLN B 204       7.797  -5.081   6.173  1.00  0.00           N  
ATOM   3290  H   GLN B 204       3.094  -3.390   2.305  1.00  0.00           H  
ATOM   3291  HA  GLN B 204       6.010  -3.045   1.811  1.00  0.00           H  
ATOM   3292 1HB  GLN B 204       5.144  -2.850   4.162  1.00  0.00           H  
ATOM   3293 2HB  GLN B 204       4.606  -4.521   4.071  1.00  0.00           H  
ATOM   3294 1HG  GLN B 204       6.882  -5.303   3.805  1.00  0.00           H  
ATOM   3295 2HG  GLN B 204       7.479  -3.621   3.734  1.00  0.00           H  
ATOM   3296 1HE2 GLN B 204       7.942  -5.117   7.163  1.00  0.00           H  
ATOM   3297 2HE2 GLN B 204       8.349  -5.654   5.567  1.00  0.00           H  
ATOM   3298  N   PHE B 205       6.449  -5.261   0.888  1.00  0.00           N  
ATOM   3299  CA  PHE B 205       6.799  -6.511   0.224  1.00  0.00           C  
ATOM   3300  C   PHE B 205       8.278  -6.827   0.410  1.00  0.00           C  
ATOM   3301  O   PHE B 205       9.139  -5.998   0.107  1.00  0.00           O  
ATOM   3302  CB  PHE B 205       6.461  -6.441  -1.269  1.00  0.00           C  
ATOM   3303  CG  PHE B 205       6.736  -7.719  -2.014  1.00  0.00           C  
ATOM   3304  CD1 PHE B 205       7.574  -7.728  -3.122  1.00  0.00           C  
ATOM   3305  CD2 PHE B 205       6.156  -8.913  -1.605  1.00  0.00           C  
ATOM   3306  CE1 PHE B 205       7.830  -8.909  -3.814  1.00  0.00           C  
ATOM   3307  CE2 PHE B 205       6.407 -10.098  -2.291  1.00  0.00           C  
ATOM   3308  CZ  PHE B 205       7.244 -10.094  -3.396  1.00  0.00           C  
ATOM   3309  H   PHE B 205       7.096  -4.487   0.852  1.00  0.00           H  
ATOM   3310  HA  PHE B 205       6.218  -7.317   0.675  1.00  0.00           H  
ATOM   3311 1HB  PHE B 205       5.407  -6.196  -1.392  1.00  0.00           H  
ATOM   3312 2HB  PHE B 205       7.039  -5.644  -1.736  1.00  0.00           H  
ATOM   3313  HD1 PHE B 205       8.035  -6.795  -3.449  1.00  0.00           H  
ATOM   3314  HD2 PHE B 205       5.497  -8.916  -0.736  1.00  0.00           H  
ATOM   3315  HE1 PHE B 205       8.490  -8.900  -4.681  1.00  0.00           H  
ATOM   3316  HE2 PHE B 205       5.946 -11.029  -1.961  1.00  0.00           H  
ATOM   3317  HZ  PHE B 205       7.440 -11.020  -3.935  1.00  0.00           H  
ATOM   3318  N   ARG B 206       8.513  -8.023   1.070  1.00  0.00           N  
ATOM   3319  CA  ARG B 206       9.889  -8.430   1.339  1.00  0.00           C  
ATOM   3320  C   ARG B 206      10.623  -7.372   2.155  1.00  0.00           C  
ATOM   3321  O   ARG B 206      11.761  -7.016   1.839  1.00  0.00           O  
ATOM   3322  CB  ARG B 206      10.636  -8.696   0.030  1.00  0.00           C  
ATOM   3323  CG  ARG B 206      10.078  -9.860  -0.773  1.00  0.00           C  
ATOM   3324  CD  ARG B 206      11.033 -10.292  -1.877  1.00  0.00           C  
ATOM   3325  NE  ARG B 206      12.195 -10.994  -1.341  1.00  0.00           N  
ATOM   3326  CZ  ARG B 206      13.245 -11.382  -2.060  1.00  0.00           C  
ATOM   3327  NH1 ARG B 206      13.298 -11.143  -3.366  1.00  0.00           N  
ATOM   3328  NH2 ARG B 206      14.249 -12.015  -1.470  1.00  0.00           N  
ATOM   3329  H   ARG B 206       7.756  -8.620   1.370  1.00  0.00           H  
ATOM   3330  HA  ARG B 206       9.870  -9.351   1.922  1.00  0.00           H  
ATOM   3331 1HB  ARG B 206      10.601  -7.805  -0.596  1.00  0.00           H  
ATOM   3332 2HB  ARG B 206      11.684  -8.904   0.245  1.00  0.00           H  
ATOM   3333 1HG  ARG B 206       9.911 -10.711  -0.112  1.00  0.00           H  
ATOM   3334 2HG  ARG B 206       9.134  -9.566  -1.232  1.00  0.00           H  
ATOM   3335 1HD  ARG B 206      10.516 -10.961  -2.564  1.00  0.00           H  
ATOM   3336 2HD  ARG B 206      11.383  -9.414  -2.419  1.00  0.00           H  
ATOM   3337  HE  ARG B 206      12.204 -11.201  -0.351  1.00  0.00           H  
ATOM   3338 1HH1 ARG B 206      12.536 -10.662  -3.823  1.00  0.00           H  
ATOM   3339 2HH1 ARG B 206      14.100 -11.442  -3.902  1.00  0.00           H  
ATOM   3340 1HH2 ARG B 206      14.215 -12.201  -0.477  1.00  0.00           H  
ATOM   3341 2HH2 ARG B 206      15.047 -12.311  -2.012  1.00  0.00           H  
ATOM   3342  N   GLU B 207       9.973  -6.845   3.143  1.00  0.00           N  
ATOM   3343  CA  GLU B 207      10.506  -5.966   4.180  1.00  0.00           C  
ATOM   3344  C   GLU B 207      10.821  -4.582   3.622  1.00  0.00           C  
ATOM   3345  O   GLU B 207      11.521  -3.793   4.262  1.00  0.00           O  
ATOM   3346  CB  GLU B 207      11.760  -6.577   4.811  1.00  0.00           C  
ATOM   3347  CG  GLU B 207      11.520  -7.925   5.476  1.00  0.00           C  
ATOM   3348  CD  GLU B 207      10.468  -7.874   6.572  1.00  0.00           C  
ATOM   3349  OE1 GLU B 207       9.643  -8.811   6.666  1.00  0.00           O  
ATOM   3350  OE2 GLU B 207      10.468  -6.888   7.343  1.00  0.00           O  
ATOM   3351  H   GLU B 207       8.994  -7.093   3.164  1.00  0.00           H  
ATOM   3352  HA  GLU B 207       9.749  -5.847   4.956  1.00  0.00           H  
ATOM   3353 1HB  GLU B 207      12.526  -6.707   4.046  1.00  0.00           H  
ATOM   3354 2HB  GLU B 207      12.159  -5.894   5.561  1.00  0.00           H  
ATOM   3355 1HG  GLU B 207      11.200  -8.640   4.719  1.00  0.00           H  
ATOM   3356 2HG  GLU B 207      12.458  -8.281   5.900  1.00  0.00           H  
ATOM   3357  N   LYS B 208      10.450  -4.339   2.357  1.00  0.00           N  
ATOM   3358  CA  LYS B 208      10.629  -3.017   1.764  1.00  0.00           C  
ATOM   3359  C   LYS B 208       9.285  -2.342   1.509  1.00  0.00           C  
ATOM   3360  O   LYS B 208       8.306  -3.007   1.161  1.00  0.00           O  
ATOM   3361  CB  LYS B 208      11.422  -3.116   0.460  1.00  0.00           C  
ATOM   3362  CG  LYS B 208      12.785  -3.775   0.613  1.00  0.00           C  
ATOM   3363  CD  LYS B 208      13.755  -2.883   1.375  1.00  0.00           C  
ATOM   3364  CE  LYS B 208      15.159  -3.473   1.398  1.00  0.00           C  
ATOM   3365  NZ  LYS B 208      16.098  -2.638   2.205  1.00  0.00           N  
ATOM   3366  H   LYS B 208      10.040  -5.076   1.801  1.00  0.00           H  
ATOM   3367  HA  LYS B 208      11.188  -2.396   2.465  1.00  0.00           H  
ATOM   3368 1HB  LYS B 208      10.850  -3.688  -0.271  1.00  0.00           H  
ATOM   3369 2HB  LYS B 208      11.573  -2.117   0.049  1.00  0.00           H  
ATOM   3370 1HG  LYS B 208      12.675  -4.717   1.151  1.00  0.00           H  
ATOM   3371 2HG  LYS B 208      13.200  -3.986  -0.372  1.00  0.00           H  
ATOM   3372 1HD  LYS B 208      13.793  -1.900   0.904  1.00  0.00           H  
ATOM   3373 2HD  LYS B 208      13.408  -2.761   2.401  1.00  0.00           H  
ATOM   3374 1HE  LYS B 208      15.125  -4.475   1.822  1.00  0.00           H  
ATOM   3375 2HE  LYS B 208      15.540  -3.546   0.379  1.00  0.00           H  
ATOM   3376 1HZ  LYS B 208      17.016  -3.059   2.197  1.00  0.00           H  
ATOM   3377 2HZ  LYS B 208      16.150  -1.710   1.808  1.00  0.00           H  
ATOM   3378 3HZ  LYS B 208      15.764  -2.579   3.156  1.00  0.00           H  
ATOM   3379  N   ALA B 209       9.287  -1.019   1.676  1.00  0.00           N  
ATOM   3380  CA  ALA B 209       8.078  -0.249   1.401  1.00  0.00           C  
ATOM   3381  C   ALA B 209       7.989   0.124  -0.077  1.00  0.00           C  
ATOM   3382  O   ALA B 209       8.989   0.510  -0.687  1.00  0.00           O  
ATOM   3383  CB  ALA B 209       8.039   1.008   2.266  1.00  0.00           C  
ATOM   3384  H   ALA B 209      10.116  -0.537   1.992  1.00  0.00           H  
ATOM   3385  HA  ALA B 209       7.217  -0.872   1.645  1.00  0.00           H  
ATOM   3386 1HB  ALA B 209       7.131   1.571   2.049  1.00  0.00           H  
ATOM   3387 2HB  ALA B 209       8.048   0.726   3.319  1.00  0.00           H  
ATOM   3388 3HB  ALA B 209       8.909   1.626   2.049  1.00  0.00           H  
ATOM   3389  N   TYR B 210       6.817  -0.005  -0.674  1.00  0.00           N  
ATOM   3390  CA  TYR B 210       6.565   0.353  -2.065  1.00  0.00           C  
ATOM   3391  C   TYR B 210       5.462   1.400  -2.168  1.00  0.00           C  
ATOM   3392  O   TYR B 210       4.383   1.232  -1.596  1.00  0.00           O  
ATOM   3393  CB  TYR B 210       6.185  -0.887  -2.879  1.00  0.00           C  
ATOM   3394  CG  TYR B 210       7.305  -1.890  -3.016  1.00  0.00           C  
ATOM   3395  CD1 TYR B 210       8.024  -2.003  -4.204  1.00  0.00           C  
ATOM   3396  CD2 TYR B 210       7.646  -2.727  -1.958  1.00  0.00           C  
ATOM   3397  CE1 TYR B 210       9.055  -2.928  -4.335  1.00  0.00           C  
ATOM   3398  CE2 TYR B 210       8.675  -3.654  -2.078  1.00  0.00           C  
ATOM   3399  CZ  TYR B 210       9.373  -3.747  -3.268  1.00  0.00           C  
ATOM   3400  OH  TYR B 210      10.393  -4.664  -3.393  1.00  0.00           O  
ATOM   3401  H   TYR B 210       6.061  -0.376  -0.117  1.00  0.00           H  
ATOM   3402  HA  TYR B 210       7.478   0.778  -2.484  1.00  0.00           H  
ATOM   3403 1HB  TYR B 210       5.336  -1.385  -2.409  1.00  0.00           H  
ATOM   3404 2HB  TYR B 210       5.874  -0.585  -3.879  1.00  0.00           H  
ATOM   3405  HD1 TYR B 210       7.782  -1.360  -5.051  1.00  0.00           H  
ATOM   3406  HD2 TYR B 210       7.102  -2.663  -1.015  1.00  0.00           H  
ATOM   3407  HE1 TYR B 210       9.606  -3.001  -5.272  1.00  0.00           H  
ATOM   3408  HE2 TYR B 210       8.926  -4.302  -1.238  1.00  0.00           H  
ATOM   3409  HH  TYR B 210      10.486  -5.151  -2.571  1.00  0.00           H  
ATOM   3410  N   PHE B 211       5.793   2.475  -2.798  1.00  0.00           N  
ATOM   3411  CA  PHE B 211       4.831   3.523  -3.118  1.00  0.00           C  
ATOM   3412  C   PHE B 211       4.486   3.506  -4.602  1.00  0.00           C  
ATOM   3413  O   PHE B 211       5.374   3.594  -5.453  1.00  0.00           O  
ATOM   3414  CB  PHE B 211       5.379   4.897  -2.722  1.00  0.00           C  
ATOM   3415  CG  PHE B 211       5.525   5.087  -1.236  1.00  0.00           C  
ATOM   3416  CD1 PHE B 211       4.640   5.898  -0.535  1.00  0.00           C  
ATOM   3417  CD2 PHE B 211       6.547   4.455  -0.541  1.00  0.00           C  
ATOM   3418  CE1 PHE B 211       4.773   6.076   0.840  1.00  0.00           C  
ATOM   3419  CE2 PHE B 211       6.686   4.628   0.834  1.00  0.00           C  
ATOM   3420  CZ  PHE B 211       5.799   5.439   1.522  1.00  0.00           C  
ATOM   3421  H   PHE B 211       6.757   2.590  -3.078  1.00  0.00           H  
ATOM   3422  HA  PHE B 211       3.916   3.338  -2.553  1.00  0.00           H  
ATOM   3423 1HB  PHE B 211       6.355   5.045  -3.181  1.00  0.00           H  
ATOM   3424 2HB  PHE B 211       4.718   5.675  -3.101  1.00  0.00           H  
ATOM   3425  HD1 PHE B 211       3.834   6.397  -1.074  1.00  0.00           H  
ATOM   3426  HD2 PHE B 211       7.246   3.817  -1.083  1.00  0.00           H  
ATOM   3427  HE1 PHE B 211       4.072   6.714   1.377  1.00  0.00           H  
ATOM   3428  HE2 PHE B 211       7.492   4.127   1.369  1.00  0.00           H  
ATOM   3429  HZ  PHE B 211       5.908   5.577   2.597  1.00  0.00           H  
ATOM   3430  N   CYS B 212       3.161   3.406  -4.879  1.00  0.00           N  
ATOM   3431  CA  CYS B 212       2.750   3.260  -6.271  1.00  0.00           C  
ATOM   3432  C   CYS B 212       2.083   4.533  -6.779  1.00  0.00           C  
ATOM   3433  O   CYS B 212       1.236   5.111  -6.096  1.00  0.00           O  
ATOM   3434  CB  CYS B 212       1.795   2.077  -6.426  1.00  0.00           C  
ATOM   3435  SG  CYS B 212       2.560   0.475  -6.090  1.00  0.00           S  
ATOM   3436  H   CYS B 212       2.455   3.429  -4.157  1.00  0.00           H  
ATOM   3437  HA  CYS B 212       3.637   3.073  -6.876  1.00  0.00           H  
ATOM   3438 1HB  CYS B 212       0.950   2.200  -5.748  1.00  0.00           H  
ATOM   3439 2HB  CYS B 212       1.400   2.059  -7.441  1.00  0.00           H  
ATOM   3440  HG  CYS B 212       1.470  -0.250  -6.319  1.00  0.00           H  
ATOM   3441  N   GLN B 213       2.432   4.964  -7.862  1.00  0.00           N  
ATOM   3442  CA  GLN B 213       1.827   6.048  -8.628  1.00  0.00           C  
ATOM   3443  C   GLN B 213       1.825   5.732 -10.121  1.00  0.00           C  
ATOM   3444  O   GLN B 213       2.880   5.494 -10.712  1.00  0.00           O  
ATOM   3445  CB  GLN B 213       2.564   7.364  -8.371  1.00  0.00           C  
ATOM   3446  CG  GLN B 213       1.889   8.578  -8.993  1.00  0.00           C  
ATOM   3447  CD  GLN B 213       2.883   9.595  -9.523  1.00  0.00           C  
ATOM   3448  OE1 GLN B 213       4.099   9.427  -9.380  1.00  0.00           O  
ATOM   3449  NE2 GLN B 213       2.374  10.657 -10.138  1.00  0.00           N  
ATOM   3450  H   GLN B 213       3.239   4.487  -8.238  1.00  0.00           H  
ATOM   3451  HA  GLN B 213       0.791   6.161  -8.308  1.00  0.00           H  
ATOM   3452 1HB  GLN B 213       2.644   7.532  -7.297  1.00  0.00           H  
ATOM   3453 2HB  GLN B 213       3.577   7.297  -8.768  1.00  0.00           H  
ATOM   3454 1HG  GLN B 213       1.266   8.248  -9.824  1.00  0.00           H  
ATOM   3455 2HG  GLN B 213       1.275   9.067  -8.237  1.00  0.00           H  
ATOM   3456 1HE2 GLN B 213       2.982  11.361 -10.508  1.00  0.00           H  
ATOM   3457 2HE2 GLN B 213       1.383  10.754 -10.232  1.00  0.00           H  
ATOM   3458  N   ASP B 214       0.512   5.732 -10.674  1.00  0.00           N  
ATOM   3459  CA  ASP B 214       0.388   5.288 -12.059  1.00  0.00           C  
ATOM   3460  C   ASP B 214       0.883   3.852 -12.222  1.00  0.00           C  
ATOM   3461  O   ASP B 214       0.476   2.961 -11.474  1.00  0.00           O  
ATOM   3462  CB  ASP B 214       1.161   6.220 -12.993  1.00  0.00           C  
ATOM   3463  CG  ASP B 214       0.536   7.600 -13.104  1.00  0.00           C  
ATOM   3464  OD1 ASP B 214      -0.703   7.720 -12.986  1.00  0.00           O  
ATOM   3465  OD2 ASP B 214       1.288   8.575 -13.315  1.00  0.00           O  
ATOM   3466  H   ASP B 214      -0.317   6.016 -10.172  1.00  0.00           H  
ATOM   3467  HA  ASP B 214      -0.666   5.313 -12.337  1.00  0.00           H  
ATOM   3468 1HB  ASP B 214       2.184   6.329 -12.633  1.00  0.00           H  
ATOM   3469 2HB  ASP B 214       1.210   5.779 -13.989  1.00  0.00           H  
ATOM   3470  N   ARG B 215       1.699   3.491 -13.161  1.00  0.00           N  
ATOM   3471  CA  ARG B 215       2.141   2.121 -13.404  1.00  0.00           C  
ATOM   3472  C   ARG B 215       3.515   1.872 -12.791  1.00  0.00           C  
ATOM   3473  O   ARG B 215       4.073   0.782 -12.929  1.00  0.00           O  
ATOM   3474  CB  ARG B 215       2.175   1.825 -14.905  1.00  0.00           C  
ATOM   3475  CG  ARG B 215       3.082   2.755 -15.696  1.00  0.00           C  
ATOM   3476  CD  ARG B 215       2.985   2.499 -17.193  1.00  0.00           C  
ATOM   3477  NE  ARG B 215       3.223   3.716 -17.964  1.00  0.00           N  
ATOM   3478  CZ  ARG B 215       3.103   3.812 -19.286  1.00  0.00           C  
ATOM   3479  NH1 ARG B 215       2.744   2.759 -20.012  1.00  0.00           N  
ATOM   3480  NH2 ARG B 215       3.343   4.968 -19.886  1.00  0.00           N  
ATOM   3481  H   ARG B 215       2.041   4.231 -13.757  1.00  0.00           H  
ATOM   3482  HA  ARG B 215       1.433   1.440 -12.931  1.00  0.00           H  
ATOM   3483 1HB  ARG B 215       2.514   0.803 -15.066  1.00  0.00           H  
ATOM   3484 2HB  ARG B 215       1.168   1.904 -15.314  1.00  0.00           H  
ATOM   3485 1HG  ARG B 215       2.796   3.790 -15.506  1.00  0.00           H  
ATOM   3486 2HG  ARG B 215       4.117   2.602 -15.389  1.00  0.00           H  
ATOM   3487 1HD  ARG B 215       3.728   1.757 -17.484  1.00  0.00           H  
ATOM   3488 2HD  ARG B 215       1.989   2.129 -17.435  1.00  0.00           H  
ATOM   3489  HE  ARG B 215       3.499   4.547 -17.458  1.00  0.00           H  
ATOM   3490 1HH1 ARG B 215       2.559   1.874 -19.561  1.00  0.00           H  
ATOM   3491 2HH1 ARG B 215       2.656   2.843 -21.014  1.00  0.00           H  
ATOM   3492 1HH2 ARG B 215       3.616   5.774 -19.340  1.00  0.00           H  
ATOM   3493 2HH2 ARG B 215       3.253   5.045 -20.888  1.00  0.00           H  
ATOM   3494  N   PHE B 216       4.037   2.844 -12.050  1.00  0.00           N  
ATOM   3495  CA  PHE B 216       5.377   2.780 -11.478  1.00  0.00           C  
ATOM   3496  C   PHE B 216       5.312   2.555  -9.972  1.00  0.00           C  
ATOM   3497  O   PHE B 216       4.301   2.860  -9.336  1.00  0.00           O  
ATOM   3498  CB  PHE B 216       6.155   4.064 -11.783  1.00  0.00           C  
ATOM   3499  CG  PHE B 216       6.297   4.353 -13.253  1.00  0.00           C  
ATOM   3500  CD1 PHE B 216       7.304   3.753 -14.000  1.00  0.00           C  
ATOM   3501  CD2 PHE B 216       5.423   5.225 -13.889  1.00  0.00           C  
ATOM   3502  CE1 PHE B 216       7.437   4.019 -15.361  1.00  0.00           C  
ATOM   3503  CE2 PHE B 216       5.550   5.495 -15.249  1.00  0.00           C  
ATOM   3504  CZ  PHE B 216       6.558   4.892 -15.982  1.00  0.00           C  
ATOM   3505  H   PHE B 216       3.469   3.662 -11.882  1.00  0.00           H  
ATOM   3506  HA  PHE B 216       5.905   1.938 -11.928  1.00  0.00           H  
ATOM   3507 1HB  PHE B 216       5.655   4.912 -11.317  1.00  0.00           H  
ATOM   3508 2HB  PHE B 216       7.153   3.996 -11.352  1.00  0.00           H  
ATOM   3509  HD1 PHE B 216       7.994   3.067 -13.509  1.00  0.00           H  
ATOM   3510  HD2 PHE B 216       4.630   5.700 -13.311  1.00  0.00           H  
ATOM   3511  HE1 PHE B 216       8.231   3.541 -15.934  1.00  0.00           H  
ATOM   3512  HE2 PHE B 216       4.858   6.181 -15.737  1.00  0.00           H  
ATOM   3513  HZ  PHE B 216       6.660   5.105 -17.045  1.00  0.00           H  
ATOM   3514  N   TYR B 217       6.458   2.042  -9.436  1.00  0.00           N  
ATOM   3515  CA  TYR B 217       6.607   1.998  -7.985  1.00  0.00           C  
ATOM   3516  C   TYR B 217       7.882   2.709  -7.546  1.00  0.00           C  
ATOM   3517  O   TYR B 217       8.819   2.857  -8.333  1.00  0.00           O  
ATOM   3518  CB  TYR B 217       6.620   0.549  -7.489  1.00  0.00           C  
ATOM   3519  CG  TYR B 217       7.889  -0.196  -7.826  1.00  0.00           C  
ATOM   3520  CD1 TYR B 217       7.974  -0.985  -8.971  1.00  0.00           C  
ATOM   3521  CD2 TYR B 217       9.004  -0.114  -6.999  1.00  0.00           C  
ATOM   3522  CE1 TYR B 217       9.140  -1.675  -9.283  1.00  0.00           C  
ATOM   3523  CE2 TYR B 217      10.176  -0.800  -7.302  1.00  0.00           C  
ATOM   3524  CZ  TYR B 217      10.234  -1.576  -8.445  1.00  0.00           C  
ATOM   3525  OH  TYR B 217      11.392  -2.257  -8.749  1.00  0.00           O  
ATOM   3526  H   TYR B 217       7.206   1.692 -10.018  1.00  0.00           H  
ATOM   3527  HA  TYR B 217       5.758   2.512  -7.534  1.00  0.00           H  
ATOM   3528 1HB  TYR B 217       6.492   0.534  -6.406  1.00  0.00           H  
ATOM   3529 2HB  TYR B 217       5.781   0.008  -7.925  1.00  0.00           H  
ATOM   3530  HD1 TYR B 217       7.117  -1.069  -9.640  1.00  0.00           H  
ATOM   3531  HD2 TYR B 217       8.969   0.495  -6.095  1.00  0.00           H  
ATOM   3532  HE1 TYR B 217       9.187  -2.287 -10.183  1.00  0.00           H  
ATOM   3533  HE2 TYR B 217      11.039  -0.724  -6.640  1.00  0.00           H  
ATOM   3534  HH  TYR B 217      12.050  -2.085  -8.072  1.00  0.00           H  
ATOM   3535  N   TRP B 218       7.852   3.279  -6.364  1.00  0.00           N  
ATOM   3536  CA  TRP B 218       9.000   3.814  -5.640  1.00  0.00           C  
ATOM   3537  C   TRP B 218       9.317   2.962  -4.415  1.00  0.00           C  
ATOM   3538  O   TRP B 218       8.575   2.980  -3.430  1.00  0.00           O  
ATOM   3539  CB  TRP B 218       8.742   5.263  -5.216  1.00  0.00           C  
ATOM   3540  CG  TRP B 218       8.745   6.239  -6.354  1.00  0.00           C  
ATOM   3541  CD1 TRP B 218       9.743   7.112  -6.688  1.00  0.00           C  
ATOM   3542  CD2 TRP B 218       7.696   6.445  -7.306  1.00  0.00           C  
ATOM   3543  NE1 TRP B 218       9.377   7.849  -7.791  1.00  0.00           N  
ATOM   3544  CE2 TRP B 218       8.127   7.459  -8.190  1.00  0.00           C  
ATOM   3545  CE3 TRP B 218       6.433   5.869  -7.498  1.00  0.00           C  
ATOM   3546  CZ2 TRP B 218       7.338   7.909  -9.251  1.00  0.00           C  
ATOM   3547  CZ3 TRP B 218       5.650   6.319  -8.554  1.00  0.00           C  
ATOM   3548  CH2 TRP B 218       6.107   7.329  -9.416  1.00  0.00           C  
ATOM   3549  H   TRP B 218       6.935   3.337  -5.944  1.00  0.00           H  
ATOM   3550  HA  TRP B 218       9.866   3.795  -6.302  1.00  0.00           H  
ATOM   3551 1HB  TRP B 218       7.776   5.329  -4.715  1.00  0.00           H  
ATOM   3552 2HB  TRP B 218       9.503   5.574  -4.501  1.00  0.00           H  
ATOM   3553  HD1 TRP B 218      10.689   7.209  -6.158  1.00  0.00           H  
ATOM   3554  HE1 TRP B 218       9.938   8.562  -8.235  1.00  0.00           H  
ATOM   3555  HE3 TRP B 218       6.074   5.083  -6.835  1.00  0.00           H  
ATOM   3556  HZ2 TRP B 218       7.675   8.690  -9.933  1.00  0.00           H  
ATOM   3557  HZ3 TRP B 218       4.668   5.867  -8.697  1.00  0.00           H  
ATOM   3558  HH2 TRP B 218       5.466   7.658 -10.234  1.00  0.00           H  
ATOM   3559  N   ARG B 219      10.396   2.165  -4.514  1.00  0.00           N  
ATOM   3560  CA  ARG B 219      10.794   1.333  -3.383  1.00  0.00           C  
ATOM   3561  C   ARG B 219      11.598   2.138  -2.367  1.00  0.00           C  
ATOM   3562  O   ARG B 219      12.525   2.863  -2.734  1.00  0.00           O  
ATOM   3563  CB  ARG B 219      11.609   0.129  -3.861  1.00  0.00           C  
ATOM   3564  CG  ARG B 219      11.942  -0.865  -2.760  1.00  0.00           C  
ATOM   3565  CD  ARG B 219      12.685  -2.078  -3.302  1.00  0.00           C  
ATOM   3566  NE  ARG B 219      14.051  -1.743  -3.694  1.00  0.00           N  
ATOM   3567  CZ  ARG B 219      14.918  -2.599  -4.229  1.00  0.00           C  
ATOM   3568  NH1 ARG B 219      14.576  -3.863  -4.447  1.00  0.00           N  
ATOM   3569  NH2 ARG B 219      16.136  -2.187  -4.548  1.00  0.00           N  
ATOM   3570  H   ARG B 219      10.940   2.132  -5.364  1.00  0.00           H  
ATOM   3571  HA  ARG B 219       9.894   0.969  -2.888  1.00  0.00           H  
ATOM   3572 1HB  ARG B 219      11.057  -0.398  -4.638  1.00  0.00           H  
ATOM   3573 2HB  ARG B 219      12.545   0.474  -4.301  1.00  0.00           H  
ATOM   3574 1HG  ARG B 219      12.573  -0.383  -2.013  1.00  0.00           H  
ATOM   3575 2HG  ARG B 219      11.020  -1.210  -2.290  1.00  0.00           H  
ATOM   3576 1HD  ARG B 219      12.728  -2.851  -2.535  1.00  0.00           H  
ATOM   3577 2HD  ARG B 219      12.162  -2.464  -4.176  1.00  0.00           H  
ATOM   3578  HE  ARG B 219      14.362  -0.792  -3.549  1.00  0.00           H  
ATOM   3579 1HH1 ARG B 219      13.649  -4.184  -4.206  1.00  0.00           H  
ATOM   3580 2HH1 ARG B 219      15.242  -4.503  -4.854  1.00  0.00           H  
ATOM   3581 1HH2 ARG B 219      16.403  -1.226  -4.385  1.00  0.00           H  
ATOM   3582 2HH2 ARG B 219      16.797  -2.833  -4.954  1.00  0.00           H  
ATOM   3583  N   VAL B 220      11.220   2.032  -1.111  1.00  0.00           N  
ATOM   3584  CA  VAL B 220      11.852   2.802  -0.046  1.00  0.00           C  
ATOM   3585  C   VAL B 220      12.548   1.858   0.932  1.00  0.00           C  
ATOM   3586  O   VAL B 220      11.976   0.844   1.340  1.00  0.00           O  
ATOM   3587  CB  VAL B 220      10.826   3.683   0.703  1.00  0.00           C  
ATOM   3588  CG1 VAL B 220      11.488   4.405   1.875  1.00  0.00           C  
ATOM   3589  CG2 VAL B 220      10.187   4.687  -0.255  1.00  0.00           C  
ATOM   3590  H   VAL B 220      10.469   1.397  -0.880  1.00  0.00           H  
ATOM   3591  HA  VAL B 220      12.602   3.458  -0.491  1.00  0.00           H  
ATOM   3592  HB  VAL B 220      10.050   3.043   1.124  1.00  0.00           H  
ATOM   3593 1HG1 VAL B 220      10.748   5.019   2.389  1.00  0.00           H  
ATOM   3594 2HG1 VAL B 220      11.896   3.672   2.570  1.00  0.00           H  
ATOM   3595 3HG1 VAL B 220      12.291   5.041   1.504  1.00  0.00           H  
ATOM   3596 1HG2 VAL B 220       9.467   5.299   0.287  1.00  0.00           H  
ATOM   3597 2HG2 VAL B 220      10.960   5.327  -0.681  1.00  0.00           H  
ATOM   3598 3HG2 VAL B 220       9.677   4.152  -1.056  1.00  0.00           H  
ATOM   3599  N   SER B 221      13.786   2.206   1.235  1.00  0.00           N  
ATOM   3600  CA  SER B 221      14.559   1.489   2.244  1.00  0.00           C  
ATOM   3601  C   SER B 221      14.888   2.389   3.431  1.00  0.00           C  
ATOM   3602  O   SER B 221      14.989   3.609   3.282  1.00  0.00           O  
ATOM   3603  CB  SER B 221      15.850   0.938   1.639  1.00  0.00           C  
ATOM   3604  OG  SER B 221      15.566   0.030   0.588  1.00  0.00           O  
ATOM   3605  H   SER B 221      14.208   2.988   0.756  1.00  0.00           H  
ATOM   3606  HA  SER B 221      13.961   0.653   2.609  1.00  0.00           H  
ATOM   3607 1HB  SER B 221      16.455   1.762   1.261  1.00  0.00           H  
ATOM   3608 2HB  SER B 221      16.429   0.436   2.413  1.00  0.00           H  
ATOM   3609  HG  SER B 221      14.609  -0.008   0.523  1.00  0.00           H  
ATOM   3610  N   SER B 222      14.898   1.720   4.594  1.00  0.00           N  
ATOM   3611  CA  SER B 222      15.232   2.454   5.811  1.00  0.00           C  
ATOM   3612  C   SER B 222      16.703   2.282   6.174  1.00  0.00           C  
ATOM   3613  O   SER B 222      17.225   1.165   6.157  1.00  0.00           O  
ATOM   3614  CB  SER B 222      14.354   1.992   6.974  1.00  0.00           C  
ATOM   3615  OG  SER B 222      14.634   2.740   8.144  1.00  0.00           O  
ATOM   3616  H   SER B 222      14.684   0.735   4.657  1.00  0.00           H  
ATOM   3617  HA  SER B 222      15.049   3.515   5.637  1.00  0.00           H  
ATOM   3618 1HB  SER B 222      13.304   2.108   6.706  1.00  0.00           H  
ATOM   3619 2HB  SER B 222      14.529   0.934   7.163  1.00  0.00           H  
ATOM   3620  HG  SER B 222      15.323   3.363   7.901  1.00  0.00           H  
ATOM   3621  N   ARG B 223      17.387   3.369   6.245  1.00  0.00           N  
ATOM   3622  CA  ARG B 223      18.772   3.381   6.708  1.00  0.00           C  
ATOM   3623  C   ARG B 223      18.941   4.311   7.905  1.00  0.00           C  
ATOM   3624  O   ARG B 223      18.631   5.501   7.822  1.00  0.00           O  
ATOM   3625  CB  ARG B 223      19.712   3.805   5.578  1.00  0.00           C  
ATOM   3626  CG  ARG B 223      19.765   2.822   4.419  1.00  0.00           C  
ATOM   3627  CD  ARG B 223      21.184   2.638   3.899  1.00  0.00           C  
ATOM   3628  NE  ARG B 223      21.222   1.755   2.737  1.00  0.00           N  
ATOM   3629  CZ  ARG B 223      22.179   0.865   2.493  1.00  0.00           C  
ATOM   3630  NH1 ARG B 223      23.200   0.720   3.329  1.00  0.00           N  
ATOM   3631  NH2 ARG B 223      22.115   0.112   1.404  1.00  0.00           N  
ATOM   3632  H   ARG B 223      16.952   4.239   5.972  1.00  0.00           H  
ATOM   3633  HA  ARG B 223      19.040   2.372   7.024  1.00  0.00           H  
ATOM   3634 1HB  ARG B 223      19.398   4.772   5.188  1.00  0.00           H  
ATOM   3635 2HB  ARG B 223      20.722   3.922   5.970  1.00  0.00           H  
ATOM   3636 1HG  ARG B 223      19.392   1.852   4.748  1.00  0.00           H  
ATOM   3637 2HG  ARG B 223      19.146   3.190   3.601  1.00  0.00           H  
ATOM   3638 1HD  ARG B 223      21.593   3.605   3.608  1.00  0.00           H  
ATOM   3639 2HD  ARG B 223      21.804   2.202   4.681  1.00  0.00           H  
ATOM   3640  HE  ARG B 223      20.466   1.825   2.069  1.00  0.00           H  
ATOM   3641 1HH1 ARG B 223      23.256   1.289   4.162  1.00  0.00           H  
ATOM   3642 2HH1 ARG B 223      23.921   0.041   3.133  1.00  0.00           H  
ATOM   3643 1HH2 ARG B 223      21.341   0.216   0.763  1.00  0.00           H  
ATOM   3644 2HH2 ARG B 223      22.839  -0.565   1.215  1.00  0.00           H  
ATOM   3645  N   SER B 224      19.437   3.808   9.137  1.00  0.00           N  
ATOM   3646  CA  SER B 224      19.751   4.618  10.310  1.00  0.00           C  
ATOM   3647  C   SER B 224      18.593   5.543  10.668  1.00  0.00           C  
ATOM   3648  O   SER B 224      18.793   6.741  10.883  1.00  0.00           O  
ATOM   3649  CB  SER B 224      21.017   5.441  10.070  1.00  0.00           C  
ATOM   3650  OG  SER B 224      22.133   4.595   9.851  1.00  0.00           O  
ATOM   3651  H   SER B 224      19.574   2.808   9.178  1.00  0.00           H  
ATOM   3652  HA  SER B 224      19.925   3.951  11.155  1.00  0.00           H  
ATOM   3653 1HB  SER B 224      20.871   6.089   9.206  1.00  0.00           H  
ATOM   3654 2HB  SER B 224      21.203   6.081  10.931  1.00  0.00           H  
ATOM   3655  HG  SER B 224      21.800   3.697   9.911  1.00  0.00           H  
ATOM   3656  N   GLU B 225      17.329   5.125  10.525  1.00  0.00           N  
ATOM   3657  CA  GLU B 225      16.101   5.775  10.974  1.00  0.00           C  
ATOM   3658  C   GLU B 225      15.574   6.746   9.921  1.00  0.00           C  
ATOM   3659  O   GLU B 225      14.614   7.479  10.170  1.00  0.00           O  
ATOM   3660  CB  GLU B 225      16.333   6.509  12.297  1.00  0.00           C  
ATOM   3661  CG  GLU B 225      16.751   5.596  13.441  1.00  0.00           C  
ATOM   3662  CD  GLU B 225      15.659   4.626  13.864  1.00  0.00           C  
ATOM   3663  OE1 GLU B 225      15.983   3.484  14.261  1.00  0.00           O  
ATOM   3664  OE2 GLU B 225      14.470   5.011  13.796  1.00  0.00           O  
ATOM   3665  H   GLU B 225      17.269   4.242  10.038  1.00  0.00           H  
ATOM   3666  HA  GLU B 225      15.341   5.009  11.130  1.00  0.00           H  
ATOM   3667 1HB  GLU B 225      17.108   7.264  12.163  1.00  0.00           H  
ATOM   3668 2HB  GLU B 225      15.420   7.026  12.591  1.00  0.00           H  
ATOM   3669 1HG  GLU B 225      17.626   5.024  13.134  1.00  0.00           H  
ATOM   3670 2HG  GLU B 225      17.033   6.209  14.296  1.00  0.00           H  
ATOM   3671  N   LEU B 226      16.357   6.779   8.763  1.00  0.00           N  
ATOM   3672  CA  LEU B 226      15.877   7.621   7.672  1.00  0.00           C  
ATOM   3673  C   LEU B 226      15.370   6.771   6.512  1.00  0.00           C  
ATOM   3674  O   LEU B 226      15.990   5.767   6.155  1.00  0.00           O  
ATOM   3675  CB  LEU B 226      16.989   8.556   7.188  1.00  0.00           C  
ATOM   3676  CG  LEU B 226      17.466   9.614   8.183  1.00  0.00           C  
ATOM   3677  CD1 LEU B 226      18.736  10.287   7.673  1.00  0.00           C  
ATOM   3678  CD2 LEU B 226      16.372  10.646   8.433  1.00  0.00           C  
ATOM   3679  H   LEU B 226      17.217   6.263   8.644  1.00  0.00           H  
ATOM   3680  HA  LEU B 226      15.049   8.226   8.041  1.00  0.00           H  
ATOM   3681 1HB  LEU B 226      17.854   7.954   6.914  1.00  0.00           H  
ATOM   3682 2HB  LEU B 226      16.640   9.080   6.298  1.00  0.00           H  
ATOM   3683  HG  LEU B 226      17.723   9.135   9.128  1.00  0.00           H  
ATOM   3684 1HD1 LEU B 226      19.064  11.038   8.392  1.00  0.00           H  
ATOM   3685 2HD1 LEU B 226      19.519   9.539   7.548  1.00  0.00           H  
ATOM   3686 3HD1 LEU B 226      18.534  10.766   6.715  1.00  0.00           H  
ATOM   3687 1HD2 LEU B 226      16.730  11.391   9.145  1.00  0.00           H  
ATOM   3688 2HD2 LEU B 226      16.113  11.136   7.494  1.00  0.00           H  
ATOM   3689 3HD2 LEU B 226      15.490  10.150   8.839  1.00  0.00           H  
ATOM   3690  N   ASN B 227      14.191   7.184   6.001  1.00  0.00           N  
ATOM   3691  CA  ASN B 227      13.624   6.525   4.829  1.00  0.00           C  
ATOM   3692  C   ASN B 227      14.042   7.222   3.537  1.00  0.00           C  
ATOM   3693  O   ASN B 227      14.065   8.452   3.469  1.00  0.00           O  
ATOM   3694  CB  ASN B 227      12.098   6.467   4.931  1.00  0.00           C  
ATOM   3695  CG  ASN B 227      11.623   5.676   6.134  1.00  0.00           C  
ATOM   3696  OD1 ASN B 227      11.939   4.492   6.278  1.00  0.00           O  
ATOM   3697  ND2 ASN B 227      10.861   6.324   7.007  1.00  0.00           N  
ATOM   3698  H   ASN B 227      13.690   7.952   6.424  1.00  0.00           H  
ATOM   3699  HA  ASN B 227      14.009   5.505   4.785  1.00  0.00           H  
ATOM   3700 1HB  ASN B 227      11.699   7.480   4.997  1.00  0.00           H  
ATOM   3701 2HB  ASN B 227      11.690   6.012   4.028  1.00  0.00           H  
ATOM   3702 1HD2 ASN B 227      10.519   5.852   7.820  1.00  0.00           H  
ATOM   3703 2HD2 ASN B 227      10.629   7.284   6.852  1.00  0.00           H  
ATOM   3704  N   GLN B 228      14.405   6.353   2.547  1.00  0.00           N  
ATOM   3705  CA  GLN B 228      14.802   6.926   1.265  1.00  0.00           C  
ATOM   3706  C   GLN B 228      14.430   6.001   0.111  1.00  0.00           C  
ATOM   3707  O   GLN B 228      14.498   4.777   0.242  1.00  0.00           O  
ATOM   3708  CB  GLN B 228      16.304   7.213   1.246  1.00  0.00           C  
ATOM   3709  CG  GLN B 228      16.788   7.869  -0.039  1.00  0.00           C  
ATOM   3710  CD  GLN B 228      18.279   8.150  -0.030  1.00  0.00           C  
ATOM   3711  OE1 GLN B 228      19.091   7.255   0.227  1.00  0.00           O  
ATOM   3712  NE2 GLN B 228      18.651   9.395  -0.308  1.00  0.00           N  
ATOM   3713  H   GLN B 228      14.411   5.349   2.660  1.00  0.00           H  
ATOM   3714  HA  GLN B 228      14.267   7.865   1.126  1.00  0.00           H  
ATOM   3715 1HB  GLN B 228      16.560   7.867   2.079  1.00  0.00           H  
ATOM   3716 2HB  GLN B 228      16.854   6.282   1.380  1.00  0.00           H  
ATOM   3717 1HG  GLN B 228      16.574   7.205  -0.877  1.00  0.00           H  
ATOM   3718 2HG  GLN B 228      16.266   8.817  -0.170  1.00  0.00           H  
ATOM   3719 1HE2 GLN B 228      19.622   9.638  -0.316  1.00  0.00           H  
ATOM   3720 2HE2 GLN B 228      17.961  10.090  -0.509  1.00  0.00           H  
ATOM   3721  N   VAL B 229      14.064   6.719  -0.939  1.00  0.00           N  
ATOM   3722  CA  VAL B 229      13.789   5.965  -2.158  1.00  0.00           C  
ATOM   3723  C   VAL B 229      15.085   5.364  -2.698  1.00  0.00           C  
ATOM   3724  O   VAL B 229      16.064   6.081  -2.919  1.00  0.00           O  
ATOM   3725  CB  VAL B 229      13.123   6.851  -3.235  1.00  0.00           C  
ATOM   3726  CG1 VAL B 229      12.945   6.075  -4.539  1.00  0.00           C  
ATOM   3727  CG2 VAL B 229      11.779   7.379  -2.736  1.00  0.00           C  
ATOM   3728  H   VAL B 229      13.966   7.724  -0.950  1.00  0.00           H  
ATOM   3729  HA  VAL B 229      13.103   5.153  -1.915  1.00  0.00           H  
ATOM   3730  HB  VAL B 229      13.779   7.693  -3.457  1.00  0.00           H  
ATOM   3731 1HG1 VAL B 229      12.475   6.718  -5.284  1.00  0.00           H  
ATOM   3732 2HG1 VAL B 229      13.919   5.750  -4.904  1.00  0.00           H  
ATOM   3733 3HG1 VAL B 229      12.314   5.205  -4.361  1.00  0.00           H  
ATOM   3734 1HG2 VAL B 229      11.324   8.001  -3.506  1.00  0.00           H  
ATOM   3735 2HG2 VAL B 229      11.120   6.541  -2.510  1.00  0.00           H  
ATOM   3736 3HG2 VAL B 229      11.933   7.972  -1.835  1.00  0.00           H  
ATOM   3737  N   ASP B 230      15.002   3.993  -2.891  1.00  0.00           N  
ATOM   3738  CA  ASP B 230      16.229   3.367  -3.376  1.00  0.00           C  
ATOM   3739  C   ASP B 230      16.042   2.812  -4.786  1.00  0.00           C  
ATOM   3740  O   ASP B 230      17.019   2.518  -5.478  1.00  0.00           O  
ATOM   3741  CB  ASP B 230      16.675   2.253  -2.427  1.00  0.00           C  
ATOM   3742  CG  ASP B 230      15.641   1.151  -2.278  1.00  0.00           C  
ATOM   3743  OD1 ASP B 230      14.670   1.116  -3.064  1.00  0.00           O  
ATOM   3744  OD2 ASP B 230      15.798   0.312  -1.365  1.00  0.00           O  
ATOM   3745  H   ASP B 230      14.188   3.418  -2.727  1.00  0.00           H  
ATOM   3746  HA  ASP B 230      17.012   4.125  -3.415  1.00  0.00           H  
ATOM   3747 1HB  ASP B 230      17.603   1.812  -2.793  1.00  0.00           H  
ATOM   3748 2HB  ASP B 230      16.879   2.674  -1.442  1.00  0.00           H  
ATOM   3749  N   GLN B 231      14.801   2.712  -5.218  1.00  0.00           N  
ATOM   3750  CA  GLN B 231      14.541   2.211  -6.563  1.00  0.00           C  
ATOM   3751  C   GLN B 231      13.226   2.758  -7.110  1.00  0.00           C  
ATOM   3752  O   GLN B 231      12.262   2.934  -6.362  1.00  0.00           O  
ATOM   3753  CB  GLN B 231      14.517   0.682  -6.571  1.00  0.00           C  
ATOM   3754  CG  GLN B 231      14.415   0.076  -7.964  1.00  0.00           C  
ATOM   3755  CD  GLN B 231      14.514  -1.438  -7.955  1.00  0.00           C  
ATOM   3756  OE1 GLN B 231      14.602  -2.061  -6.892  1.00  0.00           O  
ATOM   3757  NE2 GLN B 231      14.501  -2.041  -9.139  1.00  0.00           N  
ATOM   3758  H   GLN B 231      14.022   2.977  -4.633  1.00  0.00           H  
ATOM   3759  HA  GLN B 231      15.343   2.550  -7.219  1.00  0.00           H  
ATOM   3760 1HB  GLN B 231      15.423   0.301  -6.100  1.00  0.00           H  
ATOM   3761 2HB  GLN B 231      13.670   0.328  -5.984  1.00  0.00           H  
ATOM   3762 1HG  GLN B 231      13.454   0.350  -8.399  1.00  0.00           H  
ATOM   3763 2HG  GLN B 231      15.227   0.465  -8.578  1.00  0.00           H  
ATOM   3764 1HE2 GLN B 231      14.564  -3.038  -9.194  1.00  0.00           H  
ATOM   3765 2HE2 GLN B 231      14.429  -1.499  -9.976  1.00  0.00           H  
ATOM   3766  N   VAL B 232      13.239   3.031  -8.465  1.00  0.00           N  
ATOM   3767  CA  VAL B 232      12.027   3.326  -9.221  1.00  0.00           C  
ATOM   3768  C   VAL B 232      11.882   2.335 -10.374  1.00  0.00           C  
ATOM   3769  O   VAL B 232      12.834   2.102 -11.123  1.00  0.00           O  
ATOM   3770  CB  VAL B 232      12.031   4.774  -9.760  1.00  0.00           C  
ATOM   3771  CG1 VAL B 232      10.743   5.069 -10.526  1.00  0.00           C  
ATOM   3772  CG2 VAL B 232      12.216   5.768  -8.615  1.00  0.00           C  
ATOM   3773  H   VAL B 232      14.128   3.024  -8.944  1.00  0.00           H  
ATOM   3774  HA  VAL B 232      11.169   3.214  -8.557  1.00  0.00           H  
ATOM   3775  HB  VAL B 232      12.851   4.886 -10.469  1.00  0.00           H  
ATOM   3776 1HG1 VAL B 232      10.767   6.094 -10.897  1.00  0.00           H  
ATOM   3777 2HG1 VAL B 232      10.654   4.381 -11.367  1.00  0.00           H  
ATOM   3778 3HG1 VAL B 232       9.888   4.944  -9.862  1.00  0.00           H  
ATOM   3779 1HG2 VAL B 232      12.217   6.783  -9.011  1.00  0.00           H  
ATOM   3780 2HG2 VAL B 232      11.399   5.658  -7.902  1.00  0.00           H  
ATOM   3781 3HG2 VAL B 232      13.164   5.573  -8.114  1.00  0.00           H  
ATOM   3782  N   GLY B 233      10.680   1.743 -10.469  1.00  0.00           N  
ATOM   3783  CA  GLY B 233      10.502   0.736 -11.503  1.00  0.00           C  
ATOM   3784  C   GLY B 233       9.048   0.508 -11.870  1.00  0.00           C  
ATOM   3785  O   GLY B 233       8.153   1.140 -11.304  1.00  0.00           O  
ATOM   3786  H   GLY B 233       9.905   1.965  -9.860  1.00  0.00           H  
ATOM   3787 1HA  GLY B 233      11.046   1.035 -12.399  1.00  0.00           H  
ATOM   3788 2HA  GLY B 233      10.929  -0.208 -11.168  1.00  0.00           H  
ATOM   3789  N   TYR B 234       8.795  -0.358 -12.927  1.00  0.00           N  
ATOM   3790  CA  TYR B 234       7.454  -0.778 -13.318  1.00  0.00           C  
ATOM   3791  C   TYR B 234       6.949  -1.898 -12.417  1.00  0.00           C  
ATOM   3792  O   TYR B 234       7.698  -2.819 -12.082  1.00  0.00           O  
ATOM   3793  CB  TYR B 234       7.438  -1.237 -14.779  1.00  0.00           C  
ATOM   3794  CG  TYR B 234       7.501  -0.102 -15.772  1.00  0.00           C  
ATOM   3795  CD1 TYR B 234       6.340   0.421 -16.337  1.00  0.00           C  
ATOM   3796  CD2 TYR B 234       8.721   0.450 -16.149  1.00  0.00           C  
ATOM   3797  CE1 TYR B 234       6.393   1.465 -17.254  1.00  0.00           C  
ATOM   3798  CE2 TYR B 234       8.786   1.494 -17.065  1.00  0.00           C  
ATOM   3799  CZ  TYR B 234       7.619   1.995 -17.611  1.00  0.00           C  
ATOM   3800  OH  TYR B 234       7.677   3.029 -18.519  1.00  0.00           O  
ATOM   3801  H   TYR B 234       9.590  -0.707 -13.443  1.00  0.00           H  
ATOM   3802  HA  TYR B 234       6.781   0.073 -13.214  1.00  0.00           H  
ATOM   3803 1HB  TYR B 234       8.286  -1.899 -14.962  1.00  0.00           H  
ATOM   3804 2HB  TYR B 234       6.530  -1.808 -14.971  1.00  0.00           H  
ATOM   3805  HD1 TYR B 234       5.368   0.012 -16.062  1.00  0.00           H  
ATOM   3806  HD2 TYR B 234       9.648   0.064 -15.725  1.00  0.00           H  
ATOM   3807  HE1 TYR B 234       5.473   1.860 -17.684  1.00  0.00           H  
ATOM   3808  HE2 TYR B 234       9.753   1.911 -17.349  1.00  0.00           H  
ATOM   3809  HH  TYR B 234       8.593   3.280 -18.659  1.00  0.00           H  
ATOM   3810  N   VAL B 235       5.706  -1.729 -12.100  1.00  0.00           N  
ATOM   3811  CA  VAL B 235       5.088  -2.824 -11.360  1.00  0.00           C  
ATOM   3812  C   VAL B 235       5.046  -4.077 -12.231  1.00  0.00           C  
ATOM   3813  O   VAL B 235       5.445  -5.159 -11.793  1.00  0.00           O  
ATOM   3814  CB  VAL B 235       3.664  -2.456 -10.887  1.00  0.00           C  
ATOM   3815  CG1 VAL B 235       2.961  -3.674 -10.291  1.00  0.00           C  
ATOM   3816  CG2 VAL B 235       3.717  -1.316  -9.871  1.00  0.00           C  
ATOM   3817  H   VAL B 235       5.154  -0.914 -12.325  1.00  0.00           H  
ATOM   3818  HA  VAL B 235       5.695  -3.032 -10.478  1.00  0.00           H  
ATOM   3819  HB  VAL B 235       3.075  -2.142 -11.749  1.00  0.00           H  
ATOM   3820 1HG1 VAL B 235       1.959  -3.393  -9.965  1.00  0.00           H  
ATOM   3821 2HG1 VAL B 235       2.889  -4.458 -11.045  1.00  0.00           H  
ATOM   3822 3HG1 VAL B 235       3.530  -4.041  -9.437  1.00  0.00           H  
ATOM   3823 1HG2 VAL B 235       2.706  -1.069  -9.549  1.00  0.00           H  
ATOM   3824 2HG2 VAL B 235       4.308  -1.624  -9.008  1.00  0.00           H  
ATOM   3825 3HG2 VAL B 235       4.176  -0.440 -10.330  1.00  0.00           H  
ATOM   3826  N   THR B 236       4.734  -3.999 -13.444  1.00  0.00           N  
ATOM   3827  CA  THR B 236       4.480  -5.097 -14.371  1.00  0.00           C  
ATOM   3828  C   THR B 236       5.786  -5.770 -14.783  1.00  0.00           C  
ATOM   3829  O   THR B 236       5.882  -6.999 -14.787  1.00  0.00           O  
ATOM   3830  CB  THR B 236       3.733  -4.607 -15.626  1.00  0.00           C  
ATOM   3831  OG1 THR B 236       4.395  -3.447 -16.146  1.00  0.00           O  
ATOM   3832  CG2 THR B 236       2.287  -4.250 -15.301  1.00  0.00           C  
ATOM   3833  H   THR B 236       4.661  -3.048 -13.776  1.00  0.00           H  
ATOM   3834  HA  THR B 236       3.856  -5.836 -13.869  1.00  0.00           H  
ATOM   3835  HB  THR B 236       3.741  -5.391 -16.383  1.00  0.00           H  
ATOM   3836  HG1 THR B 236       5.153  -3.238 -15.595  1.00  0.00           H  
ATOM   3837 1HG2 THR B 236       1.785  -3.908 -16.206  1.00  0.00           H  
ATOM   3838 2HG2 THR B 236       1.774  -5.129 -14.911  1.00  0.00           H  
ATOM   3839 3HG2 THR B 236       2.267  -3.458 -14.554  1.00  0.00           H  
ATOM   3840  N   TYR B 237       6.815  -5.058 -15.030  1.00  0.00           N  
ATOM   3841  CA  TYR B 237       8.047  -5.622 -15.571  1.00  0.00           C  
ATOM   3842  C   TYR B 237       9.011  -5.999 -14.452  1.00  0.00           C  
ATOM   3843  O   TYR B 237       9.586  -7.090 -14.460  1.00  0.00           O  
ATOM   3844  CB  TYR B 237       8.719  -4.631 -16.526  1.00  0.00           C  
ATOM   3845  CG  TYR B 237       7.833  -4.194 -17.668  1.00  0.00           C  
ATOM   3846  CD1 TYR B 237       7.300  -5.125 -18.557  1.00  0.00           C  
ATOM   3847  CD2 TYR B 237       7.528  -2.851 -17.860  1.00  0.00           C  
ATOM   3848  CE1 TYR B 237       6.485  -4.727 -19.612  1.00  0.00           C  
ATOM   3849  CE2 TYR B 237       6.714  -2.441 -18.911  1.00  0.00           C  
ATOM   3850  CZ  TYR B 237       6.198  -3.385 -19.780  1.00  0.00           C  
ATOM   3851  OH  TYR B 237       5.392  -2.985 -20.823  1.00  0.00           O  
ATOM   3852  H   TYR B 237       6.769  -4.067 -14.842  1.00  0.00           H  
ATOM   3853  HA  TYR B 237       7.799  -6.526 -16.127  1.00  0.00           H  
ATOM   3854 1HB  TYR B 237       9.026  -3.743 -15.972  1.00  0.00           H  
ATOM   3855 2HB  TYR B 237       9.618  -5.082 -16.945  1.00  0.00           H  
ATOM   3856  HD1 TYR B 237       7.520  -6.186 -18.432  1.00  0.00           H  
ATOM   3857  HD2 TYR B 237       7.930  -2.098 -17.181  1.00  0.00           H  
ATOM   3858  HE1 TYR B 237       6.078  -5.471 -20.297  1.00  0.00           H  
ATOM   3859  HE2 TYR B 237       6.488  -1.383 -19.045  1.00  0.00           H  
ATOM   3860  HH  TYR B 237       5.292  -2.030 -20.801  1.00  0.00           H  
ATOM   3861  N   ASP B 238       9.095  -5.105 -13.540  1.00  0.00           N  
ATOM   3862  CA  ASP B 238      10.094  -5.280 -12.489  1.00  0.00           C  
ATOM   3863  C   ASP B 238       9.603  -6.256 -11.422  1.00  0.00           C  
ATOM   3864  O   ASP B 238      10.356  -7.123 -10.973  1.00  0.00           O  
ATOM   3865  CB  ASP B 238      10.443  -3.934 -11.851  1.00  0.00           C  
ATOM   3866  CG  ASP B 238      11.139  -2.986 -12.811  1.00  0.00           C  
ATOM   3867  OD1 ASP B 238      12.293  -3.257 -13.207  1.00  0.00           O  
ATOM   3868  OD2 ASP B 238      10.529  -1.956 -13.172  1.00  0.00           O  
ATOM   3869  H   ASP B 238       8.500  -4.289 -13.522  1.00  0.00           H  
ATOM   3870  HA  ASP B 238      10.997  -5.698 -12.936  1.00  0.00           H  
ATOM   3871 1HB  ASP B 238       9.533  -3.456 -11.489  1.00  0.00           H  
ATOM   3872 2HB  ASP B 238      11.092  -4.097 -10.990  1.00  0.00           H  
ATOM   3873  N   ILE B 239       8.396  -6.158 -10.971  1.00  0.00           N  
ATOM   3874  CA  ILE B 239       7.874  -6.948  -9.862  1.00  0.00           C  
ATOM   3875  C   ILE B 239       7.237  -8.229 -10.396  1.00  0.00           C  
ATOM   3876  O   ILE B 239       7.552  -9.327  -9.930  1.00  0.00           O  
ATOM   3877  CB  ILE B 239       6.848  -6.146  -9.030  1.00  0.00           C  
ATOM   3878  CG1 ILE B 239       7.526  -4.947  -8.357  1.00  0.00           C  
ATOM   3879  CG2 ILE B 239       6.172  -7.047  -7.991  1.00  0.00           C  
ATOM   3880  CD1 ILE B 239       6.577  -4.069  -7.554  1.00  0.00           C  
ATOM   3881  H   ILE B 239       7.791  -5.489 -11.426  1.00  0.00           H  
ATOM   3882  HA  ILE B 239       8.703  -7.218  -9.210  1.00  0.00           H  
ATOM   3883  HB  ILE B 239       6.085  -5.736  -9.691  1.00  0.00           H  
ATOM   3884 1HG1 ILE B 239       8.310  -5.301  -7.688  1.00  0.00           H  
ATOM   3885 2HG1 ILE B 239       8.002  -4.325  -9.116  1.00  0.00           H  
ATOM   3886 1HG2 ILE B 239       5.454  -6.463  -7.415  1.00  0.00           H  
ATOM   3887 2HG2 ILE B 239       5.655  -7.861  -8.497  1.00  0.00           H  
ATOM   3888 3HG2 ILE B 239       6.926  -7.458  -7.320  1.00  0.00           H  
ATOM   3889 1HD1 ILE B 239       7.133  -3.243  -7.110  1.00  0.00           H  
ATOM   3890 2HD1 ILE B 239       5.803  -3.673  -8.212  1.00  0.00           H  
ATOM   3891 3HD1 ILE B 239       6.115  -4.660  -6.765  1.00  0.00           H  
ATOM   3892  N   LEU B 240       6.442  -8.110 -11.440  1.00  0.00           N  
ATOM   3893  CA  LEU B 240       5.652  -9.245 -11.905  1.00  0.00           C  
ATOM   3894  C   LEU B 240       6.386 -10.005 -13.005  1.00  0.00           C  
ATOM   3895  O   LEU B 240       5.973 -11.101 -13.390  1.00  0.00           O  
ATOM   3896  CB  LEU B 240       4.287  -8.775 -12.417  1.00  0.00           C  
ATOM   3897  CG  LEU B 240       3.378  -8.091 -11.394  1.00  0.00           C  
ATOM   3898  CD1 LEU B 240       2.057  -7.691 -12.043  1.00  0.00           C  
ATOM   3899  CD2 LEU B 240       3.137  -9.005 -10.197  1.00  0.00           C  
ATOM   3900  H   LEU B 240       6.373  -7.229 -11.929  1.00  0.00           H  
ATOM   3901  HA  LEU B 240       5.495  -9.923 -11.067  1.00  0.00           H  
ATOM   3902 1HB  LEU B 240       4.446  -8.072 -13.233  1.00  0.00           H  
ATOM   3903 2HB  LEU B 240       3.747  -9.637 -12.808  1.00  0.00           H  
ATOM   3904  HG  LEU B 240       3.848  -7.171 -11.047  1.00  0.00           H  
ATOM   3905 1HD1 LEU B 240       1.421  -7.205 -11.303  1.00  0.00           H  
ATOM   3906 2HD1 LEU B 240       2.249  -7.000 -12.864  1.00  0.00           H  
ATOM   3907 3HD1 LEU B 240       1.556  -8.580 -12.425  1.00  0.00           H  
ATOM   3908 1HD2 LEU B 240       2.489  -8.501  -9.479  1.00  0.00           H  
ATOM   3909 2HD2 LEU B 240       2.660  -9.926 -10.533  1.00  0.00           H  
ATOM   3910 3HD2 LEU B 240       4.089  -9.242  -9.722  1.00  0.00           H  
ATOM   3911  N   GLN B 241       7.442  -9.498 -13.503  1.00  0.00           N  
ATOM   3912  CA  GLN B 241       8.309 -10.145 -14.482  1.00  0.00           C  
ATOM   3913  C   GLN B 241       7.550 -10.452 -15.770  1.00  0.00           C  
ATOM   3914  O   GLN B 241       7.705 -11.532 -16.345  1.00  0.00           O  
ATOM   3915  CB  GLN B 241       8.907 -11.429 -13.906  1.00  0.00           C  
ATOM   3916  CG  GLN B 241       9.762 -11.207 -12.666  1.00  0.00           C  
ATOM   3917  CD  GLN B 241      10.284 -12.502 -12.073  1.00  0.00           C  
ATOM   3918  OE1 GLN B 241      10.312 -13.540 -12.742  1.00  0.00           O  
ATOM   3919  NE2 GLN B 241      10.701 -12.452 -10.813  1.00  0.00           N  
ATOM   3920  H   GLN B 241       7.675  -8.571 -13.176  1.00  0.00           H  
ATOM   3921  HA  GLN B 241       9.123  -9.463 -14.728  1.00  0.00           H  
ATOM   3922 1HB  GLN B 241       8.105 -12.120 -13.646  1.00  0.00           H  
ATOM   3923 2HB  GLN B 241       9.524 -11.914 -14.662  1.00  0.00           H  
ATOM   3924 1HG  GLN B 241      10.618 -10.588 -12.934  1.00  0.00           H  
ATOM   3925 2HG  GLN B 241       9.161 -10.705 -11.908  1.00  0.00           H  
ATOM   3926 1HE2 GLN B 241      11.056 -13.276 -10.370  1.00  0.00           H  
ATOM   3927 2HE2 GLN B 241      10.661 -11.591 -10.306  1.00  0.00           H  
ATOM   3928  N   CYS B 242       6.679  -9.550 -16.144  1.00  0.00           N  
ATOM   3929  CA  CYS B 242       5.944  -9.685 -17.397  1.00  0.00           C  
ATOM   3930  C   CYS B 242       6.861  -9.462 -18.593  1.00  0.00           C  
ATOM   3931  O   CYS B 242       7.813  -8.684 -18.515  1.00  0.00           O  
ATOM   3932  CB  CYS B 242       4.779  -8.697 -17.444  1.00  0.00           C  
ATOM   3933  SG  CYS B 242       3.481  -9.044 -16.237  1.00  0.00           S  
ATOM   3934  H   CYS B 242       6.509  -8.745 -15.558  1.00  0.00           H  
ATOM   3935  HA  CYS B 242       5.544 -10.697 -17.456  1.00  0.00           H  
ATOM   3936 1HB  CYS B 242       5.150  -7.688 -17.264  1.00  0.00           H  
ATOM   3937 2HB  CYS B 242       4.332  -8.709 -18.438  1.00  0.00           H  
ATOM   3938  N   PRO B 243       6.638 -10.285 -19.659  1.00  0.00           N  
ATOM   3939  CA  PRO B 243       7.464 -10.104 -20.855  1.00  0.00           C  
ATOM   3940  C   PRO B 243       7.293  -8.725 -21.488  1.00  0.00           C  
ATOM   3941  O   PRO B 243       6.204  -8.148 -21.433  1.00  0.00           O  
ATOM   3942  CB  PRO B 243       6.966 -11.203 -21.797  1.00  0.00           C  
ATOM   3943  CG  PRO B 243       5.569 -11.487 -21.347  1.00  0.00           C  
ATOM   3944  CD  PRO B 243       5.471 -11.189 -19.878  1.00  0.00           C  
ATOM   3945  HA  PRO B 243       8.520 -10.263 -20.592  1.00  0.00           H  
ATOM   3946 1HB  PRO B 243       7.011 -10.854 -22.839  1.00  0.00           H  
ATOM   3947 2HB  PRO B 243       7.620 -12.085 -21.725  1.00  0.00           H  
ATOM   3948 1HG  PRO B 243       4.855 -10.872 -21.914  1.00  0.00           H  
ATOM   3949 2HG  PRO B 243       5.312 -12.538 -21.546  1.00  0.00           H  
ATOM   3950 1HD  PRO B 243       4.515 -10.687 -19.668  1.00  0.00           H  
ATOM   3951 2HD  PRO B 243       5.551 -12.126 -19.307  1.00  0.00           H  
ATOM   3952  N   GLU B 244       8.458  -8.160 -21.864  1.00  0.00           N  
ATOM   3953  CA  GLU B 244       8.410  -6.883 -22.570  1.00  0.00           C  
ATOM   3954  C   GLU B 244       8.117  -7.084 -24.054  1.00  0.00           C  
ATOM   3955  O   GLU B 244       8.373  -8.157 -24.603  1.00  0.00           O  
ATOM   3956  CB  GLU B 244       9.726  -6.121 -22.392  1.00  0.00           C  
ATOM   3957  CG  GLU B 244      10.060  -5.801 -20.943  1.00  0.00           C  
ATOM   3958  CD  GLU B 244      11.401  -5.104 -20.776  1.00  0.00           C  
ATOM   3959  OE1 GLU B 244      11.769  -4.760 -19.629  1.00  0.00           O  
ATOM   3960  OE2 GLU B 244      12.090  -4.899 -21.800  1.00  0.00           O  
ATOM   3961  H   GLU B 244       9.355  -8.585 -21.676  1.00  0.00           H  
ATOM   3962  HA  GLU B 244       7.602  -6.285 -22.148  1.00  0.00           H  
ATOM   3963 1HB  GLU B 244      10.545  -6.708 -22.808  1.00  0.00           H  
ATOM   3964 2HB  GLU B 244       9.681  -5.183 -22.945  1.00  0.00           H  
ATOM   3965 1HG  GLU B 244       9.280  -5.159 -20.535  1.00  0.00           H  
ATOM   3966 2HG  GLU B 244      10.067  -6.727 -20.370  1.00  0.00           H  
ATOM   3967  N   ASP B 245       7.295  -6.357 -24.811  1.00  0.00           N  
ATOM   3968  CA  ASP B 245       7.225  -6.384 -26.269  1.00  0.00           C  
ATOM   3969  C   ASP B 245       8.599  -6.143 -26.890  1.00  0.00           C  
ATOM   3970  O   ASP B 245       9.416  -5.406 -26.333  1.00  0.00           O  
ATOM   3971  OXT ASP B 245       8.890  -6.672 -27.927  1.00  0.00           O  
ATOM   3972  CB  ASP B 245       6.227  -5.341 -26.777  1.00  0.00           C  
ATOM   3973  CG  ASP B 245       4.782  -5.720 -26.504  1.00  0.00           C  
ATOM   3974  OD1 ASP B 245       4.506  -6.906 -26.221  1.00  0.00           O  
ATOM   3975  OD2 ASP B 245       3.912  -4.826 -26.576  1.00  0.00           O  
ATOM   3976  H   ASP B 245       6.678  -5.742 -24.300  1.00  0.00           H  
ATOM   3977  HA  ASP B 245       6.885  -7.372 -26.581  1.00  0.00           H  
ATOM   3978 1HB  ASP B 245       6.431  -4.381 -26.302  1.00  0.00           H  
ATOM   3979 2HB  ASP B 245       6.355  -5.208 -27.852  1.00  0.00           H  
TER                                                                             
##Begin comments##
BINARY SILENTFILE
##End comments##
                          
REMARK PDBinfo-LABEL:    1 76.36601662331668
REMARK PDBinfo-LABEL:    2 82.91256468973005
REMARK PDBinfo-LABEL:    3 87.40925936526037
REMARK PDBinfo-LABEL:    4 87.44638071559892
REMARK PDBinfo-LABEL:    5 91.49921262619408
REMARK PDBinfo-LABEL:    6 89.50349430240294
REMARK PDBinfo-LABEL:    7 89.131986248507
REMARK PDBinfo-LABEL:    8 87.87210926518583
REMARK PDBinfo-LABEL:    9 87.05771945269588
REMARK PDBinfo-LABEL:   10 81.43337750671252
REMARK PDBinfo-LABEL:   11 83.99101700468962
REMARK PDBinfo-LABEL:   12 86.43723091747596
REMARK PDBinfo-LABEL:   13 83.10682033151078
REMARK PDBinfo-LABEL:   14 83.63226765091895
REMARK PDBinfo-LABEL:   15 86.45186390246543
REMARK PDBinfo-LABEL:   16 85.9484012676903
REMARK PDBinfo-LABEL:   17 87.93047114444197
REMARK PDBinfo-LABEL:   18 89.37293457172268
REMARK PDBinfo-LABEL:   19 87.74722013997072
REMARK PDBinfo-LABEL:   20 87.60546907607839
REMARK PDBinfo-LABEL:   21 89.5049942893338
REMARK PDBinfo-LABEL:   22 89.55025477288928
REMARK PDBinfo-LABEL:   23 87.42817764819029
REMARK PDBinfo-LABEL:   24 87.25131294898073
REMARK PDBinfo-LABEL:   25 87.74213627633615
REMARK PDBinfo-LABEL:   26 88.19493251935636
REMARK PDBinfo-LABEL:   27 85.4589724815896
REMARK PDBinfo-LABEL:   28 81.2164609127908
REMARK PDBinfo-LABEL:   29 80.7659149989231
REMARK PDBinfo-LABEL:   30 85.13722740140473
REMARK PDBinfo-LABEL:   31 86.62316565014133
REMARK PDBinfo-LABEL:   32 90.17861788256867
REMARK PDBinfo-LABEL:   33 90.81127758216756
REMARK PDBinfo-LABEL:   34 89.56324999122579
REMARK PDBinfo-LABEL:   35 87.39153322739183
REMARK PDBinfo-LABEL:   36 81.30623246660366
REMARK PDBinfo-LABEL:   37 83.36000383316967
REMARK PDBinfo-LABEL:   38 79.11093613950287
REMARK PDBinfo-LABEL:   39 81.06916977830406
REMARK PDBinfo-LABEL:   40 78.90802181655634
REMARK PDBinfo-LABEL:   41 85.65271286438472
REMARK PDBinfo-LABEL:   42 84.58727351625929
REMARK PDBinfo-LABEL:   43 89.04847579788108
REMARK PDBinfo-LABEL:   44 90.15296733693137
REMARK PDBinfo-LABEL:   45 92.02684687734379
REMARK PDBinfo-LABEL:   46 89.85266558165401
REMARK PDBinfo-LABEL:   47 86.9509058148469
REMARK PDBinfo-LABEL:   48 86.14779494549475
REMARK PDBinfo-LABEL:   49 74.42265171575399
REMARK PDBinfo-LABEL:   50 72.28909075040427
REMARK PDBinfo-LABEL:   51 71.04674894804339
REMARK PDBinfo-LABEL:   52 90.46003785222364
REMARK PDBinfo-LABEL:   53 93.61874931792316
REMARK PDBinfo-LABEL:   54 93.73470382358765
REMARK PDBinfo-LABEL:   55 93.53141605852652
REMARK PDBinfo-LABEL:   56 94.47422146913014
REMARK PDBinfo-LABEL:   57 92.36696540443243
REMARK PDBinfo-LABEL:   58 96.63384915781081
REMARK PDBinfo-LABEL:   59 97.55921624888668
REMARK PDBinfo-LABEL:   60 97.74631340019823
REMARK PDBinfo-LABEL:   61 98.33932148209296
REMARK PDBinfo-LABEL:   62 98.55004223049957
REMARK PDBinfo-LABEL:   63 98.34075444251742
REMARK PDBinfo-LABEL:   64 98.17208813222065
REMARK PDBinfo-LABEL:   65 97.71094768354743
REMARK PDBinfo-LABEL:   66 95.5951168823908
REMARK PDBinfo-LABEL:   67 95.76685751710492
REMARK PDBinfo-LABEL:   68 97.43905003234875
REMARK PDBinfo-LABEL:   69 98.31403172539697
REMARK PDBinfo-LABEL:   70 98.3991074566477
REMARK PDBinfo-LABEL:   71 98.30576365545865
REMARK PDBinfo-LABEL:   72 98.31826119771154
REMARK PDBinfo-LABEL:   73 98.16939195200645
REMARK PDBinfo-LABEL:   74 97.53914441158041
REMARK PDBinfo-LABEL:   75 97.3905422584338
REMARK PDBinfo-LABEL:   76 98.15760914649363
REMARK PDBinfo-LABEL:   77 98.32939413905932
REMARK PDBinfo-LABEL:   78 98.44423867582445
REMARK PDBinfo-LABEL:   79 97.98895256755172
REMARK PDBinfo-LABEL:   80 97.89698208791371
REMARK PDBinfo-LABEL:   81 96.36926696328341
REMARK PDBinfo-LABEL:   82 91.76243033258753
REMARK PDBinfo-LABEL:   83 90.4431414937544
REMARK PDBinfo-LABEL:   84 86.68837457180506
REMARK PDBinfo-LABEL:   85 89.0897392872257
REMARK PDBinfo-LABEL:   86 93.8995384518539
REMARK PDBinfo-LABEL:   87 94.58454440151671
REMARK PDBinfo-LABEL:   88 96.20184700248056
REMARK PDBinfo-LABEL:   89 97.02823567580946
REMARK PDBinfo-LABEL:   90 94.87712703995554
REMARK PDBinfo-LABEL:   91 96.38271604988826
REMARK PDBinfo-LABEL:   92 97.73587688405637
REMARK PDBinfo-LABEL:   93 97.860897505976
REMARK PDBinfo-LABEL:   94 97.88178182481263
REMARK PDBinfo-LABEL:   95 97.07948054121799
REMARK PDBinfo-LABEL:   96 97.50863776088235
REMARK PDBinfo-LABEL:   97 96.72017158730168
REMARK PDBinfo-LABEL:   98 97.6793208235702
REMARK PDBinfo-LABEL:   99 96.77411801404706
REMARK PDBinfo-LABEL:  100 97.4402435708742
REMARK PDBinfo-LABEL:  101 98.09634617686416
REMARK PDBinfo-LABEL:  102 97.59018408484938
REMARK PDBinfo-LABEL:  103 97.57770330676725
REMARK PDBinfo-LABEL:  104 97.57942047889604
REMARK PDBinfo-LABEL:  105 98.31810145850434
REMARK PDBinfo-LABEL:  106 98.28523087921673
REMARK PDBinfo-LABEL:  107 98.46065193417083
REMARK PDBinfo-LABEL:  108 98.38420857083877
REMARK PDBinfo-LABEL:  109 97.49209645678614
REMARK PDBinfo-LABEL:  110 97.46130699465976
REMARK PDBinfo-LABEL:  111 94.10378175524879
REMARK PDBinfo-LABEL:  112 88.02445150603965
REMARK PDBinfo-LABEL:  113 89.30934260060735
REMARK PDBinfo-LABEL:  114 92.48131271603688
REMARK PDBinfo-LABEL:  115 95.50921571224261
REMARK PDBinfo-LABEL:  116 95.65731123785363
REMARK PDBinfo-LABEL:  117 97.75383457163467
REMARK PDBinfo-LABEL:  118 97.771427621715
REMARK PDBinfo-LABEL:  119 98.42298285740144
REMARK PDBinfo-LABEL:  120 98.3943998400833
REMARK PDBinfo-LABEL:  121 98.37905966931784
REMARK PDBinfo-LABEL:  122 97.84185229103896
REMARK PDBinfo-LABEL:  123 98.16951096534135
REMARK PDBinfo-LABEL:  124 98.23093104199883
REMARK PDBinfo-LABEL:  125 98.2284469682314
REMARK PDBinfo-LABEL:  126 98.30204084199211
REMARK PDBinfo-LABEL:  127 97.58120953448565
REMARK PDBinfo-LABEL:  128 97.50687347037116
REMARK PDBinfo-LABEL:  129 96.15606907499952
REMARK PDBinfo-LABEL:  130 94.066615014391
REMARK PDBinfo-LABEL:  131 93.95392233304857
REMARK PDBinfo-LABEL:  132 96.75828044862861
REMARK PDBinfo-LABEL:  133 96.9136085431901
REMARK PDBinfo-LABEL:  134 96.30491328223019
REMARK PDBinfo-LABEL:  135 94.56683884477887
REMARK PDBinfo-LABEL:  136 96.63641080371906
REMARK PDBinfo-LABEL:  137 97.38193692584944
REMARK PDBinfo-LABEL:  138 97.8023654114237
REMARK PDBinfo-LABEL:  139 97.63870069479215
REMARK PDBinfo-LABEL:  140 96.2018068701276
REMARK PDBinfo-LABEL:  141 96.95611604685676
REMARK PDBinfo-LABEL:  142 96.5630091935522
REMARK PDBinfo-LABEL:  143 96.74782230931253
REMARK PDBinfo-LABEL:  144 97.00008661812392
REMARK PDBinfo-LABEL:  145 94.66886706847559
REMARK PDBinfo-LABEL:  146 94.1050134077311
REMARK PDBinfo-LABEL:  147 95.75845205346639
REMARK PDBinfo-LABEL:  148 97.35484311402138
REMARK PDBinfo-LABEL:  149 97.12634087619536
REMARK PDBinfo-LABEL:  150 97.82739569391116
REMARK PDBinfo-LABEL:  151 98.34897786692942
REMARK PDBinfo-LABEL:  152 97.90203844514909
REMARK PDBinfo-LABEL:  153 98.08702850643475
REMARK PDBinfo-LABEL:  154 97.72468624744278
REMARK PDBinfo-LABEL:  155 97.54278542459834
REMARK PDBinfo-LABEL:  156 95.2388657758179
REMARK PDBinfo-LABEL:  157 92.95770739460264
REMARK PDBinfo-LABEL:  158 90.69711469452294
REMARK PDBinfo-LABEL:  159 91.87911985296876
REMARK PDBinfo-LABEL:  160 91.68209074002475
REMARK PDBinfo-LABEL:  161 95.22166745954395
REMARK PDBinfo-LABEL:  162 96.93658370333597
REMARK PDBinfo-LABEL:  163 97.79007947443894
REMARK PDBinfo-LABEL:  164 98.1474539839692
REMARK PDBinfo-LABEL:  165 98.35053708482855
REMARK PDBinfo-LABEL:  166 97.91082051299293
REMARK PDBinfo-LABEL:  167 95.70861302495287
REMARK PDBinfo-LABEL:  168 97.34405263532156
REMARK PDBinfo-LABEL:  169 97.5377824607135
REMARK PDBinfo-LABEL:  170 97.8927325370175
REMARK PDBinfo-LABEL:  171 98.18558523693038
REMARK PDBinfo-LABEL:  172 98.00640212384081
REMARK PDBinfo-LABEL:  173 97.36353660501155
REMARK PDBinfo-LABEL:  174 96.55478241801383
REMARK PDBinfo-LABEL:  175 92.61645651310317
REMARK PDBinfo-LABEL:  176 91.16988850192239
REMARK PDBinfo-LABEL:  177 94.60646453970776
REMARK PDBinfo-LABEL:  178 94.97797505611668
REMARK PDBinfo-LABEL:  179 97.07643576337533
REMARK PDBinfo-LABEL:  180 97.38834405268248
REMARK PDBinfo-LABEL:  181 97.00869687952188
REMARK PDBinfo-LABEL:  182 94.07925370271617
REMARK PDBinfo-LABEL:  183 93.54841571654241
REMARK PDBinfo-LABEL:  184 96.45581818468165
REMARK PDBinfo-LABEL:  185 96.39504168101949
REMARK PDBinfo-LABEL:  186 97.11946721785417
REMARK PDBinfo-LABEL:  187 97.21910069725483
REMARK PDBinfo-LABEL:  188 96.58371965861843
REMARK PDBinfo-LABEL:  189 94.56887931222558
REMARK PDBinfo-LABEL:  190 93.03239705359913
REMARK PDBinfo-LABEL:  191 95.06979228499588
REMARK PDBinfo-LABEL:  192 95.48239970518972
REMARK PDBinfo-LABEL:  193 91.47301436653059
REMARK PDBinfo-LABEL:  194 90.5532701163754
REMARK PDBinfo-LABEL:  195 94.90393582109128
REMARK PDBinfo-LABEL:  196 93.72269382696355
REMARK PDBinfo-LABEL:  197 92.69714373244481
REMARK PDBinfo-LABEL:  198 94.70089220498595
REMARK PDBinfo-LABEL:  199 96.03353083888373
REMARK PDBinfo-LABEL:  200 96.4529062445515
REMARK PDBinfo-LABEL:  201 98.2752083083964
REMARK PDBinfo-LABEL:  202 98.46619369132574
REMARK PDBinfo-LABEL:  203 98.21029711594657
REMARK PDBinfo-LABEL:  204 97.93474731406641
REMARK PDBinfo-LABEL:  205 97.18418768833546
REMARK PDBinfo-LABEL:  206 94.86416890101178
REMARK PDBinfo-LABEL:  207 94.5309322217081
REMARK PDBinfo-LABEL:  208 96.96216600953983
REMARK PDBinfo-LABEL:  209 97.81927895228402
REMARK PDBinfo-LABEL:  210 98.28244078122906
REMARK PDBinfo-LABEL:  211 98.23084045462221
REMARK PDBinfo-LABEL:  212 97.83833300610011
REMARK PDBinfo-LABEL:  213 96.70057452036839
REMARK PDBinfo-LABEL:  214 94.17591757390254
REMARK PDBinfo-LABEL:  215 94.81128998101474
REMARK PDBinfo-LABEL:  216 95.91780966382963
REMARK PDBinfo-LABEL:  217 97.16293674364803
REMARK PDBinfo-LABEL:  218 97.29384170875225
REMARK PDBinfo-LABEL:  219 97.73715346750491
REMARK PDBinfo-LABEL:  220 96.64290315661445
REMARK PDBinfo-LABEL:  221 93.83806117190161
REMARK PDBinfo-LABEL:  222 90.71568068427803
REMARK PDBinfo-LABEL:  223 82.45919449042366
REMARK PDBinfo-LABEL:  224 78.65670128944475
REMARK PDBinfo-LABEL:  225 80.98963792450648
REMARK PDBinfo-LABEL:  226 87.21924730221325
REMARK PDBinfo-LABEL:  227 93.03829641271828
REMARK PDBinfo-LABEL:  228 91.34479814237952
REMARK PDBinfo-LABEL:  229 93.11411594415152
REMARK PDBinfo-LABEL:  230 93.18437474423222
REMARK PDBinfo-LABEL:  231 93.52833672857194
REMARK PDBinfo-LABEL:  232 93.86427696671464
REMARK PDBinfo-LABEL:  233 93.52493614004902
REMARK PDBinfo-LABEL:  234 93.37931655514767
REMARK PDBinfo-LABEL:  235 94.83339086263007
REMARK PDBinfo-LABEL:  236 93.39651825748967
REMARK PDBinfo-LABEL:  237 91.49467795010389
REMARK PDBinfo-LABEL:  238 91.86049178846007
REMARK PDBinfo-LABEL:  239 94.20569066726713
REMARK PDBinfo-LABEL:  240 94.21651546082597
REMARK PDBinfo-LABEL:  241 93.00183700625028
REMARK PDBinfo-LABEL:  242 92.00697752742599
REMARK PDBinfo-LABEL:  243 88.2039415789377
REMARK PDBinfo-LABEL:  244 82.40380498335433
REMARK PDBinfo-LABEL:  245 72.87200541184575

binder_aligned_rmsd 0.648
pae_binder 3.546
pae_interaction 9.653
pae_target 3.136
plddt_binder 85.691
plddt_target 95.272
plddt_total 93.317
score 0
silent_score 0
target_aligned_rmsd 1.051
time 8.693
